# Supplementary material for: Single-cell analysis of long non-coding RNAs in the developing human neocortex
Source: Genome Biol. 2016 Apr 14;17:67. doi: 10.1186/s13059-016-0932-1 (PMC4831157; doi:10.1186/s13059-016-0932-1)
Supplement: Additional file 1: Table S1. — Related to Figs. 1 and 3. Sample and sequencing statistics. Developmental stages, number of reads sequenced and aligned for each bulk RNA-seq and single-cell RNA-seq sample (separate tabs in xls file). Single-cell RNA-seq statistics also include number of unique genes and ERCC Spike-In Control species detected, and how many reads were assigned to either. (XLS 44 kb) [file 13059_2016_932_MOESM1_ESM.xls]

## Sheet: bulk_rna-seq
sample	developmental stage	replicate	input read pairs	mapped read pairs	alignment rate
GW16_1_total	GW16	1	149316894	128183760	0.845
GW21_1_total	GW21	1	148760567	126138895	0.835
GW13_1_total	GW13	1	166721710	140109870	0.824
GW23_1_total	GW23	1	159238967	134700256	0.831
GW13_1_pa	GW13	1	76019117	67293971	0.852
GW16_1_pa	GW16	1	67777553	60245075	0.859
GW21_1_pa	GW21	1	83820336	73433997	0.848
GW23_1_pa	GW23	1	92800025	81783385	0.855
GW14.5_1_pa	GW14.5	1 (in place of GW13)	84033944	75728606	0.877
GW16_2_pa	GW16	2	115469175	105358344	0.885
GW21_2_pa	GW21	2	91360940	83099186	0.884
GW23_2_pa	GW23	2	75988274	69195228	0.889
GW14.5_1_total	GW14.5	2	174001099	148119592	0.834
GW16_2_total	GW16	2	245842101	132259101	0.522
GW21_2_total	GW21	2	217003431	140869907	0.634
GW23_2_total	GW23	2	200462387	105216854	0.51

## Sheet: single_cell_RNA-seq
sample	developmental stage	input read pairs	mapped ercc reads pairs	mapped gene read pairs	alignment rate	ercc detected	genes detected
A1_N701_S501	GW20.5	1886127	731033	405126	62.20%	53	3284
A1_N701_S503	GW20.5	1344095	818098	114756	70.30%	51	1456
A1_N701_S505	GW20.5	1294702	506036	286128	62.90%	51	3248
A1_N701_S506	GW20.5	1154957	489046	164043	57.80%	53	2271
A1_N701_S507	GW20.5	1215101	684169	129400	67.90%	57	1837
A1_N701_S508	GW20.5	1345622	843690	166986	76.30%	50	1714
A1_N702_S501	GW20.5	2277676	1209567	327697	68.50%	55	2219
A1_N702_S503	GW20.5	1493030	794677	144125	63.60%	55	1949
A1_N702_S504	GW20.5	1272718	684706	155997	66.90%	56	1938
A1_N702_S505	GW20.5	1569147	822809	159300	63.40%	56	2025
A1_N702_S506	GW20.5	1448557	695359	288066	69.40%	56	2948
A1_N702_S507	GW20.5	1499413	840692	156907	67.40%	58	1930
A1_N702_S508	GW20.5	1441357	792811	149696	66.40%	58	1930
A1_N703_S502	GW20.5	1411096	576851	172159	54.00%	60	2228
A1_N703_S503	GW20.5	1388119	604855	169847	56.70%	55	2176
A1_N703_S504	GW20.5	1373190	675354	170485	62.60%	55	2177
A1_N703_S505	GW20.5	1694357	1098736	182419	77.00%	53	2139
A1_N703_S506	GW20.5	1635660	747423	425051	73.50%	53	3453
A1_N704_S501	GW20.5	1759819	652000	284140	54.60%	55	2955
A1_N704_S502	GW20.5	1810325	546767	394106	53.70%	52	3755
A1_N704_S503	GW20.5	1594104	727709	174225	57.30%	60	2173
A1_N704_S504	GW20.5	1651434	746524	156415	55.50%	51	2039
A1_N704_S505	GW20.5	1338621	373874	330997	54.50%	53	3935
A1_N704_S506	GW20.5	1455748	627269	226279	59.80%	56	2374
A1_N704_S507	GW20.5	1424935	351944	337164	49.90%	54	4493
A1_N705_S502	GW20.5	2129843	1154733	241303	66.60%	54	2109
A1_N705_S503	GW20.5	1888248	752565	538048	70.50%	56	3316
A1_N705_S505	GW20.5	1733543	1133184	203040	77.90%	57	1872
A1_N705_S506	GW20.5	1877572	912787	246258	62.60%	53	2319
A1_N705_S507	GW20.5	1904739	915760	381604	69.70%	56	2849
A1_N706_S502	GW20.5	1852068	787392	305648	60.40%	60	2629
A1_N706_S503	GW20.5	1783949	791054	199227	56.40%	56	2198
A1_N706_S504	GW20.5	1493145	580319	201932	53.70%	55	2652
A1_N706_S505	GW20.5	1683178	455276	421890	53.90%	55	4438
A1_N706_S506	GW20.5	1458505	540805	211250	52.70%	59	2616
A1_N706_S507	GW20.5	1604665	657489	200872	54.40%	53	2539
A1_N707_S503	GW20.5	1789014	913387	180554	62.00%	58	2075
A1_N707_S505	GW20.5	1690377	982843	199688	71.00%	56	1970
A1_N707_S506	GW20.5	1508815	941613	114737	70.60%	56	1628
A1_N707_S507	GW20.5	1874980	819547	415885	67.80%	55	3462
A1_N708_S502	GW20.5	1902254	1069364	135383	64.10%	53	1608
A1_N708_S508	GW20.5	1560029	905036	160833	69.20%	54	1843
A1_N709_S501	GW20.5	1520559	752809	190232	63.20%	54	1973
A1_N709_S502	GW20.5	1675960	901392	174262	65.10%	57	2101
A1_N709_S503	GW20.5	1585030	745158	222929	62.30%	53	2360
A1_N709_S506	GW20.5	1633906	831676	227975	65.90%	57	2413
A1_N709_S507	GW20.5	1060136	131522	369316	49.80%	55	6691
A1_N709_S508	GW20.5	1661515	775407	354051	69.70%	61	3030
A1_N710_S501	GW20.5	1731527	897400	194941	64.00%	56	2097
A1_N710_S502	GW20.5	1624411	707485	253180	60.60%	54	2545
A1_N710_S504	GW20.5	1480565	738153	188429	63.60%	55	2280
A1_N710_S505	GW20.5	1556600	693726	229441	60.20%	52	2620
A1_N710_S508	GW20.5	1540556	710476	411905	75.20%	55	3434
A1_N711_S503	GW20.5	1771173	858051	329665	68.50%	56	2675
A1_N711_S504	GW20.5	1362499	379025	369654	57.10%	52	4473
A1_N711_S505	GW20.5	1708912	791740	212033	59.70%	57	2241
A1_N711_S507	GW20.5	1794214	765626	271360	59.00%	53	2642
A1_N711_S508	GW20.5	1778493	748767	229944	56.10%	62	2625
A1_N712_S501	GW20.5	2176460	917702	319220	58.10%	55	2596
A1_N712_S502	GW20.5	1813861	777669	260440	58.50%	57	2620
A1_N712_S503	GW20.5	1972369	1054713	158133	62.20%	54	1903
A1_N712_S504	GW20.5	1519332	858687	197823	70.80%	54	1859
A1_N712_S505	GW20.5	1802965	812867	249626	60.00%	58	2527
A1_N712_S507	GW20.5	1530553	586462	280738	58.20%	57	3675
A1_N712_S508	GW20.5	2138830	1223718	417057	78.70%	56	2432
A2_N701_S501	GW20.5	1396164	431566	334864	56.90%	49	3553
A2_N701_S502	GW20.5	711839	247644	110943	51.70%	55	2298
A2_N701_S503	GW20.5	1032252	452867	134998	58.10%	55	2084
A2_N701_S506	GW20.5	1420067	580616	429973	73.60%	51	3500
A2_N701_S507	GW20.5	1389850	688003	206753	65.50%	53	2228
A2_N701_S508	GW20.5	1147729	592779	185519	69.40%	52	2149
A2_N702_S501	GW20.5	1425805	755919	175804	66.30%	52	1924
A2_N702_S504	GW20.5	1290928	765887	184042	75.00%	54	1709
A2_N702_S506	GW20.5	1350104	830912	113877	70.80%	51	1547
A2_N702_S507	GW20.5	1329936	672249	139467	61.90%	54	1893
A2_N702_S508	GW20.5	1234411	688505	105309	65.00%	53	1527
A2_N703_S501	GW20.5	1700835	720994	278299	60.20%	54	2590
A2_N703_S503	GW20.5	1589643	633858	263132	57.70%	57	2441
A2_N703_S506	GW20.5	1225405	356522	312345	56.50%	51	3748
A2_N703_S508	GW20.5	1202507	585218	127187	59.90%	56	1739
A2_N704_S501	GW20.5	1381150	549133	268560	60.90%	57	2888
A2_N704_S503	GW20.5	1431751	635202	214013	60.60%	59	2295
A2_N704_S506	GW20.5	1397328	374638	428399	60.00%	51	4198
A2_N704_S508	GW20.5	1273139	439732	413459	69.70%	53	3940
A2_N705_S502	GW20.5	1722515	741595	230658	57.60%	50	2331
A2_N705_S504	GW20.5	1583979	766955	201624	62.10%	60	1979
A2_N705_S505	GW20.5	1789742	794931	246118	59.30%	56	2413
A2_N705_S507	GW20.5	1744240	915121	171179	63.20%	55	1745
A2_N706_S501	GW20.5	1727287	787752	260504	62.10%	53	2176
A2_N706_S503	GW20.5	1674314	589017	334193	56.80%	57	3232
A2_N706_S504	GW20.5	1443520	587774	242345	59.10%	55	2404
A2_N706_S506	GW20.5	1691241	852219	293860	69.80%	54	2310
A2_N706_S507	GW20.5	1688731	939226	292868	74.60%	54	2068
A2_N706_S508	GW20.5	1620779	728674	245703	61.40%	56	2429
A2_N707_S501	GW20.5	1968416	750482	327033	56.10%	55	2720
A2_N707_S504	GW20.5	1793280	1074214	152732	69.20%	55	1613
A2_N707_S505	GW20.5	1963352	962980	226058	61.70%	54	2078
A2_N707_S507	GW20.5	1899460	911085	241511	61.60%	59	2368
A2_N707_S508	GW20.5	1492428	567666	298585	59.70%	53	3298
A2_N708_S502	GW20.5	1781135	712841	264083	56.00%	62	2532
A2_N708_S503	GW20.5	1846942	891696	282046	65.00%	57	2327
A2_N708_S506	GW20.5	1722744	502410	427176	56.00%	55	4388
A2_N708_S508	GW20.5	1689243	1071062	190352	76.40%	56	1809
A2_N709_S503	GW20.5	1649682	909855	157860	65.60%	53	1624
A2_N709_S505	GW20.5	1934363	920897	236252	60.90%	56	2212
A2_N709_S506	GW20.5	1737089	815023	261373	63.00%	54	2568
A2_N709_S507	GW20.5	1635283	685342	337258	64.60%	54	3492
A2_N709_S508	GW20.5	1776514	828536	272300	63.30%	53	2374
A2_N710_S501	GW20.5	1645712	852507	200304	65.00%	53	1966
A2_N710_S502	GW20.5	1680758	557583	429095	60.80%	58	4054
A2_N710_S503	GW20.5	1775736	917344	193619	63.80%	53	1982
A2_N710_S506	GW20.5	1592068	837958	177465	64.90%	59	1927
A2_N710_S507	GW20.5	1678340	855757	214505	65.10%	52	2121
A2_N710_S508	GW20.5	1460676	733828	178737	63.50%	53	2084
A2_N711_S501	GW20.5	1703384	589560	372307	58.50%	54	3430
A2_N711_S502	GW20.5	1865219	932453	195799	61.10%	53	1787
A2_N711_S504	GW20.5	1570032	709357	203360	59.30%	56	2203
A2_N711_S505	GW20.5	1804284	696794	540394	70.80%	56	3775
A2_N711_S507	GW20.5	1443996	318584	451822	55.80%	54	4949
A2_N711_S508	GW20.5	1695130	763431	202956	58.20%	57	2375
A2_N712_S502	GW20.5	2101777	1002276	310051	63.70%	55	2338
A2_N712_S507	GW20.5	2021529	1066064	210259	64.00%	55	2249
A2_N712_S508	GW20.5	1809008	1142246	126539	70.70%	61	1557
GW16_1	GW16	9716023	0	1822965	20.60%	0	3813
GW16_10	GW16	8133603	0	1788036	23.90%	0	3363
GW16_11	GW16	7372251	0	4104785	59.60%	0	2313
GW16_12	GW16	5845544	0	2717599	49.70%	0	3048
GW16_13	GW16	7322390	0	3542244	52.80%	0	3808
GW16_14	GW16	8026212	0	2703160	36.30%	0	5327
GW16_15	GW16	8487471	0	2695120	33.90%	0	4534
GW16_16	GW16	7418245	0	2176864	31.70%	0	5678
GW16_17	GW16	8404638	0	2623502	33.60%	0	4844
GW16_18	GW16	7005887	0	2204801	34.20%	0	5852
GW16_19	GW16	9083938	0	2060869	24.50%	0	4184
GW16_2	GW16	9213433	0	1847142	21.50%	0	3475
GW16_20	GW16	7931238	0	3320272	45.00%	0	4794
GW16_21	GW16	9192104	0	2317609	27.70%	0	4236
GW16_22	GW16	7755731	0	3599259	50.00%	0	5096
GW16_23	GW16	4695289	0	1245965	28.70%	0	2590
GW16_24	GW16	6796369	0	2660162	41.60%	0	3341
GW16_25	GW16	7084485	0	2066775	31.40%	0	4772
GW16_26	GW16	9672395	0	2262869	24.90%	0	3605
GW16_3	GW16	9411644	0	5294843	61.10%	0	3944
GW16_4	GW16	7922337	0	2042442	28.00%	0	4859
GW16_5	GW16	9643196	0	2563659	28.60%	0	3967
GW16_6	GW16	5745975	0	1356244	25.40%	0	6366
GW16_7	GW16	6727976	0	1455903	23.30%	0	3290
GW16_8	GW16	7230970	0	3714600	56.90%	0	2491
GW16_9	GW16	8938243	0	1711871	20.20%	0	3059
GW21_1	GW21	12421163	0	5217812	45.60%	0	3939
GW21_2	GW21	9189686	0	2377025	28.00%	0	4289
GW21_3	GW21	5216351	0	2055524	42.40%	0	3205
GW21_4	GW21	11284067	0	5441938	53.00%	0	4272
GW21_5	GW21	10176959	1	4112789	43.90%	1	4581
GW21_6	GW21	1120546	0	267384	25.40%	0	3543
GW21_7	GW21	10336133	0	2386589	25.20%	0	4657
GW21_8	GW21	9049698	0	3824060	46.00%	0	5794
GW21p3_1	GW21+3d differentiation	5358500	0	1910403	38.10%	0	6159
GW21p3_10	GW21+3d differentiation	6861822	0	2945691	46.10%	0	5584
GW21p3_11	GW21+3d differentiation	4343254	0	1212633	30.30%	0	6489
GW21p3_12	GW21+3d differentiation	4865189	0	1361501	30.00%	0	6305
GW21p3_13	GW21+3d differentiation	7405837	0	2192262	32.00%	0	6664
GW21p3_14	GW21+3d differentiation	4200771	0	1719615	44.00%	0	6674
GW21p3_15	GW21+3d differentiation	5277765	1	1765495	35.80%	1	8331
GW21p3_16	GW21+3d differentiation	4615770	0	1283845	29.80%	0	5902
GW21p3_2	GW21+3d differentiation	6077362	0	1869131	33.10%	0	5818
GW21p3_3	GW21+3d differentiation	5714892	0	1626376	30.40%	0	5133
GW21p3_4	GW21+3d differentiation	5397766	0	1546965	30.60%	0	7373
GW21p3_5	GW21+3d differentiation	8178723	0	2731602	36.20%	0	4770
GW21p3_6	GW21+3d differentiation	7474623	0	2512294	36.00%	0	5476
GW21p3_7	GW21+3d differentiation	6877279	0	1993325	31.30%	0	4814
GW21p3_8	GW21+3d differentiation	6641670	0	2460800	40.50%	0	5235
GW21p3_9	GW21+3d differentiation	7858052	0	2892930	39.60%	0	4895
S44.A10	GW19.5	3266884	723247	551218	40.10%	49	3711
S44.A11	GW19.5	3190889	702182	395443	35.30%	49	2617
S44.A6	GW19.5	2663363	771142	383666	44.20%	49	2296
S44.A8	GW19.5	3031437	866624	406016	43.00%	48	2448
S44.A9	GW19.5	2605378	571623	475789	41.40%	49	3850
S44.B6	GW19.5	3527288	890787	630842	44.60%	49	2932
S44.B7	GW19.5	3087871	785920	384146	38.90%	55	2874
S44.B8	GW19.5	2358135	456180	415565	38.20%	48	3265
S44.B9	GW19.5	2520145	1222829	179738	56.10%	51	2652
S44.C9	GW19.5	2763669	1192258	524586	63.40%	48	2182
S44.D10	GW19.5	3784482	1563488	376197	51.90%	44	2349
S44.D5	GW19.5	1732819	222275	347165	34.00%	51	4040
S44.D8	GW19.5	2095296	499306	376588	42.90%	50	2637
S44.D9	GW19.5	3056102	705594	574911	43.20%	51	3326
S44.E10	GW19.5	2939694	644074	861488	53.20%	49	4571
S44.F10	GW19.5	3795713	1085985	593173	45.40%	49	2771
S44.F6	GW19.5	1822168	426392	199112	34.90%	52	2037
S44.F9	GW19.5	2474989	518086	361523	36.50%	48	3098
S44.G10	GW19.5	3250650	821959	574185	44.10%	50	3233
S44.G5	GW19.5	1469716	215077	259668	33.60%	52	3978
S44.G7	GW19.5	2171946	400543	519559	44.00%	51	4436
S44.G8	GW19.5	2603534	827209	380129	47.50%	49	2918
S44.G9	GW19.5	3044167	755958	454713	40.80%	51	3211
S44.H5	GW19.5	3062827	1391185	647931	68.00%	52	2382
S44.H6	GW19.5	1775879	269725	269750	31.40%	45	3629
S44.H9	GW19.5	3284624	900145	483062	43.10%	48	2961
S46.A1	GW23.5	2028635	697582	290577	49.70%	53	2292
S46.A10	GW23.5	2085000	599850	645450	62.00%	46	3924
S46.A11	GW23.5	2874498	858997	452220	46.70%	48	2526
S46.A12	GW23.5	2634172	642004	843071	58.50%	53	4118
S46.A2	GW23.5	1762725	604606	273479	50.90%	48	1982
S46.A4	GW23.5	2608616	649156	454795	43.60%	51	2850
S46.A5	GW23.5	1035793	309938	166911	47.20%	45	2123
S46.A6	GW23.5	2710199	1117404	353241	55.60%	52	1865
S46.A7	GW23.5	1950061	480571	471632	50.70%	44	3152
S46.A8	GW23.5	2951611	1410267	432270	63.40%	48	1668
S46.A9	GW23.5	2671704	702457	432623	43.60%	47	2936
S46.B1	GW23.5	2310725	522722	359121	39.00%	45	2522
S46.B10	GW23.5	2660400	820156	343579	44.80%	49	2361
S46.B11	GW23.5	2830131	1242469	449279	60.80%	49	1930
S46.B12	GW23.5	3037822	846388	490008	45.10%	50	2878
S46.B2	GW23.5	2148200	573880	405121	46.70%	47	2472
S46.B3	GW23.5	2643644	1108233	358781	56.40%	50	1737
S46.B4	GW23.5	2414083	1367889	565980	82.10%	46	1594
S46.B5	GW23.5	2824934	848469	419435	45.80%	45	2672
S46.B7	GW23.5	2407127	713561	351474	45.50%	48	2450
S46.B8	GW23.5	3061701	859743	361962	41.00%	52	2245
S46.B9	GW23.5	2576084	820724	427851	49.80%	47	2680
S46.C10	GW23.5	2393903	1021373	355927	58.70%	49	1953
S46.C11	GW23.5	2579462	678239	351877	41.00%	52	2415
S46.C12	GW23.5	3092105	973098	447892	47.10%	52	2271
S46.C3	GW23.5	2237968	542996	323185	39.50%	45	2407
S46.C4	GW23.5	2072988	388744	392731	39.10%	47	3314
S46.C5	GW23.5	2845483	979847	393438	49.30%	54	2291
S46.C6	GW23.5	2655178	826139	344006	44.90%	53	2268
S46.C7	GW23.5	1091017	263577	189323	42.60%	50	2433
S46.C8	GW23.5	1915621	879160	193745	56.80%	48	1359
S46.C9	GW23.5	2199446	746471	283591	47.70%	47	2064
S46.D1	GW23.5	2147296	974616	510792	70.60%	47	2228
S46.D10	GW23.5	2412287	935275	431997	58.10%	49	3362
S46.D12	GW23.5	2764851	955645	365812	48.60%	50	2168
S46.D2	GW23.5	2034295	659407	275653	46.90%	50	1957
S46.D3	GW23.5	1920069	240610	454783	37.70%	52	4304
S46.D4	GW23.5	1970730	578484	380139	50.20%	52	2718
S46.D5	GW23.5	2059313	552361	349463	44.80%	48	2414
S46.D6	GW23.5	2273179	1048665	371587	63.60%	53	1996
S46.D7	GW23.5	1761649	718481	294415	58.80%	49	1977
S46.D8	GW23.5	2346718	1009396	247667	54.20%	51	1638
S46.D9	GW23.5	2797626	765080	421491	43.50%	50	2716
S46.E1	GW23.5	2557457	999144	364191	54.30%	50	2067
S46.E11	GW23.5	2899065	1417117	426459	64.50%	47	1753
S46.E12	GW23.5	3144415	1135074	515788	53.70%	45	2526
S46.E2	GW23.5	2446186	516176	641131	49.20%	47	3391
S46.E3	GW23.5	3148461	975880	437967	45.70%	51	2293
S46.E4	GW23.5	2600399	746867	318394	41.80%	48	1940
S46.E7	GW23.5	2576117	695668	580156	51.00%	46	3170
S46.E8	GW23.5	3781382	1012768	540618	42.10%	47	2759
S46.F1	GW23.5	2051693	935164	289475	60.50%	52	1823
S46.F10	GW23.5	2401300	733265	567845	55.70%	48	3251
S46.F11	GW23.5	2625609	611989	388941	39.30%	49	2851
S46.F12	GW23.5	2902176	1240563	314311	54.50%	48	2047
S46.F2	GW23.5	1918045	554871	537604	58.80%	51	3403
S46.F4	GW23.5	2475028	960958	339657	53.50%	52	1798
S46.F5	GW23.5	1822802	569456	243843	45.50%	52	2025
S46.F6	GW23.5	2262523	966954	294177	56.50%	48	1794
S46.F7	GW23.5	1947425	575598	316982	47.00%	48	2524
S46.F8	GW23.5	3044181	1878767	200746	68.90%	49	1600
S46.F9	GW23.5	2862689	953794	404555	48.20%	49	2333
S46.G1	GW23.5	2282062	1424465	253360	74.10%	48	1180
S46.G11	GW23.5	2744611	868988	339957	44.80%	50	2174
S46.G2	GW23.5	2234454	559321	454468	46.90%	49	2903
S46.G4	GW23.5	2568025	1037278	373149	56.10%	50	1755
S46.G5	GW23.5	2019973	256221	496641	38.90%	45	4643
S46.G6	GW23.5	2827520	727369	433258	42.50%	52	2715
S46.G7	GW23.5	1765295	464399	337787	46.80%	52	2826
S46.G9	GW23.5	2303682	765063	368166	50.40%	49	2391
S46.H10	GW23.5	2835760	832394	476361	47.30%	49	2541
S46.H2	GW23.5	2559252	713030	361069	43.20%	48	2536
S46.H3	GW23.5	3068471	833309	447659	42.60%	50	2334
S46.H5	GW23.5	2918743	820457	350997	40.90%	47	2384
S46.H7	GW23.5	2056612	433103	479071	46.10%	54	3535
S46.H8	GW23.5	3760643	1496482	905659	65.60%	49	2721
S46.H9	GW23.5	2317666	504733	514769	45.70%	49	3301
