# Supplementary material for: Single-cell analysis of long non-coding RNAs in the developing human neocortex
Source: Genome Biol. 2016 Apr 14;17:67. doi: 10.1186/s13059-016-0932-1 (PMC4831157; doi:10.1186/s13059-016-0932-1)
Supplement: Additional file 3: Table S2. — Related to Fig. 1. Expression table of all bulk tissue samples and genes (including known and novel lncRNAs) according to the polyA Full transcriptome reference. Expression values are in TPM (Transcripts per Million). (XLS 9972 kb) [file 13059_2016_932_MOESM3_ESM.xls]

## Sheet: bulk_tpm.polya
	gname	GW13_1	GW16_1	GW21_1	GW23_1	GW14.5_1	GW16_2	GW21_2	GW23_2
ENSG00000227232	WASH7P	25.418	16.5715	24.6594	25.8307	22.8195	23.5564	26.4585	14.2107
ENSG00000238009	RP11-34P13.7	0.061007	0.0543801	0.111608	0.0811869	0.0930784	0.0619672	0.117313	0.0585397
ENSG00000237683	AL627309.1	0.790966	0.255276	0.673613	5.4445	2.57168	1.87833	6.94558	0.575776
ENSG00000239906	RP11-34P13.14	0	0	0.205537	0.717662	0	0	0.925896	0
ENSG00000241860	RP11-34P13.13	0.0468623	0.0313289	0.0642986	0.0561271	0.0750727	0.0499799	0.0579301	0.0224835
ENSG00000228463	AP006222.2	0.78929	0.883532	0.97383	0.439691	1.05859	2.34921	0.620214	0.510784
ENSG00000237094	RP4-669L17.10	0	0.0282549	0.164304	0.413395	0	0.2125	0.435383	0.223051
ENSG00000231709	RP5-857K21.1	0	0.230502	0.236538	0	0.0789066	0.0525323	0.142073	0
ENSG00000230021	RP5-857K21.4	0	0.171552	0.078242	0.0682985	0.0391511	0.0781949	0.0704925	0.0820775
ENSG00000225972	MTND1P23	0.195102	0.521727	904.809	1.09048	1.0716	0.951231	1.2863	0.748847
ENSG00000225630	MTND2P28	77.3748	68.877	70.8397	108.575	113.405	1.44051	152.569	194.453
ENSG00000237973	hsa-mir-6723	14.6755	11.006	53.4807	15.9619	41.4223	28.1504	35.4691	38.0034
ENSG00000229344	RP5-857K21.7	0.212839	0.142289	0	0.764752	0.974184	0.324283	0.263106	0.408462
ENSG00000248527	MTATP6P1	1134.71	861.687	984.517	1220.81	1193.37	4.67653	1424.71	2178.66
ENSG00000198744	RP5-857K21.11	0.398051	0.354813	0.728209	0.423775	0.971691	0.646906	0.328041	0.763906
ENSG00000224956	RP11-206L10.1	12.8597	4.71074	5.2638	2.39119	2.25765	1.96826	2.41961	1.35229
ENSG00000235373	RP11-206L10.3	0.0298675	0.0199673	0.0273203	0.0238482	0.0956945	0.0364051	0.0246143	0.0143298
ENSG00000240618	RP11-206L10.5	0	0.657907	0	0.196445	0	0	0	1.18039
ENSG00000228327	RP11-206L10.2	1.43282	1.17894	0.453679	1.49608	2.06835	1.34342	2.04372	1.37488
ENSG00000237491	RP11-206L10.9	0.59199	1.63582	0.938606	1.12394	1.25244	0.737605	0.910691	1.41381
ENSG00000230092	RP11-206L10.8	1.80404	2.78321	0.888563	2.65933	3.93809	2.02978	1.60111	3.19584
ENSG00000269831	AL669831.1	0	2.25677	0.514638	0.449234	0.515034	0.685771	0.927331	1.07973
ENSG00000240453	RP11-206L10.10	0.180542	0.241396	0.660581	0.864944	1.32218	0.660182	0.743941	0.346481
ENSG00000177757	FAM87B	0.26134	0.249592	0.102451	0.0894309	0.170883	0.0910128	0.0307679	0.0716489
NLG_000381	LINC-AL669831.1-1	1.0094	1.11146	0.778484	0.758566	0.3986	0.651361	0.570889	0.740678
ENSG00000225880	LINC00115	6.55792	8.91572	7.35968	9.06451	3.17819	5.07142	4.76868	5.55238
ENSG00000228794	LINC01128	21.999	30.9508	36.3598	38.1561	30.3244	29.6888	35.1159	50.9189
NLG_000001	FAM41C-AS1	0.63492	1.4344	1.12149	1.25867	0.741555	1.12082	1.22693	1.32353
ENSG00000230368	FAM41C	0.0736458	0.246173	0.235778	0.029402	0.0337084	0	0.212425	0
ENSG00000234711	TUBB8P11	0	0.0917215	0	0	0	0.0418074	0	0
TUCPG_000139	TUCP-AL645608.2-1	0.0781669	0.313542	0.786507	0.124828	0.465111	0.142915	0.966282	0.825062
TUCPG_000140	TUCP-AL645608.2-2	0.0593685	0.238138	0.678817	0.11851	0.271736	0.0542727	0.684974	0.370289
ENSG00000272438	RP11-54O7.16	15.5081	12.9941	15.5095	21.4634	14.9536	9.45133	17.0407	19.8412
ENSG00000230699	RP11-54O7.1	9.0633	8.96109	8.26855	11.9597	7.94739	6.25036	9.63138	10.7336
ENSG00000241180	RP11-54O7.2	0.491498	0	0.149861	0	0	0.099847	0.270036	0.471621
ENSG00000223764	RP11-54O7.3	0	0.677793	0	0.125617	0	0	0.0144058	0.0503199
ENSG00000187634	SAMD11	0.430259	1.81669	0.289996	0.271223	0.0621897	0.027602	0.130637	0.0869176
ENSG00000188976	NOC2L	65.6595	43.5188	54.0791	47.8864	37.2559	34.1863	35.8402	32.6525
NLG_000382	LINC-KLHL17-1	0.158122	0.845676	0.795503	1.38881	0.289496	0.337283	0.521245	1.21382
ENSG00000187961	KLHL17	39.4422	25.0106	27.142	24.3754	17.3779	13.1198	20.1549	8.36944
ENSG00000187583	PLEKHN1	0.20495	0.102762	0.164038	0.122735	0.164164	0.0624528	0.168903	0.0983307
ENSG00000187642	C1orf170	0.306236	0.0944901	0.581787	0.470231	0.0646926	0.100495	0.194135	1.1754
ENSG00000272512	RP11-54O7.17	8.83739	9.53666	4.8375	3.47263	10.9564	2.54452	5.1899	2.20346
ENSG00000188290	HES4	82.3805	132.716	25.0589	16.1206	9.09232	4.82677	5.83149	4.73421
TUCPG_000001	TUCP-HES4-1	3.75363	2.37816	2.0918	1.7983	3.62646	1.43593	2.6556	2.3495
ENSG00000231702	RP11-54O7.10	0	0.630138	0	0	0	0	0	0
ENSG00000224969	RP11-54O7.11	0.92456	0.618098	0.563808	0.246077	0.705301	0.469556	0.507965	0.739307
ENSG00000187608	ISG15	8.77877	3.54863	9.71081	8.06916	5.79359	2.11518	4.711	2.35081
TUCPG_000141	TUCP-AGRN-1	0.856882	1.68992	1.37166	1.18023	1.98063	1.21417	1.97728	1.33612
NLG_000002	LINC-AGRN-1	2.52276	3.37309	0.532527	0	0	0.236536	0	0
ENSG00000188157	AGRN	138.712	76.3898	82.3374	77.1264	42.1207	37.9733	45.5214	32.3998
ENSG00000217801	RP11-465B22.3	0.735474	0.938677	1.8042	10.8909	0.948696	3.23949	14.1887	12.222
NLG_000383	RP11-465B22.3-AS1	2.78242	1.25755	1.21879	4.38076	2.33183	1.50466	3.5203	2.97072
TUCPG_000142	RP11-465B22.3-ASTUCP1	1.16478	0.805545	0.734791	2.05251	0.772123	0.611957	1.32403	0.847892
ENSG00000237330	RNF223	0.0763175	0.0510207	0.0349045	0.0304686	0	0	0.0314474	0
ENSG00000131591	C1orf159	25.4976	16.3782	18.9546	16.4815	8.32331	7.21345	7.16203	4.836
ENSG00000223823	RP11-465B22.5	0	0	0.204902	0.786992	0.20506	0.0819115	0.73843	0.0859787
ENSG00000272141	RP11-465B22.8	0.0735339	0	0	0.0587145	0	0	0	0
ENSG00000205231	TTLL10-AS1	0.0205487	0	0	0.0164075	0	0.0125233	0	0
ENSG00000162571	TTLL10	0.0368136	0	0	0.0146972	0	0	0	0
ENSG00000186891	TNFRSF18	0.211906	0	0.242293	0.0846004	0.0969917	0	0	0.0508341
ENSG00000186827	TNFRSF4	0.337376	0.16916	0.694358	0.269384	0.115815	0.102806	0.0695094	0.323732
ENSG00000078808	SDF4	99.8583	75.4651	76.5531	78.1708	53.3321	52.8833	61.2355	45.1221
ENSG00000176022	B3GALT6	65.7177	73.0676	87.1392	63.9061	46.862	47.6055	58.378	52.737
ENSG00000184163	FAM132A	0.242736	0.108184	0.185029	0.129211	0.185171	0.0493113	0.066681	0
NLG_000003	LINC-FAM132A-1	1.34992	0.743205	0.58108	0.760848	0.436144	0.0967882	0.327204	0.533369
ENSG00000260179	RP5-902P8.12	0.0931681	0.0622858	0.255668	0.148784	0.511728	0.539417	0.921379	0.402301
ENSG00000160087	UBE2J2	39.8316	37.3172	41.7604	32.2348	29.1166	23.5993	22.2648	18.0167
ENSG00000230415	RP5-902P8.10	19.8068	17.4031	14.2353	17.7356	17.7431	10.3467	17.4891	9.63866
ENSG00000162572	SCNN1D	24.0183	10.5359	13.6735	14.8154	9.85448	7.18705	11.9923	6.36734
ENSG00000131584	ACAP3	148.814	101.238	94.5143	77.1082	86.6676	48.8166	89.9671	51.4039
ENSG00000169972	PUSL1	16.3585	12.9051	13.4964	10.9895	5.55218	5.72229	6.27206	5.9318
ENSG00000127054	CPSF3L	59.4133	39.4068	44.695	44.8382	40.5749	33.949	40.1081	24.2902
ENSG00000240731	RP5-890O3.9	17.6744	22.8776	11.5234	19.8175	47.3337	26.2414	47.7263	23.6352
ENSG00000224051	GLTPD1	69.1705	56.6074	56.4405	37.1604	17.3636	15.4363	15.1872	14.6315
ENSG00000169962	TAS1R3	9.97867	4.29661	5.80149	4.01759	2.41914	2.35785	2.54375	1.0346
ENSG00000107404	DVL1	121.442	87.7993	115.637	86.4448	35.0112	39.1061	39.7037	29.3474
NLG_000004	LINC-DVL1-1	3.05761	3.01237	0.736013	0.25699	0.294631	0.0980759	0	0.154419
TUCPG_000002	MXRA8-ASTUCP1	10.6557	7.99539	8.39393	9.42065	5.13392	4.39631	7.23324	5.99359
ENSG00000162576	MXRA8	33.6946	15.1708	11.4422	14.7156	8.98734	7.50544	7.43447	0.929672
ENSG00000175756	AURKAIP1	90.5376	71.8071	79.5944	53.4374	33.7969	27.9864	28.24	21.6982
ENSG00000223663	RP5-890O3.3	0	0	0.180895	0.157905	0.362067	0.241048	0	0
ENSG00000221978	CCNL2	196.645	137.718	126.492	137.879	171.168	114.072	153.72	103.145
ENSG00000224870	RP4-758J18.2	40.0975	32.9364	38.2555	33.9445	27.9966	23.8241	26.4124	23.6923
ENSG00000242485	MRPL20	50.2683	42.6383	53.2678	46.5398	45.2541	38.251	36.7287	37.3443
ENSG00000272455	RP4-758J18.13	5.28966	10.0673	8.02065	9.89319	13.0436	5.89569	6.67642	10.1972
TUCPG_000143	TUCP-ANKRD65-1	0.0363617	0.0729268	0.249455	0.55164	0.299576	0.232685	0.584344	1.01184
ENSG00000235098	ANKRD65	1.29015	1.35799	3.38972	4.2521	1.73386	1.23797	3.18972	4.84655
ENSG00000225905	RP4-758J18.7	0	0.178713	0.122262	0.213448	0.244712	0.325836	0.110153	0.128256
ENSG00000205116	TMEM88B	0.147516	1.18343	0	0.117787	0	0	0	0
ENSG00000225285	RP4-758J18.10	1.02343	0.57016	0.546085	0.61288	0.468432	0.207907	0.140571	0.491018
ENSG00000179403	VWA1	10.7756	8.21929	10.0271	10.1486	3.50233	3.3971	4.6882	3.71245
NLG_000005	LINC-ATAD3C-1	0.185148	0.247554	0.338716	0.887009	0	0.677024	2.28876	0.17766
ENSG00000215915	ATAD3C	0.419842	0.341695	0.617799	1.02027	0.518013	0.545115	0.902609	0.560505
NLG_000384	LINC-ATAD3B-1	1.97683	1.51037	1.03328	1.01471	0.517038	0.0860549	0.349102	0.541967
ENSG00000160072	ATAD3B	18.0133	11.4476	12.5356	10.4638	17.1758	8.90011	10.2982	7.29865
NLG_000385	LINC-ATAD3A-1	2.00961	0.516727	0.565609	0.246864	0.212266	0.32974	0.254794	0.148334
ENSG00000197785	ATAD3A	23.6487	17.1696	20.3773	15.8993	11.6036	9.93027	11.6352	7.03462
ENSG00000205090	TMEM240	141.199	130.206	153.346	111.279	39.6692	44.0558	45.496	56.8626
ENSG00000160075	SSU72	41.8112	44.3193	42.0859	42.1823	35.5575	27.8285	31.7687	29.8945
ENSG00000215014	AL645728.1	1.13959	0.761855	2.47572	1.76299	1.23881	1.77971	1.40874	1.50357
ENSG00000236684	AL645728.3	0	0	0	0	0.273413	0	0	0
ENSG00000228594	C1orf233	12.0441	13.8232	32.2549	26.2379	6.65987	7.34022	10.7577	30.596
NLG_000006	LINC-C1orf233-1	0.240457	0.522448	1.13641	1.07999	0.531955	0.354151	0.941285	2.73033
ENSG00000272106	RP11-345P4.9	43.4471	36.5214	43.9766	38.3877	32.6981	26.0228	26.4433	26.9276
ENSG00000197530	MIB2	42.858	27.4842	29.8585	23.2413	11.7085	9.30355	12.99	6.69657
ENSG00000189409	MMP23B	0.351235	0.170772	0.817806	0.152973	0.0876894	0.136219	0.184202	0.0306391
ENSG00000248333	CDK11B	66.9665	46.3194	44.4781	45.7685	45.4674	35.4423	37.4929	29.0141
ENSG00000272004	RP11-345P4.10	8.16502	63.8047	3.48539	3.3322	3.48807	1.76929	1.64485	0.870534
ENSG00000189339	SLC35E2B	124.296	122.255	152.131	120.634	137.621	123.407	134.575	121.763
ENSG00000269737	RP11-345P4.7	0.663511	1.77431	0.14006	0.12226	0.467225	0.155528	0.0420625	0
ENSG00000269227	RP11-345P4.6	0.57831	2.89964	0	0	0	0	0	0
ENSG00000215914	MMP23A	0.451998	0.431678	0.177193	0.051558	0	0.118058	0.0532143	0
ENSG00000008128	CDK11A	1.72694	1.81424	1.50915	2.15455	2.14548	1.86063	1.91879	0.932121
ENSG00000268575	RP1-283E3.8	6.47328	8.46413	11.1628	5.69358	8.69899	9.93679	15.0386	9.35152
ENSG00000227775	RP1-283E3.4	0.710259	10.3759	0.120312	0.18904	0.024081	0.0480959	0.0216792	0.050484
ENSG00000215790	SLC35E2	7.07229	12.944	11.7452	10.2526	13.0544	9.45057	6.56891	9.56753
NLG_000386	RP1-283E3.4-AS1	36.7159	53.2776	32.5433	19.5443	39.6031	39.3754	55.3562	33.8655
ENSG00000008130	NADK	31.4543	23.5502	28.6423	24.3751	22.8536	19.7503	23.6089	17.0493
ENSG00000078369	GNB1	525.793	542.826	706.773	716.958	576.414	615.26	630.074	771.027
ENSG00000231050	RP1-140A9.1	4.24573	4.39149	4.25003	5.11711	2.05331	2.19696	2.1126	2.61352
ENSG00000169885	CALML6	0.500322	0	0.200223	0.27465	0.314878	0.228689	0.257703	0.60011
ENSG00000178821	TMEM52	4.4166	1.4611	6.24734	8.9799	1.58387	3.69064	3.82742	8.17013
ENSG00000142609	C1orf222	0.0209038	0.0186331	0.0892317	0.133528	0.0318929	0.00849313	0.0229696	0.534891
ENSG00000233542	RP11-547D24.1	0.557149	0	0.203854	1.12699	0.136007	0.83756	0.428547	0.427693
ENSG00000187730	GABRD	3.14896	1.97836	3.6786	5.84662	1.77125	2.05785	3.22045	3.38566
ENSG00000067606	PRKCZ	48.0938	46.6144	65.5537	77.7439	36.1779	36.418	43.3792	60.9602
ENSG00000271806	RP5-892K4.1	0.311345	2.65962	0.0632873	0.0552443	0.015834	0.0105415	0	0
ENSG00000182873	RP11-181G12.2	16.8864	13.532	10.2038	10.358	11.3377	10.2572	10.253	5.23125
ENSG00000162585	C1orf86	22.2097	18.1364	16.6343	16.5219	11.8526	8.03547	10.006	9.21895
ENSG00000269554	AL590822.2	0.896485	1.74804	1.50339	1.19303	0.41033	0.682947	0.985081	0.716858
ENSG00000203301	AL590822.1	0.0320999	0.128759	0.234899	0.0768924	0.11754	0.0978156	0.0529083	0.0308017
ENSG00000234396	RP11-181G12.4	0.667895	1.19069	0	0.177765	0.407603	0.271363	0.183475	0.427256
ENSG00000157933	SKI	103.555	94.0566	101.166	90.2915	67.6086	58.986	72.7199	81.521
NLG_000007	LINC-SKI-1	1.36457	0.456128	1.09217	1.70245	0	0.363837	0.843425	0.327345
ENSG00000116151	MORN1	4.62087	2.5753	2.8758	3.04825	3.11521	1.97395	1.82222	1.75702
ENSG00000272161	RP4-713A8.1	1.61939	1.18103	0.807972	0.940385	0.269531	0.269162	0.485297	0.42379
ENSG00000269753	AL589739.1	0	0	0.143698	0.250871	0	0	0.129465	0.150742
ENSG00000269896	RP4-740C4.6	5.90996	4.03163	3.72348	4.91153	5.4377	3.39965	3.25529	3.41414
ENSG00000272420	RP4-740C4.7	2.81112	1.87932	2.33762	3.36689	6.43339	3.66006	6.21296	7.47924
ENSG00000271921	RP4-740C4.9	1.3038	1.16217	0.662558	0.462685	0.39784	0.618015	0.835709	0
ENSG00000271847	RP4-740C4.8	0.487755	0.782591	0.53539	0.233674	0.535801	0.178356	0.482362	0.280818
ENSG00000178642	AL513477.1	0.0700109	0.530451	0.0213467	0.0372677	0	0	0.0384649	0.0895727
ENSG00000157916	RER1	64.9185	53.2884	54.625	53.7473	58.2493	42.5925	51.1878	41.1829
ENSG00000157911	PEX10	36.0071	26.579	32.6	27.4588	19.2519	16.6711	15.5946	12.6538
TUCPG_000004	TUCP-PEX10-1	0.676893	0.402244	0.412777	0.900797	0.413094	0.091673	0.309911	0.433012
TUCPG_000005	TUCP-PEX10-2	0.440838	0.589428	0.586534	0.447994	0.697044	0.488484	0.330275	0.615287
TUCPG_000006	TUCP-PEX10-3	0.727598	0.972845	0.776472	0.484137	0.610554	0.184763	0.599628	0.756354
ENSG00000149527	PLCH2	5.74915	9.4242	22.6303	10.7345	2.39726	5.23106	7.92253	6.87319
ENSG00000224387	RP3-395M20.2	0.638048	0.213278	0.145908	0.509461	0.292041	0.0972137	0.394371	0
ENSG00000229393	RP3-395M20.3	1.12962	0.188796	0.12916	0.225491	0.387778	0.0860549	0.349102	0
NLG_000387	LINC-PLCH2-1	4.182	2.88599	6.29332	2.36975	1.48192	0.657728	2.55706	1.42392
ENSG00000157881	PANK4	34.5956	25.4688	28.116	26.6081	17.8689	20.2655	19.3252	15.2339
ENSG00000197921	HES5	17.1164	12.8546	20.5367	15.9743	6.76603	5.92698	8.88491	5.4925
ENSG00000272449	RP3-395M20.12	1.53026	0.876879	0.866515	0.930944	0.266825	0.399689	0.600531	0.27969
ENSG00000238164	RP3-395M20.8	0.0118263	0.0790625	0.075724	0.0377717	0.0324781	0.0360373	0.0877164	0.0680881
ENSG00000157873	TNFRSF14	1.64552	0.842616	1.20628	2.19915	1.15379	1.02419	1.65426	0.974259
ENSG00000225931	RP3-395M20.7	0	0.0748198	0	0.089362	0.0512254	0.0341035	0.0461163	0
ENSG00000228037	RP3-395M20.9	0.115939	0	0	0.0925739	0	0	0.191095	0
ENSG00000157870	FAM213B	71.0162	53.161	74.8803	62.6102	39.9708	38.7594	42.0263	70.8916
ENSG00000142606	MMEL1	8.8487	5.05631	4.61788	7.82401	4.58732	4.74565	6.96998	7.27531
ENSG00000237058	RP13-436F16.1	0.194579	0.260164	0.177985	0.155365	0	0	0.320712	0
ENSG00000215912	TTC34	1.96822	1.46384	1.60907	2.21001	1.4977	1.04208	1.2064	1.79419
ENSG00000177133	LINC00982	25.6226	12.9793	10.4562	20.4589	12.1133	10.2208	11.6101	1.60427
ENSG00000142611	PRDM16	40.4267	16.498	13.3592	17.9904	13.2743	15.719	15.7338	2.48775
ENSG00000226286	RP1-163G9.2	0	0	0	0	0	0.0943118	0	0
ENSG00000272235	RP11-22L13.1	0.188732	0.140193	0.211	0.184185	0.0767863	0.153362	0.259229	0.0804886
ENSG00000130762	ARHGEF16	0.834979	0.366325	0.238678	0.239597	0.370235	0.166974	0.0967672	0.200303
NLG_000388	LINC-ARHGEF16-1	0.93208	0.74775	0.170518	0.148847	0.625713	0.26509	0.409677	0.178877
ENSG00000272088	RP11-168F9.2	0.189995	0.50807	0	0.151705	0	0.115791	0	0
ENSG00000162591	MEGF6	24.5707	10.9738	8.97879	8.68569	7.70202	5.44812	7.24824	3.77945
ENSG00000238260	RP11-46F15.2	10.9684	11.2331	10.4599	9.31692	6.40894	4.12455	5.38508	6.60598
ENSG00000158109	TPRG1L	30.0955	30.9937	63.6382	61.3601	39.6324	36.738	51.0912	87.8756
ENSG00000116213	WRAP73	19.9866	13.6552	14.7986	15.6234	14.3119	10.011	13.1598	7.92227
ENSG00000078900	TP73	0.364875	1.234	0.952191	0.616958	0.844859	0.0327016	0.194571	0.113274
ENSG00000227372	TP73-AS1	42.3564	37.9516	38.1806	42.7189	42.9333	35.4421	39.3222	29.5377
ENSG00000162592	CCDC27	0.0313106	0.0418642	0.0572807	0.0500011	0	0	0	0
TUCPG_000144	CCDC27-ASTUCP1	0.423141	0.553468	0.647896	0.807939	0.83365	0.409246	0.606468	0.353068
ENSG00000235169	SMIM1	1.90194	0.915484	2.22686	1.76162	0.278572	0.417285	0.313485	0.292003
ENSG00000130764	LRRC47	140.858	119.551	142.035	119.172	100.963	85.9537	86.9948	75.2552
ENSG00000266075	RN7SL574P	1.47616	1.64477	0.450091	0.589335	0.450436	0.599759	0.405511	0.236077
ENSG00000272153	RP1-286D6.5	3.28036	10.4169	2.25045	1.85531	1.37633	1.4161	0.788494	0.786924
ENSG00000116198	CEP104	24.3002	27.2297	23.4163	22.2505	23.1559	23.3741	22.8209	20.5321
ENSG00000169598	DFFB	14.8506	18.1449	19.9716	16.8774	16.5065	14.8664	17.4661	15.3879
NLG_000389	LINC-DFFB-1	0.57103	1.14526	0.679031	0.683925	0.993192	0.870028	1.12943	0.821905
ENSG00000198912	C1orf174	17.7641	13.8883	16.9905	19.7177	24.4681	14.7575	19.6559	14.4904
ENSG00000236423	LINC01134	0.071435	0.14327	0.0163357	0.0855579	0.130786	0.0435357	0.0147177	0.068546
ENSG00000233304	RP13-614K11.1	0.0203243	0.0271748	0	0.0973698	0	0	0.0167496	0.0390046
NLG_000390	LINC-AJAP1-1	0.499285	0.0606887	0.788855	0.761086	0.0831011	0.165975	0.112219	0.566201
ENSG00000196581	AJAP1	2.96045	10.5451	34.2833	13.0992	2.20126	10.6257	11.7167	38.7933
NLG_000391	LINC-NPHP4-1	0.474883	0.21165	0.0723973	0.568769	0.0724529	0.337651	1.17408	1.21514
NLG_000392	LINC-NPHP4-2	0.171986	0.229956	0.157318	0.926945	0.0787196	0.314447	0.885854	1.15521
ENSG00000236948	RP11-154H17.1	0	0	0	0.319291	0	0	0	0
NLG_000393	LINC-NPHP4-3	0.272235	0.0727992	0.448233	0.999909	0.0996839	0.497737	1.66022	0.940412
ENSG00000216045	AL356693.1	0	0	0	0	0.746509	0	0	0
ENSG00000264101	MIR4689	0	1.3863	0	0.827875	0.949133	0	0	0.994896
ENSG00000131697	NPHP4	10.9195	7.17105	8.82354	8.89933	7.92711	5.59327	8.31756	6.19893
ENSG00000266687	AL356261.1	0	0	0	0	0.77255	0.514328	2.78199	1.6196
ENSG00000069424	KCNAB2	15.4913	9.88976	16.8249	16.6783	8.81023	8.96308	10.7822	14.195
ENSG00000268332	AL035406.1	0	14.3765	0	0.715447	0	0	0	0
ENSG00000116254	CHD5	18.0894	31.2809	69.8991	106.31	11.2994	45.9094	114.866	93.479
ENSG00000116251	RPL22	106.216	134.769	150.078	162.086	253.595	221.315	258.331	174.107
ENSG00000226944	RP1-120G22.11	0.38401	0.256723	1.40504	1.07317	0.527296	0.936132	3.95588	1.8424
ENSG00000158286	RNF207	2.23741	2.84419	7.72262	13.7728	2.00781	5.08486	15.4596	11.1048
ENSG00000116237	ICMT	28.2773	23.7761	21.6878	19.8167	28.5784	21.6837	22.6095	22.0701
ENSG00000225077	LINC00337	0.043073	0	0.0393996	0.103177	0.0394299	0.0787517	0.106492	0.123993
ENSG00000173673	HES3	0.208258	0	0.0952487	0.332575	0	0	0.0858147	0.0999179
ENSG00000158292	GPR153	131.661	87.1042	99.306	126.394	58.8872	75.1796	82.9204	114.786
ENSG00000097021	ACOT7	99.535	89.0868	151.627	130.473	58.1955	65.8239	80.0236	95.6378
ENSG00000271746	RP1-202O8.3	0.520272	0.115939	0.872487	0.969316	0.0793779	0.211385	0.357305	0
ENSG00000069812	HES2	0.013423	0.0358947	0.0368347	0.0428713	0.0122877	0.0736249	0.121683	0.0128801
ENSG00000187017	ESPN	0.0706527	0.236168	0.0969409	0.028207	0	0.0107647	0.0582262	0.0338977
ENSG00000215788	TNFRSF25	23.8592	17.4863	23.3325	34.8625	22.0786	22.5903	57.6451	19.3393
ENSG00000171680	PLEKHG5	47.7278	34.2031	55.5337	68.1931	25.2706	35.6008	64.9564	33.0888
ENSG00000162408	NOL9	16.1118	14.4371	13.2267	14.3269	27.4849	22.1252	27.3353	17.5611
ENSG00000229519	RP11-58A11.2	0	0.967993	0.165557	0	0	0	0	0
ENSG00000173662	TAS1R1	0	0.0335551	0.0459117	0.140269	0.0229735	0.0152947	0	0
ENSG00000204859	ZBTB48	26.2074	18.4902	24.4146	22.2642	21.8809	18.9384	21.691	15.5896
ENSG00000162413	KLHL21	9.44493	8.70026	9.32622	11.7119	9.22381	6.35299	9.74761	6.98516
ENSG00000116273	PHF13	33.6962	39.9659	34.3034	33.4703	34.0229	29.1517	36.2679	29.9874
ENSG00000041988	THAP3	25.3987	27.7635	27.2597	23.1406	16.8872	16.8804	18.4051	10.9287
ENSG00000007923	DNAJC11	61.0856	52.0746	55.515	51.7699	49.026	45.2377	45.3681	42.473
ENSG00000237436	RP11-312B8.1	1.57398	1.87068	0.319944	0.837849	0.640379	0.852669	0.432382	0.503442
ENSG00000171735	CAMTA1	37.2909	49.3186	50.0708	49.1081	48.4736	43.0242	42.3453	71.2948
ENSG00000237402	CAMTA1-IT1	0.596531	0	0.181886	0.635082	0.546077	0.242368	0.163871	1.14481
ENSG00000270171	RP11-338N10.1	14.1698	12.1795	15.5845	23.3017	17.5653	13.6475	10.6002	12.4232
ENSG00000270035	RP11-338N10.2	18.3355	15.6628	17.4706	23.4855	13.9872	12.4161	9.12933	13.562
ENSG00000269978	RP11-338N10.3	36.1531	28.3491	29.3402	41.6728	29.3627	20.211	19.7136	26.6051
ENSG00000049245	VAMP3	38.7345	40.6448	33.555	42.8335	51.4664	46.7483	51.7511	32.0962
ENSG00000269925	RP3-467L1.6	12.558	17.5316	10.3046	14.4509	24.6823	21.1594	28.1562	14.8855
ENSG00000049246	PER3	7.38478	5.08145	4.76968	9.04612	7.57634	6.35025	7.39961	5.94543
ENSG00000236266	RP3-467L1.4	0.52466	1.75376	0	0.139642	0.560332	0.0532918	0.144127	0.167814
NLG_000008	RP3-467L1.4-AS1	0.557577	1.24253	0.935047	0.667812	1.1059	0.906166	1.45511	1.2484
NLG_000009	RP3-467L1.4-AS2	0.81073	0.989737	0.64486	0.788069	0.838962	0.923742	1.48152	0.507354
ENSG00000049247	UTS2	0.447761	1.14294	0.0372341	0.0325021	0.149051	0.0248078	0	0.0390593
ENSG00000049249	TNFRSF9	0.0317767	0	0	0	0.116356	0.174295	0.0785633	0
ENSG00000116288	PARK7	131.44	132.627	156.9	158.042	190.615	166.318	157.305	142.017
ENSG00000200344	Y_RNA	0	0.942149	0	0.562633	0	0	0.580707	0
TUCPG_000007	TUCP-PARK7-1	0.298061	0.59779	0.408963	1.18996	0.272852	0.908259	1.71947	0.286007
NLG_000010	LINC-ERRFI1-1	0.23796	0.954505	0.81625	0.522511	0.544585	0.18128	0.882485	0.342505
TUCPG_000008	ERRFI1-ASTUCP1	0.566211	2.72647	0.601226	0.686057	1.14538	1.22103	1.24651	0.797871
ENSG00000116285	ERRFI1	21.7248	25.941	22.2193	22.6212	27.9661	23.68	27.906	24.9722
ENSG00000238290	RP11-431K24.1	0.390586	1.13943	1.62398	0.822205	0.682596	0.562641	0.99493	0.408862
NLG_000011	LINC-ERRFI1-2	0.225048	0.601807	1.74977	0.718775	0.103007	0.137154	0.463666	0
NLG_000012	LINC-ERRFI1-3	0	0.358527	1.06287	0.570948	0	0	0.589289	0.0857669
ENSG00000229305	RP11-431K24.2	0	0	0	0.0539081	0	0	0	0
ENSG00000227634	RP11-431K24.3	0	0	0.267156	0	0	0	0.240696	0
ENSG00000162426	SLC45A1	40.6366	33.3664	35.5389	30.601	19.6235	15.1474	14.3319	19.1228
ENSG00000252254	Y_RNA.1	0	0	0.587508	0	1.17592	0.782871	0	0
ENSG00000142599	RERE	106.384	96.1133	90.9572	91.6298	76.0792	77.5669	79.4628	73.6446
ENSG00000232912	RP5-1115A15.1	0.206775	0.276471	0.189141	0.0825516	0.189286	0.252035	0.170407	0.198412
ENSG00000221083	SNORA77	0.580624	0	0	0	0.531515	0	0.478503	0
ENSG00000224315	RPL7P7	0.10324	0	0.0944358	0	0.56705	0	0.255247	0
ENSG00000222511	Y_RNA.2	0	0.980215	0	0	0	0	0	0
ENSG00000228423	RP4-633I8.4	0.205603	0	0	0	0.376427	0.125304	0.169442	0.394576
ENSG00000074800	ENO1	266.73	228.407	226.505	251.937	282.258	247.289	247.79	210.002
ENSG00000236269	ENO1-IT1	0.487755	0.521727	0.178463	0.155783	0.714402	0.118904	0.241181	0.280818
ENSG00000230679	ENO1-AS1	0	0.21281	0.291177	0.127086	0.582801	0.194001	0.262337	0
ENSG00000197241	SLC2A7	0	0	0	0.150621	0	0	0	0
ENSG00000142583	SLC2A5	0.688294	0.283167	0.668339	1.19217	0.504063	0.477558	0.462516	0.182896
ENSG00000180758	GPR157	0.0540417	0.12645	0.0741493	0.0970888	0.111309	0.0741046	0.0779393	0.168532
ENSG00000207865	MIR34A	1.9794	0	0	0	0	0.402111	0.543753	1.89935
ENSG00000228526	RP3-510D11.1	0	0	0	0	0	0.0982938	0	0
ENSG00000234546	RP3-510D11.2	0	0	0.0673993	0.176501	0	0.0449058	0.303619	0
ENSG00000049239	H6PD	26.9257	16.0538	18.1409	14.8096	23.2798	19.2095	18.7633	11.1925
ENSG00000252841	Z98044.1	0	0.678611	0	0	0	0	0	0.487012
ENSG00000171621	SPSB1	13.7137	6.58729	5.36491	10.8137	6.75522	5.69313	6.0639	8.69767
NLG_000394	LINC-SPSB1-1	0.691112	0.953869	1.60082	0.907852	0.714292	0.815215	0.688982	1.52955
NLG_000395	LINC-SPSB1-2	0.329152	0.110024	0.827973	1.05127	0.37664	0.401199	0.474705	0.31584
ENSG00000171612	SLC25A33	3.57805	4.60783	3.04897	4.12004	5.913	3.79888	5.61813	7.39073
ENSG00000231181	RP13-15M17.1	1.68786	1.90958	2.01897	1.65871	2.37708	1.26604	2.56799	4.73421
ENSG00000188807	TMEM201	26.0817	17.5747	14.5396	10.5779	11.9379	9.01284	7.15913	6.28154
ENSG00000171608	PIK3CD	26.8603	16.6912	25.5967	25.9827	25.2536	11.7139	20.4215	14.1123
ENSG00000179840	C1orf200	0	0	0	0	0	0	0	0.0382023
ENSG00000231789	RP11-558F24.4	1.00481	0.310036	0.989816	2.28349	0.353777	0.895008	0.955477	0.296668
ENSG00000171603	CLSTN1	314.961	248.006	367.996	365.826	231.468	213.021	266.678	335.936
ENSG00000178585	CTNNBIP1	96.1338	90.2777	105.828	81.1456	87.5258	70.7213	74.2696	88.2878
ENSG00000223989	RP11-84A14.5	3.76584	38.6792	1.09603	0.273355	0	0	0	0.164252
ENSG00000162441	LZIC	42.4758	50.8146	44.5839	39.0631	71.5556	71.9249	61.7195	62.5338
ENSG00000228150	RP11-84A14.4	0.3299	0.441097	0.301765	0	0	0.100528	0.135938	0.316558
ENSG00000173614	NMNAT1	4.64436	3.62063	3.75865	4.09807	5.14509	4.56714	5.18984	4.95506
ENSG00000202415	RN7SKP269	0	0.912614	0	0.363331	0.208274	0.277318	0.187501	0
ENSG00000265521	MIR5697	0.930486	0	0	0	0	0	1.53366	0
ENSG00000162444	RBP7	0.252885	0.112708	0	0.336535	0.0771653	0.0513731	0.0694691	0.0808859
ENSG00000130939	UBE4B	43.4356	41.0674	35.4967	37.8015	49.2698	43.9322	39.5655	35.9643
ENSG00000233623	PGAM1P11	0	0	0	0.170445	0.293115	0	0.0879601	0
ENSG00000201746	RNU6-828P	1.3566	4.53464	3.10226	2.1664	5.58836	2.06693	8.38498	5.8578
ENSG00000054523	KIF1B	175.967	186.475	192.726	197.266	213.201	213.334	207.896	199.867
ENSG00000264881	MIR1273D	0	0	0	0	1.5451	0	0	0
ENSG00000199562	RNU6-37P	4.06979	9.97621	4.34316	1.6248	4.96743	2.48031	8.94398	7.8104
ENSG00000265945	RN7SL721P	2.95232	5.59221	2.25045	2.16089	13.7383	5.54777	6.69093	5.1937
ENSG00000142657	PGD	306.768	289.165	344.252	324.004	279.439	284.908	275.845	264.252
ENSG00000271989	RP4-736L20.3	0.637447	0.608791	0	0.508982	0.0833618	0.277492	0.450285	0.174762
ENSG00000175279	APITD1	2.8452	3.97404	2.8814	3.4077	2.51153	2.04363	1.8842	2.26698
ENSG00000241563	CORT	2.9545	2.91983	3.52505	4.61559	0.823142	1.83975	4.23454	6.03981
ENSG00000160049	DFFA	30.4253	33.6904	31.8708	30.5159	36.4303	34.2128	34.522	32.087
ENSG00000203469	RP5-1113E3.3	1.55413	14.1302	0	0.124093	0	0	0	0
ENSG00000142655	PEX14	50.0897	34.1508	45.2859	36.6863	21.9172	24.9739	20.9894	22.3926
ENSG00000243267	RN7SL614P	1.04429	0	0.716421	0.625373	0.716971	0.636435	0.215154	1.25257
ENSG00000130940	CASZ1	1.19085	0.830364	0.47437	1.12978	0.210993	0.249723	0.664822	0.282601
ENSG00000272078	RP4-734G22.3	0.0732833	0.134729	0.343547	0.570516	0.0503138	0.0781587	0.143436	0.184589
ENSG00000175262	C1orf127	0.0203129	0	0	0.0810961	0	0.0247592	0.0669609	0.0389828
ENSG00000215785	CFL1P6	0	0	0.134389	0.11731	0.134493	0	0	0
ENSG00000120948	TARDBP	142.439	161.162	133.897	147.812	192.576	175.704	188.458	138.683
ENSG00000009724	MASP2	0.785365	3.15025	0.468513	0.163589	0.125033	0.0728359	0.267336	0.163827
ENSG00000271895	RP4-635E18.8	23.0247	21.1929	26.708	31.307	38.9472	27.9121	41.4565	30.3386
ENSG00000116649	SRM	162.669	381.212	651.711	194.005	121.922	110.511	122.178	243.163
NLG_000013	LINC-SRM-1	1.25543	1.28269	0.920857	1.25775	1.5504	1.26316	1.17127	0.500046
TUCPG_000145	TUCP-EXOSC10-1	0.269306	1.08024	0.739017	0.322549	0.431424	0.574444	1.38713	0.516829
ENSG00000171824	EXOSC10	69.0597	66.5047	71.4866	70.9838	61.8684	63.1026	73.2939	55.3847
ENSG00000226849	RP4-635E18.7	4.03211	11.0718	1.58421	2.20396	3.54244	2.16049	2.14095	0.908835
ENSG00000230337	RP4-635E18.6	1.89569	8.32817	0.123859	0.54059	0.371862	0.495137	0.446365	0.519722
ENSG00000198793	MTOR	43.3467	36.2013	42.9807	37.7288	41.0949	38.7575	36.5076	40.4329
ENSG00000225602	MTOR-AS1	0.190244	3.05241	0.0870096	0	0	0	0	0
ENSG00000171819	ANGPTL7	0	0	0.118657	0.0517884	0	0	0.026726	0
ENSG00000120942	UBIAD1	21.7791	16.7655	23.8799	24.1749	19.1396	24.0309	23.7156	18.4727
NLG_000014	LINC-UBIAD1-1	0.262251	0.321426	0.279867	0.314099	0.220064	0.612672	0.792462	0.671053
NLG_000015	LINC-UBIAD1-2	0.301153	0.644258	0.385658	0.6252	0.275682	0.550609	0.843833	0.751333
TUCPG_000009	TUCP-UBIAD1-1	0.384067	0.442199	0.458658	0.528146	0.33205	0.604674	1.22211	1.03394
NLG_000016	LINC-PTCHD2-1	0.268211	0.573785	0.490675	0.642475	0.932999	0.196152	0.795737	0.875038
NLG_000017	LINC-PTCHD2-2	0.332195	0.568532	0.656348	0.912451	0.814983	0.720737	1.58786	1.31329
ENSG00000224338	RP11-149P14.1	0.128457	0	0	0	0	0.0782871	0.105863	0
NLG_000396	LINC-PTCHD2-3	1.2549	2.97347	1.51114	3.91922	1.87583	3.47546	1.37456	0.137182
ENSG00000204624	PTCHD2	168.833	103.278	94.9593	112.282	89.4326	90.458	107.626	30.4361
NLG_000018	LINC-PTCHD2-3.1	5.43932	5.96019	14.3375	26.7655	6.64393	13.7012	44.0705	5.15758
NLG_000019	LINC-PTCHD2-4	0.548855	0.474846	1.41754	2.55212	0.295549	0.924784	2.74054	0.743517
TUCPG_000010	TUCP-PTCHD2-1	0.322473	0.546145	1.02257	2.67784	0.305038	0.681302	2.55126	0.691064
ENSG00000235643	RP1-69M21.2	0.0564809	0	0	0	0.103408	0	0.046547	0
ENSG00000116661	FBXO2	2.05321	3.57718	11.1264	8.12261	1.19608	0.511903	3.20472	16.0599
ENSG00000132879	FBXO44	64.5114	72.5815	107.272	106.931	47.3948	44.4203	82.6221	92.4292
ENSG00000116663	FBXO6	9.53813	9.32368	18.5491	21.0877	7.74086	10.7466	16.4477	10.1138
ENSG00000116670	MAD2L2	55.8309	46.4187	58.1597	52.4595	35.4183	34.7178	41.0629	24.7437
ENSG00000162490	DRAXIN	87.8326	155.932	253.091	162.951	112.032	121.575	205.119	272.646
ENSG00000177674	AGTRAP	8.05427	4.1082	4.55687	4.57322	5.4069	4.07235	3.81052	1.94645
ENSG00000215910	C1orf167	0.089258	0.969667	0.0306172	0	0.0102136	0.00679973	0.00919491	0.0321181
ENSG00000177000	MTHFR	23.8042	19.5717	20.1492	17.8949	22.734	22.4669	20.4725	16.7323
ENSG00000011021	CLCN6	65.3771	57.4156	64.8646	66.3358	55.4369	58.2781	54.8429	60.8008
ENSG00000242349	NPPA-AS1	0.406884	1.56409	0.651322	1.98992	2.32794	0.619933	1.97001	0.634447
ENSG00000175206	NPPA	1.42564	0.606508	2.43029	4.34634	0.949133	2.21161	1.49532	2.6116
ENSG00000120937	NPPB	0	0.139829	0.286981	0.0835032	0.191468	0	0.0861857	0.10035
ENSG00000224904	RP5-934G17.6	0	0	0.0251757	0	0	0.0167737	0	0
ENSG00000199347	RNU5E-1	1.20963	0	0	0.482927	0	0.737204	1.99376	0
ENSG00000201801	RNU5E-4P	0	0	0	0	0	0.368602	1.49532	0
NLG_000397	LINC-KIAA2013-1	0.489219	1.03393	0.649592	0.592239	1.05459	0.932926	1.18351	0.787437
ENSG00000116685	KIAA2013	35.9461	27.7726	39.2341	32.7996	20.351	22.0015	20.8552	17.5327
ENSG00000083444	PLOD1	26.2754	19.0617	23.5105	25.9473	18.2833	19.389	20.17	18.9554
ENSG00000116688	MFN2	104.379	92.2019	111.844	103.34	91.4493	94.2814	91.1085	91.1111
ENSG00000116691	MIIP	70.1338	50.3954	63.1407	49.2822	33.7967	33.7739	37.9317	28.0447
ENSG00000202461	Y_RNA.3	0	0.858773	0	0	0	0	0	0
ENSG00000120949	TNFRSF8	0.0194163	0	0	0.0155033	0.017774	0	0.0160013	0.018631
ENSG00000028137	TNFRSF1B	2.67879	2.26756	3.49041	4.27787	1.65834	2.79534	3.98647	2.34855
ENSG00000048707	VPS13D	21.9703	25.9941	26.4333	26.3267	28.1647	30.9882	28.66	29.1359
ENSG00000239149	SNORA59A	3.34241	2.55372	1.3103	2.66881	3.49681	4.07402	4.32856	6.87264
ENSG00000229484	RP5-888M10.2	0.165703	0	0.151572	0.396926	0.151688	0.30296	0.409677	0.159002
NLG_000020	LINC-DHRS3-1	0.693621	0.421552	0.173037	0.151046	0.92357	0.153718	0.415728	0.423544
ENSG00000162496	DHRS3	5.83109	3.70655	4.06593	4.99942	2.16579	4.57324	3.48597	1.35295
ENSG00000221340	RNU6ATAC18P	0	0	0	0.573775	0	0.437943	0	0.689532
ENSG00000272482	RP11-474O21.5	0	0	0	0.335949	0.192578	0.256419	0.520112	0.403726
ENSG00000157330	C1orf158	0	0	0	0.0267488	0	0	0	0.0160726
ENSG00000250894	RP11-450I1.4	0	0.0707814	0	0	0	0	0	0
ENSG00000179412	HNRNPCP5	0	0	0.114859	0.0501308	0	0.0382632	0	0.0602446
ENSG00000162494	LRRC38	0	0	0.0601072	0.0524683	0	0	0.0812307	0.346795
ENSG00000162493	PDPN	40.4886	20.9946	12.6079	20.2759	31.8844	33.2428	22.3794	3.15619
ENSG00000237445	CTA-520D8.2	0	0	0.175167	0	0	0	0	0
ENSG00000253085	SCARNA11	0.558292	0	0	0	0	0.340248	0	1.60714
NLG_000398	LINC-PRDM2-1	0.393072	0.450482	0.7191	0.538039	0.591143	0.564667	0.485907	0.377175
ENSG00000116731	PRDM2	63.8271	69.2606	60.5475	65.1348	61.4395	57.2391	59.3693	65.8555
TUCPG_000011	TUCP-PRDM2-1	0.254659	0.567493	0.232942	0.0677792	1.1656	0.206934	0.279826	0.325814
TUCPG_000012	RNU6-1265P-ASTUCP1	0.525927	0.546932	0.96215	2.28632	0.106988	0.142455	0.722378	2.63543
ENSG00000231606	RP11-344F13.1	0	0	0	0.205501	0	0	0	0.24696
ENSG00000234593	RP4-704D23.1	0	0	0	0	0.114748	0	0.103304	0
NLG_000399	LINC-KAZN-1	1.75188	0.478036	1.30814	1.71284	1.47279	1.17662	1.88573	0.96059
ENSG00000189337	KAZN	91.5433	34.2837	37.2529	43.9722	55.1629	46.0583	42.0119	40.0264
ENSG00000175147	TMEM51-AS1	2.76791	9.10479	0.604956	0.977915	0.179384	0.403061	0.605598	0.728628
ENSG00000171729	TMEM51	4.05011	3.33579	3.61579	6.2608	1.54234	2.5473	3.20426	2.73597
ENSG00000215720	RP1-21O18.3	0.102222	0	0	0	0	0	0	0
ENSG00000142621	FHAD1	0.119027	0.0530487	0.0518456	0.0543081	0.0726397	0.0518144	0.121447	0.0435097
ENSG00000233485	RP3-467K16.2	0.0233745	0.0312532	0	0.0186638	0	0	0.0577902	0.0448585
ENSG00000228140	RP3-467K16.4	0.140166	0.0187411	0	0.0447673	0.0641554	0.0341693	0.0462054	0.0403492
ENSG00000142634	EFHD2	53.2506	28.104	20.1972	22.3471	14.2801	14.8897	11.6979	9.63057
ENSG00000162438	CTRC	0.353937	0	0.0190443	0.08312	0.0571767	0.0507541	0.137264	0
ENSG00000142615	CELA2A	0	0.063885	0	0	0	0.0291193	0	0
ENSG00000215704	CELA2B	0.0996266	0.0666035	0	0	0	0	0	0
ENSG00000132906	CASP9	10.0003	4.38334	4.48553	5.57625	12.0168	7.44619	6.07324	5.06228
ENSG00000116138	DNAJC16	8.53509	10.256	10.544	9.67772	15.6419	11.0903	10.3798	15.5177
ENSG00000251866	SCARNA21	0	0.693152	0	0.413937	0.474567	0	0	0
ENSG00000272510	RP4-680D5.8	0.209763	3.36559	0.191874	0.167489	0	0.511355	0.17287	0.20128
ENSG00000116771	AGMAT	0.348374	0.349349	0.637328	0.672234	0.55809	0.300779	0.550278	1.08643
ENSG00000237301	RP4-680D5.2	0.280618	0.238766	0.863399	0.875889	0.256883	0.388684	0.525596	1.17499
ENSG00000235084	CHCHD2P6	18.0659	17.2238	21.411	19.6934	10.498	8.90389	6.08486	4.97448
ENSG00000236500	RP4-680D5.4	0	0	0	0	0	0	0.265835	0
ENSG00000197312	DDI2	8.3546	10.9387	9.31056	9.58373	14.5897	10.6608	12.0158	11.5746
ENSG00000271742	RP4-680D5.9	0.283508	0	0.777988	0.905488	0	0.172782	1.16822	0
ENSG00000116786	PLEKHM2	113.656	78.3016	109.649	117.815	64.763	73.1624	81.2161	62.3946
ENSG00000237938	RP11-288I21.1	0.450096	7.22168	0.205855	0.269541	0	0	0	0
ENSG00000162461	SLC25A34	10.1314	7.80583	7.50116	8.94209	9.23289	4.2917	4.45554	3.96713
ENSG00000224459	RP11-169K16.4	0.113581	0.759322	0.103894	0.0906905	0	0	0.0936039	0.435948
TUCPG_000146	TUCP-FBLIM1-1	0.165855	0.177406	0.45513	0.688635	0.516211	0.181942	0.601409	0.445612
NLG_000400	LINC-FBLIM1-1	0.220434	0.294734	0.756132	0.660037	0.655817	0.369441	0.544992	0.528798
NLG_000401	LINC-FBLIM1-2	0.630503	0.749354	1.21755	1.00687	0.833698	0.683123	1.03922	1.07556
ENSG00000162458	FBLIM1	22.7152	19.219	29.0836	30.5239	18.4554	20.7186	25.442	23.3619
ENSG00000224321	RP11-169K16.6	0.444355	0	0	0.354804	0.13559	0.18054	0.366201	0.284256
ENSG00000233954	RP11-169K16.7	97.8958	128.824	140.11	169.698	150.776	133.211	134.463	104.869
NLG_000402	LINC-FBLIM1-3	1.34346	0.763942	0.960512	1.19602	2.14868	1.42108	1.32352	0.755698
NLG_000403	LINC-FBLIM1-4	0.141754	0.0947669	0.388994	0	0.90835	0.345564	0.233644	0.136021
TUCPG_000147	TUCP-SPEN-1	0.450691	0.245505	0.213762	0.173267	0.733461	0.447612	0.467718	0.368395
ENSG00000178715	RP11-169K16.8	8.50012	1.09281	4.63522	5.09031	4.18987	2.59018	3.23313	0.313706
ENSG00000179743	RP11-169K16.9	13.4226	9.89943	11.4947	9.71216	7.07733	5.35637	5.91487	3.60054
ENSG00000065526	SPEN	117.165	124.758	117.191	117.162	100.309	121.487	110.897	87.0875
ENSG00000238818	snoU13	0	0	0	0	1.31563	0	1.18441	0
ENSG00000270620	RP1-134O19.3	0.343971	0	0	0	0.629757	0.419263	0	0
ENSG00000116809	ZBTB17	88.8737	56.1192	63.6169	59.7827	42.4961	40.1846	36.2827	22.3054
ENSG00000234607	RP11-5P18.1	0	0	0	0.102933	0	0	0.10624	0
ENSG00000183888	C1orf64	1.55234	3.28899	1.85686	2.32644	1.59594	1.96491	2.59799	2.97912
ENSG00000233078	RP11-5P18.5	0	0.624729	0	0.124359	0	0	0	0
ENSG00000173641	HSPB7	0.0371243	0	0.0339582	0.0889277	0	0.0226252	0.0152974	0.0890572
ENSG00000186510	CLCNKA	0.0626392	0.0279175	0.305585	0.833591	0.0955687	0.279951	0.309733	0.701236
ENSG00000232456	RP11-5P18.10	2.06187	3.03254	4.71508	6.66769	0.754993	2.19905	0.424807	8.21072
ENSG00000184908	CLCNKB	0.150265	0.0334856	0.229083	0.439934	0.0458519	0.0610521	0.247672	0.504658
ENSG00000185519	FAM131C	6.48551	9.07088	13.6211	17.1026	7.96803	4.94069	6.18875	18.6697
ENSG00000142627	EPHA2	6.80582	3.1966	2.15495	2.04829	2.31635	2.22278	2.30105	1.80847
ENSG00000227959	RP11-276H7.2	0	0	0	0	0	0.0978589	0	0
ENSG00000234166	ARHGEF19-AS1	0	0.442102	0	0	0	0	0	0
ENSG00000142632	ARHGEF19	4.28297	2.7467	2.37544	2.63063	5.67706	2.24409	1.24577	1.04139
ENSG00000237276	ANO7P1	0.401185	0.682703	0.800664	0.640667	0.968212	0.266727	0.420794	1.99479
ENSG00000204377	C1orf134	19.8725	38.5085	37.9362	63.4704	41.6564	31.2434	51.7429	66.6028
ENSG00000132881	RSG1	4.93248	9.17025	9.28148	13.3907	6.62243	6.8424	6.34907	9.73646
ENSG00000233929	MT1XP1	0.390204	1.04345	2.85541	1.55783	3.57201	0.951231	2.5726	4.8675
ENSG00000037637	FBXO42	22.3777	25.0056	24.4227	24.1119	29.6403	24.3021	26.7174	23.3564
ENSG00000055070	SZRD1	79.6721	57.8732	55.9553	52.7873	59.4973	61.6195	47.2883	29.6059
ENSG00000226457	RP11-430L17.1	0	0	0.174248	0	0	0	0	0
ENSG00000187144	SPATA21	0.789241	4.3072	0.3094	0.411549	0.162191	0.284673	0.358399	0.1391
TUCPG_000226	TUCP-SPATA21-1	0	0.402105	0	0	0	0	0	0
ENSG00000157191	NECAP2	17.1947	14.5763	13.698	15.5537	15.2503	15.6193	17.2585	10.0223
ENSG00000226029	RP4-798A10.2	1.2525	6.30993	0.879722	0.875073	0.757552	1.17226	0.811022	0.68677
ENSG00000080947	CROCCP3	24.5548	28.2734	25.462	24.3952	20.8202	19.6847	21.5091	18.9517
NLG_000021	LINC-NECAP2-1	0.972373	0.93609	1.13849	1.30437	0.605289	0.900763	0.480811	0.933049
NLG_000022	LINC-FAM231B-1	0.250557	0.11167	0.229189	0.533498	0.61164	0.712602	0.481807	0.881554
ENSG00000206652	RNU1-1	0.885097	0.591715	0	3.88697	0.810236	1.34854	0	0.424651
ENSG00000261135	RP4-798A10.7	4.11929	2.44789	3.76799	2.87146	3.41175	4.74201	2.80204	2.50965
ENSG00000224174	RP4-798A10.4	4.43902	1.18705	2.63929	1.77221	3.65721	2.57007	0.548742	3.4076
ENSG00000233421	U1	5.75794	2.04886	2.59097	1.52015	1.91284	0.62259	0.803628	2.09418
ENSG00000268674	FAM231B	1.28079	1.71249	1.30173	1.1363	0.130273	0.780569	0.11728	1.09244
ENSG00000225710	RP5-875O13.6	0	0	0	0	0	0.1003	0	0
ENSG00000266584	AL355149.1	0.980783	0	0	0	0	0	0	0
NLG_000672	LINC-NBPF1-1	0.324009	0	0.88913	0	0.741511	0.197465	0.400533	0.466358
ENSG00000219481	NBPF1	74.4857	55.6088	34.5641	47.255	61.1077	51.364	39.9814	39.0358
ENSG00000271732	RP5-1182A14.5	0.428188	0.286258	0	0	0.195986	0	0	0
ENSG00000215908	CROCCP2	58.8595	30.9702	22.0953	31.5191	24.3396	22.8088	21.3712	17.2801
ENSG00000186301	MST1P2	7.16052	3.17931	4.02878	5.4154	3.24034	4.18279	4.98812	3.03358
NLG_000404	LINC-FAM231A-1	0	2.04728	0.560239	0.73356	1.68201	0.373268	1.0095	0.293851
ENSG00000207513	RNU1-3	0	0	0	0	0.405118	0	0	0
ENSG00000236698	EIF1AXP1	149.828	200.998	207.254	180.648	162.662	244.853	186.451	146.33
ENSG00000268869	ESPNP	0.319727	0.244283	0.835599	0.63823	0.0627181	0.23661	0.338776	0.876561
ENSG00000058453	CROCC	58.2113	31.6142	28.6777	25.0528	16.372	13.9612	17.1462	5.36982
ENSG00000227684	CROCCP4	0.582955	0.779448	0.39993	1.86189	0.133412	0.266459	0.240212	0.27969
ENSG00000186715	MST1L	1.31586	0.476501	0.514055	1.09445	1.74411	1.12773	1.20868	1.63092
ENSG00000223643	RP11-108M9.1	0	0	0	0	0	0	0.071461	0.16641
ENSG00000230239	RP11-108M9.2	0	0	0	0	0	0.15045	0	0
ENSG00000263811	MIR3675	0	0	0.909429	0.793853	0	0	0	0
ENSG00000228549	U1.1	6.95651	2.81659	3.29365	1.36908	2.30957	1.08976	0.807464	1.33974
ENSG00000238142	RP11-108M9.4	19.2874	13.7539	23.5234	16.8834	14.3865	10.971	10.1258	11.6528
ENSG00000235241	RP11-108M9.5	0.14287	2.67437	0	0.114077	0	0	0	0
ENSG00000207005	RNU1-2	0	1.77515	0	0	0	0.539417	1.09414	0.424651
ENSG00000272426	RP11-108M9.6	0.662812	0.221555	1.21257	0.661544	1.2135	0.807894	0.955913	0.159002
ENSG00000117122	MFAP2	56.7428	24.1688	21.4993	21.928	29.0373	25.8869	17.5232	1.57682
ENSG00000226526	RP1-37C10.3	0.342349	7.9342	0.104384	0	0.208929	0.0695475	0.0940454	0.109501
ENSG00000159363	ATP13A2	132.307	104.172	134.622	119.157	73.2313	69.1902	79.6822	91.7566
TUCPG_000013	TUCP-ATP13A2-1	0.476063	0.752258	1.46474	1.20948	0.673506	0.844026	0.962998	0.872092
NLG_000023	LINC-ATP13A2-1	0.122391	0.490934	0.279883	0.635216	0.168059	0.223772	0.252162	0.352324
ENSG00000117118	SDHB	59.5481	52.3046	57.8134	57.7629	49.6271	45.0048	46.1108	39.2342
ENSG00000117115	PADI2	0.628799	0.743735	1.58173	1.47726	0.874493	0.950676	0.996549	3.48098
ENSG00000204362	RP11-380J14.1	0	0	0	0	0	0.00945941	0	0.0148937
ENSG00000142623	PADI1	0.0143406	0	0	0	0.0131277	0.00873982	0.0118184	0
ENSG00000159339	PADI4	0.0244288	0.130651	0.0223455	0.0195056	0	0	0	0
ENSG00000179051	RCC2	100.459	87.2572	61.0625	54.5382	122.46	88.4859	80.0501	36.6612
ENSG00000227751	RP1-20B21.4	7.46783	39.3158	1.2808	0.186338	0	0.142226	0	0
ENSG00000074964	ARHGEF10L	53.6542	45.3362	56.7013	37.871	37.5081	28.8549	28.5077	21.8416
ENSG00000236648	RP11-473A10.2	0	0	0	0.095002	0	0	0.0980539	0
ENSG00000117148	ACTL8	0	0.104289	0.0356735	0.467098	0.107103	0.0950719	0.160701	0.711022
ENSG00000261781	RP11-174G17.2	0	0	0	0	0	0.0179005	0.0484119	0
ENSG00000117154	IGSF21	105.162	93.4239	166.455	236.05	76.9706	101.483	113.674	165.878
ENSG00000225387	RP11-422P22.1	1.7738	1.18584	1.89295	1.2983	3.51817	2.52241	2.80182	1.70206
ENSG00000179023	KLHDC7A	0.0287153	0	0	0.0114641	0.0131433	0	0	0
ENSG00000009709	PAX7	0.0229932	0.0307433	0.0420645	0.0917967	0.0420968	0.0420392	0.0189491	0.242696
ENSG00000255275	RP13-279N23.2	0	0	0	0.0132642	0.015207	0	0	0
ENSG00000159423	ALDH4A1	8.60227	4.71125	5.83396	7.73312	6.1628	5.91443	6.65128	4.91107
ENSG00000221662	MIR1290	1.86097	0	0	0	2.55536	0	0	0
ENSG00000169991	IFFO2	5.38353	7.13539	15.4599	10.9291	4.50946	4.72487	9.44363	20.0442
ENSG00000272084	RP5-1126H10.2	1.66404	1.28362	2.00999	1.63531	2.12871	1.70324	2.47902	1.18732
ENSG00000127481	UBR4	69.5861	62.4098	68.8697	70.9401	59.0434	66.7612	65.5943	54.4141
ENSG00000266098	AL137127.1	11.6125	14.5562	6.63883	9.85171	15.281	7.9618	17.9439	6.96427
ENSG00000230424	RP1-43E13.2	12.0247	15.8864	9.55887	11.6588	9.04204	8.20085	7.19642	7.00548
ENSG00000127463	EMC1	19.4359	18.7978	22.0422	20.7482	30.1878	27.8684	26.8961	24.9668
ENSG00000053372	MRTO4	53.8034	49.6211	54.7198	49.9629	52.8313	47.5865	46.9686	40.8429
TUCPG_000014	TUCP-MRTO4-1	0.930486	1.10588	1.32398	1.15572	1.41964	1.07115	1.02244	1.09127
ENSG00000211454	AKR7L	1.20614	1.54256	1.70288	1.08868	2.44827	1.58201	2.46339	1.73604
ENSG00000162482	AKR7A3	3.01347	2.21322	2.52353	2.57561	1.90382	1.88828	2.83324	1.34398
NLG_000405	LINC-AKR7A3-1	0.332926	0.890287	0.761334	0.797494	2.28576	0.6087	2.19497	1.75704
NLG_000406	LINC-AKR7A3-2	1.13403	1.51627	0.296377	0.776133	1.63132	0.789861	1.86915	1.24362
ENSG00000270728	RP4-657E11.10	0.276487	5.54522	0.63227	0.441533	0.126551	0	0.227859	0
TUCPG_000148	TUCP-AKR7A2-1	4.53612	4.10285	3.78316	4.26112	6.22869	4.63463	4.50795	4.73673
ENSG00000053371	AKR7A2	50.776	37.6505	41.339	40.4129	44.3178	36.856	31.5017	19.5516
ENSG00000200403	RNU6-1099P	8.13958	4.53464	3.72271	8.66561	1.86279	1.65354	5.58999	3.9052
ENSG00000040487	PQLC2	31.0199	22.761	27.6083	26.7965	23.0534	18.7073	22.3797	16.4384
ENSG00000077549	CAPZB	136.533	116.723	132.337	151.413	123.398	136.145	133.374	137.322
ENSG00000235185	RP5-1056L3.1	0	0	0	0	0.320963	0	0	0.672877
ENSG00000270136	MINOS1-NBL1	0	0.0389255	0	0	0	0	0	0.0279353
ENSG00000173436	MINOS1	7.18828	11.0055	11.6498	9.36989	12.9188	10.9733	11.023	11.5538
ENSG00000226396	RPS14P3	1.59512	3.62572	3.79362	2.80204	4.52664	3.40248	4.33808	1.98979
ENSG00000158747	NBL1	5.20062	7.09374	9.93619	12.3906	2.28439	2.38989	3.92301	6.03664
ENSG00000158748	HTR6	5.48724	0.733679	0.769623	0.438139	0.435338	0.267534	0.241181	0.702044
ENSG00000162542	TMCO4	0.411764	0.143623	0.212888	0.486024	0.311383	0.130929	0.427867	0.120251
ENSG00000169914	OTUD3	21.1073	35.4207	17.2765	30.2645	33.0675	27.4204	27.1885	22.3635
ENSG00000127472	PLA2G5	0.0278396	0	0.0509308	0.133375	0	0.0678669	0	1.22883
ENSG00000187980	PLA2G2C	0.0220067	0	0	0.0351433	0	0	0	0.0211167
ENSG00000225986	UBXN10-AS1	0.711548	0.190277	1.30173	0.681779	1.82383	0.520379	0.469121	0.955881
ENSG00000162543	UBXN10	0.95103	1.51545	3.4082	1.67477	1.45496	1.20684	0.805235	5.2754
ENSG00000158816	VWA5B1	1.84376	0.623913	0.35396	0.145401	0.239628	0.65894	0.253246	0.0546046
ENSG00000236963	LINC01141	0.343212	0.367117	0.439519	1.58946	0.733095	0.460171	1.88565	0.790397
TUCPG_000015	LINC01141-ASTUCP1	1.23835	0.827875	1.18199	1.33271	1.1829	0.639858	0.865245	0.723293
ENSG00000162545	CAMK2N1	203.524	297.767	201.78	226.486	198.149	187.179	267.134	274.523
TUCPG_000016	CAMK2N1-ASTUCP1	1.82902	15.4927	0.928444	0.854584	0.639371	0.379728	0.48864	0.4918
ENSG00000090432	MUL1	36.7955	34.4584	42.651	39.1813	34.2561	29.6334	28.8015	31.2763
ENSG00000215520	RPS4XP4	0	0.127184	0	0.151904	0	0.115943	0.156783	0.18255
ENSG00000183114	FAM43B	5.93334	4.4366	3.3953	2.71682	3.55236	1.06253	0.903798	3.85855
ENSG00000158825	CDA	0.452199	0.302309	0.75833	0.481423	0.758913	0.597112	0.62111	0.723185
ENSG00000158828	PINK1	87.8109	71.4165	116.66	145.417	65.1067	73.2082	89.7811	127.822
ENSG00000117242	PINK1-AS	11.9085	13.8911	7.3217	6.7825	7.53667	7.08831	6.83883	6.16016
ENSG00000244038	DDOST	160.247	124.078	159.739	157.903	132.829	144.358	122.355	120.481
ENSG00000117245	KIF17	0.844307	1.17231	4.09915	8.85474	0.683716	1.0687	2.60929	16.5304
ENSG00000235432	RP5-930J4.5	0	0	0	0	0	0.0923428	0	0.290784
TUCPG_000017	KIF17-ASTUCP1	0.398581	0.339136	1.09377	0.694373	0.364869	0.750822	0.686818	0.695384
ENSG00000189410	SH2D5	0.229729	0.372983	0.615402	1.1792	0.420597	0.340017	0.743773	3.71596
ENSG00000127483	HP1BP3	195.918	228.886	186.248	173.285	252.089	206.017	202.947	170.682
ENSG00000203394	RP5-930J4.4	16.1143	136.061	4.41041	1.01313	0	0	0	0.121753
ENSG00000075151	EIF4G3	99.0442	103.942	99.0143	97.2191	107.458	102.058	97.7571	123.144
ENSG00000221808	MIR1256	0	0	0.557885	0	0.558314	0.371699	0	0
ENSG00000233072	RPS15AP6	0.188514	0	0	0	0.517709	0	0.155358	0.36178
ENSG00000236073	RP11-487E1.2	0	0	0	0	0.577733	0	0	0
ENSG00000266867	AL031005.1	1.13403	18.1952	0	0	0	0	0	0
NLG_000024	LINC-EIF4G3-1	0.225397	1.35617	0.618525	1.25981	0.103167	1.16762	1.30028	1.62211
TUCPG_000018	TUCP-EIF4G3-1	0.192005	0.564791	0.386387	0.521255	0.421837	0.772309	0.949411	0.958048
NLG_000025	LINC-EIF4G3-2	0.357968	0.837595	0.532089	0.750294	0.696343	0.790835	0.626892	0.858727
NLG_000026	LINC-EIF4G3-3	0.23072	0.55087	0.452237	0.592145	0.603445	0.622706	0.692656	0.600914
TUCPG_000019	TUCP-EIF4G3-2	0.109387	0.170633	0.433584	0.786076	0.684253	0.411101	0.736205	0.524813
ENSG00000117298	ECE1	15.1849	12.4491	15.1601	19.6548	14.0835	15.7142	13.5186	14.3503
ENSG00000236936	RP3-329E20.2	0	0.13422	0	0	0	0	0	0
ENSG00000231105	RP5-1071N3.1	0.263494	0.117436	0.482045	0.44416	0.160805	0.267642	0.361917	0.309024
NLG_000027	LINC-ECE1-1	0.384793	0.375976	0.717492	1.19353	0.839975	0.793727	0.853773	1.33491
NLG_000028	LINC-ECE1-2	0.110469	0.295407	0.101048	0.617441	1.31463	0.403947	0.637276	1.06001
ENSG00000236216	PPP1R11P1	0.193026	0	0.176565	0.154126	0.1767	0.588194	0.159077	0.37044
ENSG00000236009	RP11-293F5.1	0	0	0	0	0	0	0	0.0915148
ENSG00000227001	NBPF2P	0	2.87024	4.67524	4.81567	5.89532	1.12138	5.47583	2.15794
ENSG00000187952	HS6ST1P1	32.0283	13.2793	15.8042	11.0741	1.45252	1.86241	0.678041	1.01504
ENSG00000186543	CROCCP5	0	0	0	0	0.160095	0	0	0
ENSG00000142794	NBPF3	11.1978	6.12563	4.84366	5.08732	6.96384	7.48026	5.17172	8.67978
ENSG00000176378	PFN1P10	0	1.48381	0	0	0	0	0	0
ENSG00000162551	ALPL	9.99331	6.43937	8.56837	6.07584	5.64316	5.54737	4.66358	8.01793
ENSG00000233431	RP11-63N8.3	0	0	0	0	0	0	0.0728537	0
ENSG00000076864	RAP1GAP	45.5122	30.2116	46.6128	93.7682	29.0452	54.0494	76.804	71.6396
ENSG00000090686	USP48	35.7961	39.728	36.7838	41.7381	50.8037	48.6568	56.0403	44.9741
ENSG00000187942	LDLRAD2	0.129315	0.799672	0	0.0387202	0	0.00985127	0	0.0155106
ENSG00000142798	HSPG2	10.8535	6.32902	5.24908	5.38442	4.99027	4.67971	3.28913	2.70794
ENSG00000218510	LINC00339	8.61353	8.9954	11.3755	12.5344	14.2303	11.9589	14.2812	16.4815
TUCPG_000149	LINC00339-ASTUCP1	0.157436	2.42077	0.468031	0.251415	0.39633	0.311832	0.518984	0.188836
NLG_000407	LINC-CDC42-1	0.193026	0.344118	0.411984	0.462377	0.530101	0.509769	0.583281	0.49392
TUCPG_000150	TUCP-CDC42-1	0.288925	0.540835	0.52857	0.692093	0.687668	0.739551	0.714326	0.609929
ENSG00000070831	CDC42	135.597	160.552	181.143	228.465	218.178	213.385	252.369	299.363
ENSG00000230068	CDC42-IT1	0.104881	0.560932	0.287811	0.251234	0.960106	0.255678	0.864348	0.503199
ENSG00000271428	RP1-224A6.8	0	0.198855	0	0	0	0	0	0
ENSG00000271840	RP1-224A6.9	0.485147	1.55681	0.443772	0.619799	1.06587	1.06441	1.35938	0.931053
ENSG00000162552	WNT4	3.60725	5.03749	9.20961	13.4285	4.1974	10.2984	7.18759	14.6301
NLG_000029	LINC-WNT4-1	0.211906	0.283332	0.775338	0.846004	0.678942	1.4206	1.13513	1.01668
TUCPG_000020	TUCP-WNT4-1	0.271682	0.337309	0.461523	0.759254	0.461878	0.579513	0.479782	1.08002
ENSG00000234397	RP11-415K20.1	0	0	0	0	0	0.179806	0	0
ENSG00000184677	ZBTB40	50.9466	44.1175	32.5371	30.0261	44.8421	35.2648	33.0727	25.1789
ENSG00000237200	ZBTB40-IT1	5.58292	6.04287	4.86362	4.67006	7.78776	4.21259	6.35375	3.06122
ENSG00000070886	EPHA8	1.85576	3.64041	3.07285	4.22899	0.285201	4.25151	2.40011	1.72872
ENSG00000173372	C1QA	5.47758	3.9671	7.72443	16.2646	3.34286	5.52903	13.5896	5.14656
ENSG00000159189	C1QC	10.0033	6.17866	19.5933	29.4748	4.47906	11.3645	18.5935	5.79052
ENSG00000173369	C1QB	6.16527	4.24291	8.45923	15.999	2.53142	4.0613	11.5068	3.47996
ENSG00000133216	EPHB2	111.711	99.3369	115.962	85.5514	75.2721	81.7888	67.925	77.9349
ENSG00000265422	MIR4684	0	0	0	0	0.810236	0	0	0
ENSG00000264014	MIR4253	11.7405	88.4788	1.9526	0	0	0	0	0
ENSG00000272796	RP1-74M1.3	52.9387	48.5509	56.9929	45.8295	78.1169	50.8501	54.7985	76.1316
ENSG00000227868	C1orf234	0.238351	0.318691	0.54506	0	1.20005	0.145262	0.39286	0.228712
ENSG00000004487	KDM1A	225.289	228.663	174.314	154.044	263.891	201.761	190.551	132.995
ENSG00000240553	RP1-184J9.2	0	0	0	0	0	0.0664147	0	0.104569
ENSG00000263793	MIR3115	0	0	0	0	0.977049	0	2.6388	0
ENSG00000169641	LUZP1	12.0876	10.8211	9.47529	8.44366	12.5934	9.63762	7.90422	8.93149
ENSG00000229010	RP5-979D14.1	0.177452	0	0.0811594	0.070845	0.243665	0.108147	0.292483	0.0851378
ENSG00000206935	RNU6-514P	0	0.906928	0	0	0	0	0.558999	1.30173
ENSG00000252578	RNU6-135P	0	0	0.65731	0	0.657815	0	1.18441	0
ENSG00000179546	HTR1D	0.356648	0.919661	0.326233	0.569545	0.489725	1.16441	0.77679	0.806673
ENSG00000215381	RP5-1057J7.1	0	0	0.144322	0	0	0	0	0
ENSG00000261326	RP5-1057J7.6	7.34578	10.6596	7.9388	7.4089	21.8942	8.13307	11.9758	9.73515
ENSG00000125944	HNRNPR	176.693	183.479	149.075	140.63	161.197	179.427	161.79	136.235
ENSG00000125945	ZNF436	54.2847	76.0069	81.4436	74.7349	70.5389	69.0877	79.0287	84.5798
ENSG00000249087	C1orf213	6.50605	9.02795	9.927	10.3461	9.93462	7.03051	8.8086	9.12831
ENSG00000271420	RP5-1057J7.7	0	0.149294	0.102136	0.178312	0	0	0.0920198	0.321428
ENSG00000204219	TCEA3	0.64009	0.938664	1.54875	2.15978	0.56705	0.98154	1.39535	2.49644
ENSG00000088280	ASAP3	25.7399	12.6652	10.9538	11.5368	19.4336	14.6495	10.9961	5.78029
ENSG00000007968	E2F2	18.6466	8.09122	2.57913	1.39117	12.589	8.82699	3.4636	0.612581
ENSG00000235052	RP1-150O5.3	0	0	0	0.127086	0	0	0	0
ENSG00000117318	ID3	9.53166	8.20828	10.4551	14.3508	4.14091	4.72598	4.95944	5.96827
ENSG00000142676	RPL11	1396.29	1277.6	1397.46	1341.16	1381.38	1472.11	1248.73	584.585
NLG_000030	LINC-RPL11-1	0.664218	1.53793	1.21514	1.04778	1.39404	1.32302	2.12282	2.20743
NLG_000031	LINC-RPL11-2	0.686743	0.531601	1.22329	1.38529	2.38229	1.69616	2.38298	1.63008
ENSG00000203589	RP5-886K2.1	0	0.0855743	0	0.102207	0	0.0390055	0	0.122827
NLG_000032	LINC-RPL11-3	0.442009	0.354597	0.161726	0.211759	1.2948	0.377132	1.38422	0.50896
NLG_000033	RN7SL532P-AS1	0.520272	0.347818	0.237951	0.311566	1.6074	0.951231	0.589553	0.124808
NLG_000034	LINC-TCEB3-1	0.447092	0.265685	0.363523	0.237993	1.45521	0.363304	0.695974	0.190671
NLG_000035	LINC-TCEB3-2	0.363571	0.850707	0.249424	0.508026	2.03853	1.05249	1.79776	0.56691
ENSG00000011007	TCEB3	52.9223	58.322	53.9875	49.7708	65.3548	60.0511	62.9638	48.2629
ENSG00000236810	RP5-886K2.3	6.19634	17.4343	7.59006	6.66848	9.37155	5.87793	8.03722	6.92808
ENSG00000057757	PITHD1	77.1929	104.81	135.54	109.885	108.321	91.5805	121.787	105.898
ENSG00000011009	LYPLA2	71.4212	46.3995	56.4422	53.3067	47.2276	37.4846	39.6301	39.9907
ENSG00000117308	GALE	16.9746	15.0899	20.4788	18.0521	17.1012	15.143	18.9647	12.0972
ENSG00000117305	HMGCL	4.68203	3.13866	5.54996	5.7562	5.21369	5.58961	4.82055	5.48969
ENSG00000179163	FUCA1	19.607	16.5449	28.5402	27.8857	23.0444	22.0405	27.3789	28.4083
ENSG00000188822	CNR2	0.0132732	0	0	0	0	0.00808929	0.0109387	0.0127364
ENSG00000229106	RP11-4M23.2	0.0572833	0	0.0523981	0.0457389	0	0.034911	0.0472083	0.109933
ENSG00000232557	RP11-4M23.3	0	0	0.316135	0	0	0	0	0
ENSG00000230228	RP11-4M23.4	0	0	0	0	0	0	0	0.189247
ENSG00000189266	PNRC2	67.8508	68.7313	46.3217	59.443	87.8171	87.9642	73.5997	46.5553
ENSG00000188529	SRSF10	53.0228	67.1084	48.7722	47.1076	71.7728	74.7175	62.2457	46.5143
ENSG00000215905	RP11-4M23.7	0.442548	0	0	0	0	0	0	0
ENSG00000142661	MYOM3	0	0	0	0	0	0.00472012	0.00638276	0
ENSG00000185436	IFNLR1	0.0147426	0.0197118	0.0809121	0.0706292	0.0809742	0.0359392	0.109347	0.0424392
ENSG00000230023	RP11-10N16.2	0	0	0	0	0	0.0239222	0	0.0376651
ENSG00000158055	GRHL3	0	0	0.101099	0.0735422	0	0	0	0.159082
ENSG00000001460	STPG1	1.31278	1.06	1.45034	3.60068	0.273124	1.32478	1.89681	7.71354
ENSG00000001461	NIPAL3	5.52593	5.95415	4.05926	6.1131	6.37264	6.59909	6.11867	6.67249
TUCPG_000021	TUCP-NIPAL3-1	0.757994	1.7736	0.693351	0.756544	0.520413	0.461955	0.468508	0.909174
ENSG00000117602	RCAN3	11.933	14.0462	6.56829	8.23001	17.4876	9.59085	10.7962	16.0706
ENSG00000264443	RP4-594I10.3	0.301362	4.83528	0	0.0802093	0	0	0	0
ENSG00000184454	NCMAP	0.0176075	0	0.0322117	0	0.0161182	0	0	0.0506861
ENSG00000133226	SRRM1	57.6145	53.2967	38.2009	49.338	60.7617	50.8985	55.6462	48.6425
ENSG00000169504	CLIC4	92.0666	114.787	63.4936	55.6951	135.835	115.565	87.8497	39.3532
ENSG00000020633	RUNX3	0.0945641	0.126438	0.0720829	0.0755065	0.0144277	0.00960526	0.207819	0.0756164
ENSG00000117614	SYF2	36.8274	42.6175	31.5788	34.4096	51.18	41.3315	41.3365	26.5758
TUCPG_000022	C1orf63-ASTUCP1	0.864133	1.27831	0.916571	1.29922	1.52318	0.711525	0.636388	1.03207
NLG_000036	LINC-C1orf63-1	0.964847	1.72008	0.686438	0.684801	1.17765	0.588021	0.441749	1.13157
NLG_000037	LINC-C1orf63-2	0.698825	1.06785	1.0045	0.797129	1.09666	0.912632	0.658188	1.05374
ENSG00000117616	C1orf63	38.8597	55.4094	44.5419	56.5629	54.5556	35.43	55.8658	47.3497
ENSG00000272432	RP3-465N24.6	1.19716	0.600256	0.41065	0.955897	0.136988	0.273601	0.739953	0
ENSG00000261349	RP3-465N24.5	30.5175	24.736	16.7779	16.792	12.0141	20.4297	16.6798	0
ENSG00000187010	RHD	0	0.26362	0.0200387	0	2.62709	0.0133511	0.0902699	0
ENSG00000224183	SDHDP6	0.604816	0.606508	0.829854	0.965854	2.21464	0.829354	1.61993	0
NLG_000408	RHD-AS1	1.07741	0.6548	1.07511	0.782068	1.07594	1.13416	1.37223	0
ENSG00000259984	RP11-335G20.7	0.790609	3.3827	2.31419	1.51507	0.72374	1.63823	1.04249	2.12418
ENSG00000183726	TMEM50A	92.7763	88.447	119.421	141.411	94.301	110.464	122.134	164.814
ENSG00000252515	RNU6-1171P	1.13403	1.51627	0	3.62195	0	2.07339	0.934576	4.35267
ENSG00000238889	snoU13.1	0	1.86618	0	0	0	0	0	0
ENSG00000188672	RHCE	0.268476	0.598282	0.0272866	0.142913	0.0546152	0.0363602	0.172088	0.429363
ENSG00000238084	RP3-469D22.1	8.16342	6.48079	6.76718	7.84226	11.3262	13.0598	7.88395	8.44525
ENSG00000204178	TMEM57	81.0331	107.878	94.8477	91.2806	115.122	98.5458	117.258	89.422
NLG_000038	LINC-TMEM57-1	0.320905	0.214535	0.733843	0.55517	1.02817	0.358552	0.573005	0.513211
TUCPG_000023	TUCP-TMEM57-1	0.512014	0.684595	0.351261	0.30662	1.40612	0.390055	0.63294	0.122827
ENSG00000157978	LDLRAP1	2.56854	1.16874	1.47612	2.66294	1.73577	1.81125	1.5294	0.94199
ENSG00000225643	RP11-70P17.1	0.150265	0	0.13745	0.359946	0.137556	0.0915781	0.123836	0.144188
NLG_000039	LINC-MAN1C1-1	0.0772928	0.206691	0.353506	0.185148	0.212266	0.282634	1.40137	0.148334
ENSG00000117643	MAN1C1	5.86163	13.3386	14.1409	13.996	6.59676	7.77769	13.8285	13.0957
NLG_000409	MAN1C1-AS1	0.986784	1.78118	2.4732	2.78922	1.06592	3.35576	3.48875	0.549188
ENSG00000162430	SEPN1	203.96	131.591	134.534	138.619	129.843	140.751	137.119	106.347
ENSG00000228172	RP1-317E23.3	5.42859	43.3925	1.07949	1.41344	1.08031	0.503456	0.194513	0.452961
ENSG00000117640	MTFR1L	41.0934	37.9255	42.8853	46.1836	42.0272	37.1974	42.1035	43.4189
ENSG00000223474	AL020996.1	0.244605	1.82215	0.0958907	0.139507	0.191929	0.106481	0.0575954	0.100591
ENSG00000127423	AUNIP	3.82639	2.18673	0.987922	1.23196	2.65531	1.95585	0.839211	1.1844
ENSG00000236528	RP1-125I3.2	0.341946	2.97182	0.0781959	0.136516	0.156512	0.0520992	0	0
ENSG00000182749	PAQR7	7.11031	10.3605	20.8407	20.0553	9.83391	11.2694	17.5429	26.256
NLG_000410	LINC-PAQR7-1	1.37363	2.39886	3.30788	3.60377	2.74585	2.69938	5.29052	5.86409
TUCPG_000151	TUCP-PAQR7-1	1.17345	1.41208	1.87841	2.01447	1.87985	1.46606	3.96496	4.22248
ENSG00000117632	STMN1	756.603	1156.79	1552.4	1365.73	1389.76	1194.69	1645.64	1605.13
NLG_000411	SNRPFP2-AS1	3.55437	4.06255	7.23664	4.76061	6.29757	4.71671	5.38599	6.32616
ENSG00000229786	SNRPFP2	0	1.54648	0.264495	0.230881	0	0	0	0
TUCPG_000152	RP1-125I3.4-ASTUCP1	4.59702	3.67454	7.313	4.84756	7.98187	5.99914	6.42396	6.68858
ENSG00000223624	RP1-125I3.4	0	2.07946	0	0	0	0	0	0
ENSG00000158006	PAFAH2	5.62077	4.75717	3.61804	4.21601	5.12804	4.39439	5.0065	2.59685
ENSG00000158008	EXTL1	7.7585	4.4275	5.91159	6.97408	3.89528	3.27574	2.91352	6.99958
ENSG00000158022	TRIM63	0	0.0377152	0	0.0225228	0	0.0171909	0.139478	0
NLG_000412	LINC-PDIK1L-1	0.242249	0.518245	0.354544	0.5416	0.798337	0.265748	0.439213	0.743848
ENSG00000175087	PDIK1L	30.7659	55.3909	52.9112	45.1116	68.3473	63.6565	69.8411	62.3508
ENSG00000197245	FAM110D	2.42879	2.03761	3.70276	3.30824	1.8746	1.97362	2.1586	1.6908
ENSG00000142684	ZNF593	23.97	18.7038	23.2495	16.4432	9.06917	8.29919	10.3663	5.76796
ENSG00000236782	RP11-96L14.7	0.28131	3.38516	0.102928	0.0449234	0	0	0	0.0539866
ENSG00000142675	CNKSR1	10.3939	11.9051	9.96728	11.4526	11.4211	9.17903	16.2736	7.92374
ENSG00000188782	CATSPER4	0.0715054	0.334625	0.0981109	0.142737	0.130915	0.196103	0.206251	0.240147
ENSG00000236155	RP11-231P20.2	0.0227446	0	0.145634	0.0544825	0	0.0277231	0	0.218247
ENSG00000130695	CEP85	30.329	19.7855	13.239	15.7916	29.4942	21.7077	18.2752	14.9573
ENSG00000270733	RP11-231P20.5	0	0.54213	0	0	0	0	0	0
ENSG00000142669	SH3BGRL3	180.67	119.503	170.596	171.835	112.312	123.005	127.69	153.292
ENSG00000158062	UBXN11	27.8956	17.3288	16.3572	19.0337	10.5083	12.5249	13.6181	13.6354
ENSG00000169442	CD52	0.0776235	0	0.284014	0.43386	0.994814	0.0473072	0.191913	0.52139
ENSG00000176092	AIM1L	0.0565359	0.056694	1.15065	1.28655	0.0646926	0.163664	0.442627	1.3698
ENSG00000176083	ZNF683	0	0	0.027906	0	0	0	0.025142	0
ENSG00000131914	LIN28A	0	0.0242119	0	0	0.0331534	0.011036	0.0149234	0
NLG_000413	LINC-DHDDS-1	0.27115	0.362545	0.413377	0.649516	0.74465	0.220335	0.893841	0.867282
ENSG00000117682	DHDDS	30.0636	19.6823	22.6	24.9265	23.5316	22.8433	20.864	25.724
ENSG00000223583	RP3-476K8.4	0	0.181386	0.248181	0.10832	0.496743	0.248031	0.335399	0
ENSG00000225891	RP3-476K8.3	2.33237	2.93509	2.38446	2.84827	5.27496	3.09375	3.39203	2.23805
ENSG00000198830	HMGN2	125.399	95.765	69.7488	72.7335	125.597	85.8905	87.2281	33.836
TUCPG_000153	TUCP-HMGN2-1	0.576015	0.154034	0.421513	0.735889	0.316378	0.421259	0.379764	0.55272
ENSG00000117676	RPS6KA1	5.3163	1.92961	2.77558	4.02822	4.15528	2.90171	3.46638	3.11286
ENSG00000260063	RP5-968P14.2	1.92332	1.26154	1.62651	1.59366	1.46167	1.21639	1.16635	0.76607
NLG_000040	LINC-ARID1A-1	8.03344	18.8897	3.04069	1.10594	0.253585	0.337651	0.456587	0.531624
ENSG00000117713	ARID1A	192.788	215.378	132.324	124.376	115.762	122.095	111.746	90.3563
ENSG00000266138	RN7SL501P	0.520272	0.347818	0.237951	0.207711	0	0.475615	0.857532	0
ENSG00000060642	PIGV	5.2148	4.64834	5.14304	7.31673	7.62225	5.62385	7.30417	5.68344
ENSG00000241188	RN7SL165P	0	0.671566	0	0.200523	0	0.306105	0.41393	0.240978
ENSG00000204160	ZDHHC18	39.3731	29.0803	27.6252	36.001	32.0952	29.7241	34.8248	22.279
ENSG00000175793	SFN	0.883078	0.590365	0.656311	0.70511	0.35367	0.269093	0.773246	0.317762
ENSG00000226698	RP1-50O24.6	0.948731	9.83098	0	0.189383	0	0	0	0
ENSG00000142751	GPN2	26.0925	24.8694	27.614	28.1667	34.2672	31.866	35.6427	27.6669
ENSG00000198746	GPATCH3	23.8773	19.4519	23.9595	23.6493	21.7384	23.0803	23.0649	16.9021
ENSG00000090273	NUDC	103.175	86.644	86.9836	75.8885	85.4918	67.6803	67.3732	57.1822
ENSG00000131910	NR0B2	0.0627837	0	0	0.150393	0	0	0	0
ENSG00000175707	C1orf172	0.080957	0.108245	0.259185	0.0323208	0.0741097	0.172686	0.0667182	0
ENSG00000253368	TRNP1	23.6907	25.6845	39.5441	49.1823	10.5913	22.0266	38.5938	72.1098
ENSG00000158246	FAM46B	0.0612989	0.0819606	0.112142	0.171309	0	0.130754	0.0757764	0.14705
NLG_000041	LINC-SLC9A1-1	0.703827	0.492937	0.459859	0.682409	1.05849	0.633202	0.621468	0.369841
ENSG00000090020	SLC9A1	14.7367	8.13821	12.6465	14.58	10.9657	11.6689	14.798	15.528
ENSG00000214973	CHCHD3P3	9.18565	10.9171	7.98735	7.7872	12.665	9.95225	6.35512	5.44084
ENSG00000225159	NPM1P39	23.0207	20.4828	16.1568	18.4481	26.7443	28.927	20.4205	16.5472
ENSG00000224311	RP11-40H20.4	0	0.256046	0	0.152906	0	0	0	0
ENSG00000142784	WDTC1	61.4075	51.3302	58.1478	56.071	46.6181	43.4521	46.9844	49.7349
ENSG00000243659	RP11-4K3__A.3	3.86053	3.09706	4.47297	4.11002	10.3664	6.43093	9.54461	7.16184
ENSG00000186501	TMEM222	43.0327	35.2185	50.42	48.2862	32.5569	34.535	35.9467	32.1284
ENSG00000206888	RNU6-48P	8.13958	4.53464	4.96361	5.416	1.24186	6.61416	6.70798	0.650867
ENSG00000241547	RP11-4K3__A.5	10.3904	12.2338	10.3554	12.3827	14.4804	15.5002	13.5474	12.2024
ENSG00000142765	SYTL1	0.0390554	0.0870326	0.166715	0.145528	0.0357521	0.0396702	0.0858301	0.0624599
ENSG00000142733	MAP3K6	1.68581	1.25442	3.05727	4.42447	0.818582	2.11736	3.44308	4.69818
ENSG00000142748	FCN3	0.167462	0	0.0306361	0.0534852	0	0.12247	0.0276017	0.0964136
ENSG00000174950	CD164L2	0.03556	0	0.0650547	0.0567871	0	0	0.0586113	0
ENSG00000181773	GPR3	2.09326	1.51412	1.72641	1.94541	1.47643	2.48872	1.83822	2.14032
ENSG00000158195	WASF2	48.6628	36.1036	30.8508	38.5796	43.4213	42.6084	40.3257	20.7109
ENSG00000237429	RP1-159A19.4	0.769378	2.40032	0.938351	2.66207	2.81722	1.09408	1.69082	2.21479
ENSG00000126705	AHDC1	123.718	86.5331	99.1234	77.5787	33.7627	42.409	39.1119	31.4399
ENSG00000000938	FGR	0.814778	0.949742	1.60525	1.60142	1.05186	0.802139	1.13634	1.54361
ENSG00000235912	RP1-159A19.3	45.3612	67.7267	61.5475	51.6128	80.9729	57.8244	68.8471	44.6149
ENSG00000233975	RP11-288L9.1	0	0	0.15054	0	0	0.1003	0	0.31584
ENSG00000126709	IFI6	22.7383	16.3792	30.8533	20.7017	10.5228	8.89758	9.6807	24.3951
ENSG00000009780	FAM76A	8.43804	8.2271	7.22471	6.69442	14.3452	11.9407	12.529	10.0476
ENSG00000231344	RP3-426I6.2	0.415919	0	0	0.830247	0.190371	0.25348	0.514151	0.997747
ENSG00000230833	RPEP3	0	0	0	0	0.196566	0.0654323	0.176961	0
NLG_000414	FAM76A-AS1	0.0999696	0.400997	0.091444	0.798227	0.183028	0.243704	0.0823869	1.53483
ENSG00000117758	STX12	56.9716	81.6499	94.7665	90.0459	97.0678	97.1246	114.369	153.066
ENSG00000269971	RP3-426I6.5	0	0.527398	0	0.629905	0.361083	0.480785	0.65014	0.378493
ENSG00000270031	RP3-426I6.6	0	1.35155	0.369852	1.29139	2.22081	0.492838	1.33288	1.35794
ENSG00000223062	RNU6-1245P	0	0	0	0.54671	0	0	0	0
ENSG00000117751	PPP1R8	66.5791	70.1561	98.2284	92.7343	80.439	85.4989	94.1008	100.054
ENSG00000252947	SCARNA1	1.74887	2.92293	2.79951	1.04731	2.40142	3.19751	1.80159	1.67814
ENSG00000268552	AL109927.1	8.06422	63.5592	1.94118	1.35558	0	0.517336	0	0
ENSG00000130775	THEMIS2	1.41386	0.987217	3.47748	3.48711	0.905991	1.43611	2.17501	2.7435
ENSG00000117748	RPA2	74.0518	61.1375	64.7443	69.6046	92.9295	72.143	70.8926	51.4301
ENSG00000130768	SMPDL3B	0.0543655	0.181725	0.124323	0.130228	0.0248836	0.115965	0.0224018	0.260834
ENSG00000227050	RP11-460I13.2	0.44345	0.790561	0.13521	0	0.270629	0.090086	0	0.283677
ENSG00000158156	XKR8	18.839	16.0261	15.7802	20.2185	16.6159	14.4323	17.619	13.1262
ENSG00000158161	EYA3	20.9349	22.3182	17.296	19.3975	30.7037	24.5553	22.3087	19.9056
ENSG00000238231	RP11-460I13.6	0.79104	0.264418	0.180895	0.315811	0.181034	1.44629	0.488934	0.569287
ENSG00000240750	RN7SL559P	0.492054	0.657907	1.12523	0.196445	0.450436	1.34946	0.405511	0.944308
ENSG00000228589	SPCS2P4	39.9393	47.8747	45.5192	47.5355	89.0444	70.6669	66.6259	59.8042
ENSG00000214812	RP5-1053E7.3	0.390905	0.522664	0.834324	0.416167	0.238561	1.03235	0.644304	1.12529
ENSG00000252429	RNU7-29P	0	0	0	0	0	0	0.964724	0
ENSG00000169403	PTAFR	1.5114	0.969176	2.13018	4.9011	1.53886	2.34978	3.29187	0.932319
ENSG00000126698	DNAJC8	103.428	99.5706	101.071	103.997	99.519	99.5183	99.3366	80.9073
ENSG00000215902	AL353354.1	7.69766	7.35161	8.04707	8.78049	26.1731	9.38259	16.3126	8.44154
ENSG00000269804	AL353354.2	8.08726	64.3245	2.08649	0	0	0	0	0
ENSG00000130770	ATPIF1	125.552	101.839	116.426	124.602	77.0099	78.5246	88.98	92.2414
ENSG00000270605	RP5-1092A3.4	4.81365	6.73551	2.15037	2.3538	4.23572	2.31963	4.76658	3.90286
ENSG00000271398	RP5-1092A3.5	0.341543	0.228332	0	0	0	0	0.140736	0
ENSG00000130766	SESN2	11.6234	12.7309	18.6303	17.1689	7.48477	8.92843	11.6924	14.1383
ENSG00000130772	MED18	18.1355	17.224	18.827	18.3881	22.959	17.1929	19.8981	16.2972
ENSG00000204138	PHACTR4	40.5586	37.5705	31.5959	30.1605	44.4165	53.0787	41.005	24.426
ENSG00000229820	RP1-308E4.1	0	0.246298	0.673993	0	1.34902	0.224529	0.607237	0.176758
ENSG00000221216	RNU6ATAC27P	2.43959	1.63095	2.78943	0.97397	2.79157	1.4868	1.00526	1.17047
ENSG00000180198	RCC1	43.6065	29.6515	26.2446	23.1179	33.3051	31.6725	25.5528	15.4941
ENSG00000242125	SNHG3	9.3208	12.1302	13.609	15.1541	13.4406	12.2807	14.5582	12.334
ENSG00000200087	SNORA73B	0.711548	1.42708	2.27803	2.55667	2.60546	1.08412	2.6388	2.3897
ENSG00000238821	snoU13.2	1.45156	2.91124	2.65553	1.15902	1.99318	0.884644	2.99064	0.696427
ENSG00000231468	PRDX3P2	0	0.317647	0	0	0	0	0	0
TUCPG_000024	TUCP-RCC1-1	0.875003	0.600777	0.648957	0.490952	1.36386	1.22507	0.93549	0.97577
ENSG00000180098	TRNAU1AP	23.7712	22.3837	25.4604	27.6901	25.4491	24.7824	29.0381	23.5054
ENSG00000197989	SNHG12	16.4842	16.7243	20.7206	21.8282	16.6639	14.2638	19.6601	20.6227
ENSG00000221539	SNORD99	21.5772	27.5387	39.4742	54.0356	30.5262	20.3229	51.73	43.2914
ENSG00000120656	TAF12	20.8697	21.8831	19.4023	20.6561	21.4641	18.1509	17.327	15.4364
ENSG00000188060	RAB42	3.02963	3.47212	2.52763	1.43549	2.77339	2.45509	1.04261	1.43758
ENSG00000229388	RP11-442N24__B.1	0.0742106	0.297673	0.746699	0.355529	0.203802	0.316591	0.244633	0.284837
ENSG00000270103	RNU11	3.24976	5.06932	3.96348	4.32472	0	3.96109	3.12455	1.03944
ENSG00000162419	GMEB1	17.8776	18.63	19.7962	19.8823	28.1125	29.4676	32.2169	17.8662
ENSG00000252777	SCARNA24	0.558292	1.49294	0	0.445779	0.511072	0.680496	0	0
ENSG00000198492	YTHDF2	95.6359	90.126	86.1724	79.3807	105.762	98.9293	98.5308	66.0695
ENSG00000116329	OPRD1	0.245472	0.218808	0.187115	0.294003	0.0374517	0	0.0674328	0.31406
NLG_000042	LINC-OPRD1-1	0	0.157279	0.322796	0.939242	0.107681	0.215068	0.290824	0.790112
ENSG00000226852	RP1-212P9.2	0.207722	0.277737	0.190007	0.232203	0.152122	0.177233	0.205425	0.996605
ENSG00000233427	RP1-212P9.3	0	0	0	0.106823	0.0612344	0	0	0
ENSG00000159023	EPB41	49.285	55.8439	52.9776	33.167	53.2509	57.8886	43.4694	20.3244
ENSG00000253304	TMEM200B	1.18259	6.36156	0.402506	1.38345	0.579047	0.217893	0.385305	1.05559
ENSG00000225750	RP11-242O24.3	0	0	0.237951	0.207711	0.952535	0.475615	0	0.499231
ENSG00000116350	SRSF4	197.097	184.986	152.563	144.255	166.026	146.059	143.022	110.917
ENSG00000227637	RP11-242O24.5	0.453612	0.909762	0	0	0	0	0	0
NLG_000415	LINC-MECR-1	0.697686	1.30599	0.901969	1.02503	1.98415	1.06584	1.25728	1.66029
ENSG00000116353	MECR	12.7502	9.79815	13.9311	15.825	13.5691	10.2742	11.5905	15.4485
ENSG00000237934	RP11-467D18.2	0	0.169357	0	0	0	0	0	0
ENSG00000060656	PTPRU	55.1809	38.6427	34.2148	20.8451	23.1149	23.5025	13.632	28.9173
ENSG00000230523	RP3-437I16.1	0	0.0451775	0	0	0	0	0	0
ENSG00000233399	RP11-111I12.1	0	0	0.0437053	0.0381509	0.174955	0.0873579	0.157506	0.275087
ENSG00000162510	MATN1	0.157573	0.653122	0.908047	0.440359	0.360613	0.163254	0.181802	1.23984
ENSG00000186056	MATN1-AS1	0.0721451	0.144694	0.725916	0.777676	0.132086	0.153889	0.297281	0.380751
ENSG00000162511	LAPTM5	7.55928	3.14184	9.24651	24.0903	5.41824	12.0511	17.2643	5.44549
ENSG00000264773	MIR4420	0	0	0	0	0	0.574444	0	0
ENSG00000229607	RP5-1125N11.1	0	0	0.149523	0	0	0	0	0
ENSG00000223382	RP1-65J11.1	0.109469	0	0.100133	0.174815	0	0.0333576	0	0.105042
ENSG00000162512	SDC3	276.827	238.504	392.44	394.818	200.775	232.853	277.812	445.43
ENSG00000134644	PUM1	117.894	116.329	119.682	123.395	109.137	119.95	115.904	106.457
ENSG00000200154	SNORD103A	12.6589	7.89871	12.3513	8.08622	19.3138	7.20059	9.73698	10.5274
ENSG00000202107	SNORD103B	3.37572	5.64194	3.08783	5.39081	11.5883	8.74358	5.56399	7.28819
ENSG00000200181	SNORD85	0	0	0	0	0.910128	1.81776	4.91613	0.95401
NLG_000043	LINC-NKAIN1-1	1.28294	0	1.17353	2.04878	2.68442	1.00528	1.35938	1.40692
NLG_000416	LINC-NKAIN1-2	0.881259	0.701368	0.575788	0.53612	1.63265	1.22761	1.79836	1.10736
ENSG00000084628	NKAIN1	302.558	241.677	231.926	227.828	249.409	306.323	246.08	234.832
ENSG00000060688	SNRNP40	33.8914	29.3955	26.5322	25.8187	36.1598	27.6686	26.0069	18.0575
ENSG00000229447	RP11-490K7.4	4.15206	5.55156	3.03837	2.51962	10.7945	5.16211	4.92738	3.18731
ENSG00000121766	ZCCHC17	71.9639	83.5448	103.216	87.4938	91.0686	90.7568	89.1974	106.434
ENSG00000229044	RP11-266K22.2	3.47184	19.4525	0.302453	0.660037	0	0.100757	0	0.951837
ENSG00000121769	FABP3	29.2151	46.1561	222.783	279.025	33.0254	77.8159	121.083	612.87
ENSG00000168528	SERINC2	57.1551	17.6714	9.59991	12.9073	33.2574	20.2438	12.6253	3.38321
ENSG00000268950	AC114494.1	1.02947	5.50589	0	0	0	0	0	0
ENSG00000228682	RP11-439L8.3	0	0.0832258	0	0	0	0	0	0
ENSG00000223907	RP11-439L8.4	0	0	0	0.0422847	0	0	0	0
ENSG00000142910	TINAGL1	0.195991	0.212918	0.504215	0.723779	0.123347	0.186634	0.22209	0.98734
NLG_000417	LINC-HCRTR1-1	0.321794	0.627461	0.650024	0.63165	0.478687	0.400403	0.640892	1.90414
ENSG00000121764	HCRTR1	4.05463	7.93834	12.5836	11.2156	6.28337	5.38341	7.04102	37.8505
ENSG00000162517	PEF1	36.4067	25.3182	38.9	47.8646	36.2723	38.749	43.8628	32.9517
ENSG00000235790	RP11-73M7.6	0.400782	0.584586	0.233292	0.203644	0.266825	0.155435	0.0900796	0.244729
ENSG00000264078	RP11-73M7.9	0	0	0.138309	0.241464	0.276831	0	0.24922	0.145089
ENSG00000084636	COL16A1	16.5306	4.92201	4.04072	4.43684	9.43559	5.32298	5.15419	3.95621
ENSG00000121753	BAI2	240.327	110.195	133.264	152.812	105.134	83.4833	101.607	78.661
ENSG00000266580	MIR4254	12.4146	1.27686	1.74706	1.52503	10.4904	5.23803	8.65713	0
NLG_000044	LINC-BAI2-1	0.0670776	0.179374	0.122714	0.696272	0	0.16352	0.16584	0.901108
NLG_000045	LINC-BAI2-2	0	0.114571	0.235142	0.821033	0.235322	0.156667	0.211852	1.15112
NLG_000046	LINC-BAI2-3	0.356888	0.216901	0.296774	0.803079	0.415803	0.177957	0.454546	0.809437
TUCPG_000025	TUCP-BAI2-1	0.279146	0.203583	0.232127	0.486304	0.209075	0.108261	0.355531	0.827921
NLG_000047	LINC-SPOCD1-1	0.329525	0.330447	0.376778	0.723568	0.226241	0.150621	0.407352	1.18574
ENSG00000254545	RP11-84A19.3	0	0	0	0.107917	0	0	0	0
ENSG00000134668	SPOCD1	0.0819511	0.0136967	0	1.05515	0	0.0624308	0.354572	0.0294888
ENSG00000203620	RP11-84A19.2	0	0	0.0588288	0.0256762	0	0.0195978	0.0795031	0
ENSG00000269967	RP11-84A19.4	0.247284	0.165317	0.226195	0.0987244	1.24503	0.678177	3.05688	0.830493
ENSG00000184007	PTP4A2	65.626	65.2777	60.6487	79.8035	99.1889	86.5592	98.6154	90.7272
ENSG00000212673	AL136115.1	0.0461692	0.370387	0	0	0	0	0	0
NLG_000418	LINC-KHDRBS1-1	0.314735	0.252493	0.748524	0.552874	0.460984	0.920705	0.62251	0.483211
NLG_000419	LINC-KHDRBS1-2	1.03449	1.74718	1.64352	2.08677	2.04352	2.38914	2.28841	2.1943
ENSG00000121774	KHDRBS1	378.142	357.143	301.245	261.54	396.97	355.584	329.704	216.906
ENSG00000203325	RP11-277A4.4	0.465243	0.466545	0.106392	0.0928706	0.532367	0.070885	0.191708	0.111607
ENSG00000121775	TMEM39B	34.9061	26.0252	32.2167	30.9664	31.8387	29.9563	30.0791	18.818
ENSG00000266203	MIR5585	3.6904	3.28954	1.12523	0.982224	1.12609	0.749699	5.06889	0
ENSG00000025800	KPNA6	26.2761	34.9308	28.8544	33.0881	47.2344	38.6852	40.4303	45.3534
ENSG00000084652	TXLNA	61.0007	52.0672	39.0941	42.2909	61.6872	51.7906	51.0806	38.0899
ENSG00000160050	CCDC28B	45.0972	50.7934	78.2619	68.4187	29.9661	39.3036	46.5046	34.599
ENSG00000224066	RP4-622L5.7	8.61094	10.4407	5.08798	6.06417	6.60966	3.42254	5.86228	2.97662
ENSG00000160051	IQCC	13.2622	13.1194	13.1155	12.7882	9.96735	10.8989	11.7382	10.205
ENSG00000222046	DCDC2B	0.232995	1.55765	0.213125	0.155033	0.0710961	0.0473325	0.0960078	0.111786
ENSG00000160055	TMEM234	10.9586	9.88559	12.1548	13.4082	11.5893	8.35758	14.9741	7.83311
ENSG00000084623	EIF3I	206.163	202.802	207.132	221.962	247.154	252.342	193.863	182.121
ENSG00000220785	MTMR9LP	13.0155	11.7983	21.0757	29.0637	13.4853	12.2195	21.493	15.3586
NLG_000048	LINC-FAM167B-1	1.96157	2.76078	1.79428	2.72033	2.92976	2.45385	3.23313	1.48598
NLG_000049	LINC-FAM167B-2	0.962005	1.14334	0.78219	1.70696	1.56558	2.01944	3.87594	1.8462
ENSG00000183615	FAM167B	12.2514	10.575	18.5121	21.8555	6.45938	10.1129	15.0171	7.9613
ENSG00000182866	LCK	0.0217495	0.0290804	0.0596839	0.0347325	0	0	0.0179241	0.0417397
ENSG00000116478	HDAC1	43.0326	33.7672	30.735	36.0659	46.5854	31.5771	34.5837	22.5657
ENSG00000175130	MARCKSL1	3564.69	3579.73	4456.15	3803.5	2674.15	2796.03	2973.32	2402.78
TUCPG_000026	TUCP-MARCKSL1-1	1.00523	0.691232	0.499161	0.336348	0.885157	0.385085	0.339263	0.468511
NLG_000050	LINC-TSSK3-1	1.08855	0.822652	0.541151	0.396797	1.53805	0.504769	0.448548	0.953699
NLG_000051	LINC-TSSK3-2	1.79335	0.423145	0.578968	1.01078	2.99363	1.02866	0.95631	1.6196
ENSG00000233775	RP4-811H24.9	0.21129	0.706269	0.289905	0.253062	0.386838	0.257538	0.609447	0.304117
ENSG00000162526	TSSK3	1.09314	3.18894	0.909014	0.634792	0.545828	0.343198	0.545987	0.826431
ENSG00000225828	FAM229A	17.781	13.2686	11.3175	15.8678	15.2495	13.5728	16.4827	8.17598
ENSG00000160058	BSDC1	74.6252	74.0298	85.5484	81.1687	82.5965	81.6058	83.1375	61.5742
ENSG00000229259	LRRC37A12P	0	0.0538819	0.18431	0.128709	0.0368903	0	0.0996328	0.232014
ENSG00000263529	RN7SL122P	0	0	0.22278	0	0.445902	0	0.401429	0
ENSG00000254553	RP1-27O5.3	0	0	0.0192597	0.0168121	0	0	0	0
ENSG00000273274	ZBTB8B	1.88881	7.40248	12.1717	10.4307	4.22429	9.42959	15.9715	14.3529
ENSG00000160062	ZBTB8A	6.98595	9.91673	10.7066	8.59235	12.2831	11.6348	15.5218	12.3733
ENSG00000176261	ZBTB8OS	8.24236	8.90439	7.27621	7.36905	12.6067	9.55797	9.92646	9.42771
ENSG00000200591	Y_RNA.4	0.711548	1.90277	0	0	0	0	0	0
ENSG00000162521	RBBP4	73.3673	82.4288	63.9698	62.9202	133.707	107.376	102.958	65.9069
ENSG00000162520	SYNC	3.8858	28.2678	3.89132	5.44074	1.12952	1.88557	3.21754	5.88456
ENSG00000162522	KIAA1522	71.2152	52.6122	62.671	59.1656	46.1455	52.1369	52.8038	43.1633
ENSG00000134684	YARS	29.9771	29.2188	32.8303	32.9073	34.563	28.8237	33.3524	41.0222
ENSG00000116497	S100PBP	16.5294	18.2256	17.2725	16.2755	27.9638	21.9284	23.7299	21.9234
NLG_000052	FNDC5-AS1	1.06499	2.60554	0.787623	0.651341	1.12011	0.980483	1.10177	0.717518
ENSG00000160097	FNDC5	11.5376	7.45045	24.9141	38.548	7.23869	16.1908	21.3223	32.4363
ENSG00000121905	HPCA	96.0537	20.4221	111.937	245.66	32.6357	42.877	118.664	250.833
ENSG00000121900	TMEM54	2.61219	1.64361	7.1214	29.6913	1.54728	3.58977	10.806	11.304
ENSG00000116514	RNF19B	53.0292	62.2031	85.6181	87.2821	49.6131	55.5191	75.8775	88.1875
ENSG00000236065	RP1-117O3.2	0	0.404339	0.0395169	0	0	0	0	0
ENSG00000004455	AK2	28.6072	26.7235	24.9175	31.7136	36.8146	31.312	36.2687	27.438
ENSG00000142920	ADC	5.32246	3.99469	16.964	25.9848	6.43223	6.31889	16.7702	18.8149
TUCPG_000154	TUCP-ADC-2	0.885389	0.479927	0.350219	0.668742	0.700976	0.568762	0.631062	0.390348
TUCPG_000027	TUCP-ADC-1	1.04835	1.61736	1.03271	2.31805	1.62407	1.86758	1.9273	1.70238
ENSG00000116525	TRIM62	19.309	15.4106	18.773	19.2164	15.2887	15.4437	17.4878	15.0708
ENSG00000160094	ZNF362	115.61	92.1179	90.3248	84.8653	50.3232	53.3416	49.9907	52.4986
ENSG00000270115	RP11-415J8.7	5.88052	4.75896	3.82193	3.21265	8.21638	6.13027	8.67223	5.04873
ENSG00000184389	A3GALT2	2.54539	0.919823	1.32147	0.604231	0.818684	1.38357	0.396863	0.792145
ENSG00000225313	RP11-415J8.3	0.201233	5.65028	0.306785	0.428475	0.368425	0.24528	0.2764	0.321824
NLG_000420	RP11-415J8.3-AS1	2.70237	0.619413	1.69502	0.678153	0.424081	1.64694	0.509046	0.222264
NLG_000421	RP11-415J8.3-AS2	2.08951	1.83344	1.6724	0.391034	0.926505	1.89027	0.538127	0.344611
ENSG00000134686	PHC2	171.625	123.768	111.032	90.5582	146.351	104.342	94.3407	49.7669
ENSG00000266239	MIR3605	9.43513	3.88165	10.6221	6.37464	16.6098	5.75019	13.1588	6.26785
ENSG00000222112	RN7SKP16	18.9334	13.6312	12.2119	15.1177	23.1093	12.7223	19.2041	16.3043
ENSG00000233246	RP11-415J8.5	0.296237	0.792174	0.406459	2.01055	0.406771	0.722159	1.58687	0.71064
NLG_000053	PHC2-AS1	0.160216	0.535548	0.293105	1.02342	0.29333	0.34175	0.660186	0.538079
ENSG00000121903	ZSCAN20	6.57686	8.11725	5.50318	5.86281	7.47255	7.59148	7.64	4.78892
ENSG00000235907	RP4-580O19.2	0	0.13185	0	0.0787381	0.541625	0.0600981	0.162535	0
ENSG00000121904	CSMD2	27.3442	24.6306	46.4832	79.4654	27.565	51.5543	75.7788	68.219
ENSG00000176256	HMGB4	0	0.0757839	0.0518456	0.0905135	0	0.0345429	0	0
ENSG00000231163	RP5-1007G16.1	0	0	0	0.0771654	0	0.0196326	0	0
ENSG00000142698	C1orf94	1.97223	1.0548	1.08242	2.60961	1.57329	1.2363	1.3235	3.00091
ENSG00000207941	MIR552	0	0	0	0	0	0	0	0.725445
ENSG00000163866	SMIM12	8.86256	6.68051	7.64726	7.14095	7.74346	6.82809	6.25407	5.74977
ENSG00000255811	RP1-34M23.5	0.129603	0	0	0.206969	0.118642	0.394931	0	0.124362
ENSG00000216162	AL121988.1	0.864023	0	0	0	1.58189	0	0	0
ENSG00000188910	GJB3	0	0.0406541	0	0	0	0	0	0
ENSG00000187513	GJA4	9.89123	4.18233	6.18645	9.3154	3.63733	5.95087	3.97127	6.77364
ENSG00000230163	RP5-997D16.2	0	1.21302	0.092206	0	0	0	0	0
ENSG00000116544	DLGAP3	15.95	22.3266	30.131	19.9339	6.74918	7.25155	9.14413	25.2164
ENSG00000241014	RP11-244H3.1	1.193	1.21809	1.36904	1.78391	1.31052	0.859263	1.37645	1.91486
ENSG00000243749	ZMYM6NB	0.157436	0	0	0.188562	0.07206	0.0479742	0.194619	0.151069
ENSG00000163867	ZMYM6	4.24132	4.58113	3.60349	3.89877	8.26951	5.24789	5.9023	6.14814
ENSG00000197056	ZMYM1	7.65165	9.68805	8.01665	5.90555	17.7658	11.2504	12.5746	8.10672
ENSG00000228348	EFCAB14P1	0.627023	1.46715	0.860324	2.87879	2.15246	0.859806	1.16267	0.752081
ENSG00000116560	SFPQ	501.966	528.827	357.483	368.052	588.918	467.387	466.212	357.076
ENSG00000201868	Y_RNA.5	0	0	0	0	0	0	0	0.74088
ENSG00000146463	ZMYM4	72.1698	83.0187	67.2478	68.235	95.5277	92.2069	83.7239	70.8267
ENSG00000201542	SNORA62	0.477486	0	0	0	0	0	0.393506	0
ENSG00000229994	RPL5P4	47.02	41.2918	33.419	46.6357	48.2173	44.8313	36.7248	34.1925
ENSG00000227409	ZMYM4-AS1	1.26498	11.2052	0	0	0	0	0	0
NLG_000422	LINC-ZMYM4-1	0.50513	0.460493	0.35704	0.40333	1.15602	0.545731	0.62443	0.594861
ENSG00000202129	RNY5P1	2.79146	1.24412	2.5534	1.48593	0.851786	0.56708	2.30049	1.78571
TUCPG_000155	TUCP-KIAA0319L-1	0.321751	0.553117	0.546579	0.477116	0.631153	0.784359	0.833365	0.617478
ENSG00000142687	KIAA0319L	25.9438	25.3664	28.1921	26.5171	27.7929	27.9156	27.2447	26.5726
ENSG00000020129	NCDN	104.874	133.415	207.887	158.072	67.2366	71.3635	85.8084	152.217
ENSG00000239636	RP4-728D4.2	1.19789	3.86281	2.44928	2.02548	0.580538	1.24537	2.03248	1.35229
ENSG00000116819	TFAP2E	5.23861	8.37862	5.51973	8.07452	4.91694	5.55681	10.0553	11.7715
NLG_000054	RP4-728D4.2-AS1	0.312067	0.834508	0.734024	0.996704	0.530535	1.03245	2.24115	3.29391
NLG_000423	LINC-TFAP2E-1	0.801733	1.52332	0.656164	1.24663	1.39059	1.54298	2.36469	0.890779
ENSG00000126067	PSMB2	136.504	118.957	115.129	110.474	140.332	140.557	117.965	103.497
NLG_000424	LINC-PSMB2-1	0.266691	0.407523	0.453044	0.273785	0.592897	0.487599	0.659354	0.475252
NLG_000425	LINC-PSMB2-2	0.982478	1.06209	1.39584	1.05153	1.83703	1.07013	1.137	1.12327
ENSG00000142686	C1orf216	80.5777	108.139	151.784	154.595	90.2213	104.773	144.744	135.083
ENSG00000092853	CLSPN	10.261	6.95842	2.20845	6.52233	10.2894	9.05735	6.96398	1.59595
ENSG00000232335	RP11-435D7.3	0.538612	2.70059	0.123169	0.107516	0.123264	0	0	0
ENSG00000134698	AGO4	62.3309	78.4129	78.3468	66.3405	88.5736	80.7952	78.151	93.0167
NLG_000055	LINC-AGO4-1	2.43994	3.15177	2.1562	2.62514	5.035	3.08743	4.7714	4.28571
ENSG00000092847	AGO1	39.843	31.9831	25.595	27.3251	49.4763	45.2654	38.9531	26.0498
ENSG00000271914	RP4-789D17.5	1.46622	1.71538	0.838237	0.585366	0.335552	0.44679	0.60417	0.703462
ENSG00000126070	AGO3	10.4556	11.299	7.92673	7.76756	22.3539	15.1903	17.8724	11.4225
ENSG00000271554	RP4-665N4.8	0.881068	3.23962	0	0	0	0	0	0
ENSG00000232862	RP4-665N4.4	1.12889	0.440239	0.817485	1.72765	0.861171	1.11799	1.82191	1.39917
ENSG00000092850	TEKT2	47.5169	28.504	31.8516	40.8413	33.9586	28.6682	47.4149	26.0192
ENSG00000116863	ADPRHL2	73.5352	55.502	69.9307	67.0192	64.9257	56.0063	75.2681	43.4223
ENSG00000171812	COL8A2	0.124331	0.207797	0.781876	0.868648	0.199176	0.426221	0.883745	0.805291
ENSG00000054116	TRAPPC3	45.939	39.25	42.3819	41.2638	56.0714	45.7676	50.8942	43.8499
ENSG00000116871	MAP7D1	177.472	216.985	189.517	146.379	95.9091	93.6253	106.792	83.1723
NLG_000056	LINC-MAP7D1-1	0.822413	0	0.188069	0	1.31749	0.751822	1.18609	0.394576
ENSG00000264592	RN7SL131P	0	0	0	0	0.261572	0	0.470967	0
NLG_000057	LINC-MAP7D1-2	1.05038	1.90277	1.58067	1.67739	2.07817	1.8585	2.95993	1.36554
NLG_000058	LINC-MAP7D1-3	0.3304	0.883532	1.20889	0.439691	1.31064	0.872563	1.63374	0.845435
ENSG00000054118	THRAP3	176.878	179.596	147.776	146.457	184.981	179.301	169.335	148.785
ENSG00000214193	SH3D21	8.14352	6.83237	4.97096	10.2457	7.95965	6.19884	10.2139	7.16041
ENSG00000142694	EVA1B	4.91444	3.36559	2.24767	3.44549	0.548632	0.620931	0.444522	0.115017
ENSG00000116883	RP11-268J15.5	8.56878	8.07798	6.86278	15.2288	10.9889	11.4311	17.3125	9.47263
ENSG00000196182	STK40	69.5528	53.364	47.992	50.2901	45.212	44.8257	41.8262	33.127
ENSG00000181817	LSM10	51.4255	38.3365	47.4393	51.9857	29.5779	27.4973	31.1059	27.1402
TUCPG_000156	TUCP-OSCP1-1	0.0956231	0.255708	0.0874682	0.534465	0.175071	0.291385	0.630439	0.367024
NLG_000426	LINC-OSCP1-1	0.940761	1.58397	1.7848	2.50389	2.48789	1.76249	2.90019	3.61086
ENSG00000116885	OSCP1	10.3132	9.11267	11.3862	10.1651	12.0542	8.80883	9.98294	12.9809
ENSG00000201448	SNORA63	1.68786	0.752258	1.54392	1.3477	2.06013	0.342885	2.31833	3.2392
NLG_000427	LINC-OSCP1-2	0.35841	0.239608	0.218562	0.524661	0.710874	0.327646	0.344601	0.515872
ENSG00000116898	MRPS15	25.1633	25.3918	24.2012	26.9286	25.2451	24.6493	25.3733	23.4531
ENSG00000119535	CSF3R	0.913038	0.449159	1.31579	2.16647	0.638688	0.971156	2.0231	0.347139
NLG_000428	LINC-CSF3R-1	0.786181	0.999897	0.841913	0.459323	0.438833	0.88815	0.521486	0.53359
ENSG00000230214	FTLP18	0	0	0	0.332416	0	0.084574	0	0
NLG_000059	LINC-GRIK3-1	0.749084	0.333858	1.06587	0.398747	0.914303	0.456525	0.617335	0.958386
ENSG00000234481	RP4-614N24.1	0	0	0	0	0	0.095534	0.258371	0
NLG_000429	LINC-GRIK3-2	0.67484	0.407492	0.438075	0.225965	0.657618	0.305141	0.269104	0.334218
ENSG00000163873	GRIK3	436.817	135.969	89.5202	70.1307	204.45	154.605	65.9533	75.5869
NLG_000060	LINC-GRIK3-2.1	3.33266	0.660145	0.903243	1.18268	0.903937	1.12837	0.40689	1.42128
NLG_000061	LINC-GRIK3-3	0.674516	0.63131	0.616992	0.646296	0.987946	1.68543	1.3897	0.582514
ENSG00000223944	RP5-1180C18.1	0.121775	0.162821	0.11139	0	0	0	0	0
ENSG00000233621	LINC01137	0.572299	0.208691	0.0951804	0.207711	0.476268	0.348785	0.214383	0.0998462
ENSG00000163874	ZC3H12A	1.49021	0.155665	0.234287	0.483392	0.66077	0.326385	0.268649	0.201086
ENSG00000163875	MEAF6	99.5319	106.587	110.044	86.7856	111.52	108.671	111.169	86.7588
ENSG00000263675	MIR5581	18.1445	16.1736	19.9165	28.0098	21.0391	24.3277	44.8596	22.0535
ENSG00000163877	SNIP1	18.783	19.9125	21.8804	20.9611	23.406	20.7225	22.5767	18.5505
ENSG00000237749	RP3-423B22.5	1.0914	0.364817	0	1.08931	0.749316	0.49886	0	0
ENSG00000163879	DNALI1	59.6781	38.2634	26.3259	27.8962	44.2979	26.1264	18.819	26.3974
ENSG00000134697	GNL2	26.5551	25.7426	21.6903	22.7568	35.7581	27.5248	27.34	24.0871
ENSG00000169218	RSPO1	0	0	0	0.018339	0	0	0	0
ENSG00000116922	C1orf109	15.5723	16.5648	14.2743	15.6179	21.6457	16.7708	16.1466	12.8956
ENSG00000134690	CDCA8	38.6259	19.4554	8.95396	5.91483	25.9676	24.9019	12.0159	1.80524
NLG_000430	CDCA8-AS1	0.517071	1.13131	0.429976	0.525465	0.430307	0.487013	1.00721	1.6689
ENSG00000183317	EPHA10	6.27744	4.13119	9.35024	14.8095	6.76539	5.61653	13.5388	19.0106
ENSG00000200421	Y_RNA.6	0	0	0	0	0	0.442322	0	0
ENSG00000214141	ACTN4P2	0	0	0	0	0	0.0233786	0	0
ENSG00000227416	RP11-109P14.2	0.169179	0.452407	0.464254	0.270169	0.309741	0.309316	1.11539	0
NLG_000431	LINC-MANEAL-1	0.217892	0.503216	0.579811	0.442859	0.562123	0.422524	0.652979	0.741285
ENSG00000185090	MANEAL	61.2752	64.4048	88.7158	82.5296	47.0667	63.8128	65.1639	56.005
ENSG00000233728	RP11-109P14.9	3.21417	28.6965	0.758724	0.165575	0	0.126378	0.085447	0
ENSG00000196449	YRDC	20.5492	29.7608	20.0692	17.6774	29.2173	21.8497	24.7309	18.9172
ENSG00000197982	C1orf122	26.1554	23.5318	23.3594	14.5722	20.8461	14.3542	19.4104	12.3615
ENSG00000188786	MTF1	12.6089	12.9888	11.6659	13.6645	15.3181	16.8848	16.1906	12.5937
ENSG00000230610	AL929472.1	0	0	0	0	2.95286	0	0	0
ENSG00000230955	RP11-109P14.10	0.905338	5.44723	0.552086	0.481923	0.276255	0.275877	0.124351	0
ENSG00000204084	INPP5B	5.92652	6.32438	6.42068	8.45162	8.75489	9.09048	9.51852	7.63858
ENSG00000252448	SNORA63.1	0	1.19804	0	0	0	0	0	0
ENSG00000222282	RNU6-584P	0	1.02149	0	0	0	0	0	0
ENSG00000183431	SF3A3	50.8352	53.7208	50.8557	51.3981	61.6176	57.2033	52.5697	44.4303
TUCPG_000157	RNU6-510P-ASTUCP1	0.795878	0.245571	0.224001	0.464392	1.17691	0.317144	0.731579	0.9693
ENSG00000212541	RNU6-510P	0	2.69559	0.614707	0	0	0	0.553823	1.28968
ENSG00000183386	FHL3	17.058	11.9607	20.2412	26.1995	12.5651	18.0549	21.8777	27.8015
ENSG00000183520	UTP11L	31.0681	36.0071	27.5556	29.6005	46.5959	41.2398	36.8419	35.9838
ENSG00000185668	POU3F1	8.45255	26.4146	28.5914	27.7485	3.58518	11.7379	20.7956	23.904
ENSG00000224592	RP5-884C9.2	1.16719	3.40496	3.30001	5.25289	1.65127	2.39268	6.38354	7.02536
ENSG00000265596	MIR3659	0	0.980215	1.34118	0	0	0	0	0.703462
NLG_000062	LINC-POU3F1-1	0.0479696	0.128277	0.30715	0.68944	0.131737	0.467756	1.22551	1.01265
ENSG00000237290	RP11-214L19.1	0.0317906	0	0	0	0	0	0	0
ENSG00000116954	RRAGC	15.2544	19.7764	20.018	18.4946	28.5071	24.8084	29.1482	23.7219
ENSG00000228436	RP5-864K19.4	4.75921	6.36336	4.8975	5.28449	3.74402	3.62559	4.90269	3.63912
ENSG00000214114	MYCBP	1.16114	1.73516	0.899673	0.927133	2.33844	1.59013	1.38471	0.773371
ENSG00000131233	GJA9	0	0.0298589	0	0	0	0	0	0
ENSG00000158315	RHBDL2	0.0996266	0.432923	0.227825	0.318195	0.273601	0.409839	0.472099	0.143396
NLG_000063	RHBDL2-AS1	0.511112	0.683389	1.28569	1.1223	3.39215	0.934484	2.00078	1.59394
ENSG00000199963	RNU6-605P	0.672018	0	0	0.536586	4.92143	0.409558	0	1.28968
TUCPG_000028	TUCP-RHBDL2-1	1.55198	0.366194	0.501044	1.385	0.668572	1.22404	1.12854	2.19002
ENSG00000174574	AKIRIN1	87.406	103.733	67.6963	64.0614	94.4113	84.8336	80.9361	78.1035
ENSG00000168653	NDUFS5	339.05	472.457	556.305	501.574	598.803	684.066	516.814	430.692
TUCPG_000030	TUCP-NDUFS5-2	0.614841	1.21525	1.17372	0.789759	1.81087	1.44997	1.78447	1.1543
TUCPG_000029	TUCP-NDUFS5-1	1.11895	2.05665	1.69866	1.28948	2.71346	2.0692	2.17762	1.67145
TUCPG_000031	TUCP-MACF1-1	0.221951	0.445144	0.609067	0.221526	0.558741	0.169083	0.777384	0.372706
ENSG00000127603	MACF1	87.4836	117.354	117.622	96.8312	109.167	113.431	110.133	109.316
ENSG00000206654	RNU6-608P	0	0.93309	0	0	0	0	0	0
ENSG00000270040	RP11-416A14.1	0	0	0.297706	0	0.595869	0.0991754	0.804657	0.15615
ENSG00000226438	RP11-420K8.1	0.65034	6.60855	0.118976	0.103855	0	0.0792692	0	0
ENSG00000255103	KIAA0754	15.4004	15.9527	13.6116	11.5343	11.0437	15.2499	10.7093	10.0335
ENSG00000183682	BMP8A	0.0428948	1.31912	0.156946	0.445252	0.0392668	0.13071	0.141402	0.69972
ENSG00000237624	OXCT2P1	0	0.0632191	0.0432497	0.0755065	0.043283	0.115263	0	0.13611
ENSG00000182109	RP11-69E11.4	15.2796	9.51696	12.479	15.4587	16.1157	9.41326	15.271	7.23975
ENSG00000243970	PPIEL	8.30227	5.9681	7.75756	9.9793	12.6668	8.65058	15.3027	9.67974
ENSG00000090621	PABPC4	57.3924	61.9136	54.3872	48.1076	56.8193	48.0215	54.6183	44.1762
ENSG00000228060	RP11-69E11.8	3.02957	27.1223	0.481948	0.420699	0	0	0	0
ENSG00000201457	SNORA55	11.8275	2.8753	6.39295	7.29756	11.8114	10.4847	15.9501	5.67459
NLG_000432	LINC-HEYL-1	0.0710156	0.0949524	0.227357	0.396926	0.260037	0.0865601	0.321889	1.02215
ENSG00000163909	HEYL	2.61281	1.63029	3.08042	3.09073	2.33866	2.26469	2.39251	4.38285
ENSG00000116981	NT5C1A	0.196688	1.22726	3.59828	1.2564	0.0600175	0.958964	0.108063	3.08265
ENSG00000116983	HPCAL4	24.4368	24.8998	79.1848	72.0214	26.4745	30.2685	53.0876	170.292
ENSG00000084072	PPIE	11.6812	9.88328	12.8072	14.0444	12.924	11.2841	12.8282	10.9499
ENSG00000225333	RP1-144F13.4	0.894446	1.87932	2.68826	2.24459	2.33941	2.18046	3.89626	3.18787
ENSG00000116985	BMP8B	1.07251	1.43402	0.916503	1.35216	0.710512	0.954652	0.686167	1.42183
ENSG00000198754	OXCT2	0.119241	0.0531442	0.0727145	0.19042	0.0727704	0.0484471	0.0655124	0.572093
ENSG00000261798	RP1-118J21.25	0	0	0	0	0	0	0	0.0582297
ENSG00000043514	TRIT1	26.4741	30.949	29.0422	29.431	41.3777	31.4	39.131	28.5503
ENSG00000202222	Y_RNA.7	0	0	0	0	1.17592	0	2.11727	0
ENSG00000116990	MYCL	25.6638	22.9336	13.2383	12.6886	24.8442	13.6233	13.4741	8.11238
ENSG00000236546	RP1-118J21.5	0.554736	3.70859	0.169142	0.0738232	0	0	0	0.0887169
ENSG00000168389	MFSD2A	18.9682	15.7233	19.332	20.5526	13.5145	16.5191	19.0075	19.0745
ENSG00000228477	RP3-342P20.2	1.90204	1.6062	2.38082	2.15818	2.29101	1.15919	2.88752	4.22659
ENSG00000131236	CAP1	101.56	99.9419	102.019	108.214	106.209	108.655	108.272	112.736
ENSG00000131238	PPT1	61.4848	57.2732	62.3496	82.6647	87.5133	79.0263	77.4816	67.4717
ENSG00000226745	RP11-115D7.3	0	0.141666	0.387669	0.169201	0	0.129145	0.0873181	0.203336
ENSG00000117000	RLF	32.0477	49.5616	36.8293	36.2682	51.7708	50.0321	52.353	47.4654
ENSG00000207508	RNU6-1237P	0	0	0	0	0	0	0	0.650867
ENSG00000188800	TMCO2	0	0	0	0	0.0747349	0.0995101	0	0.0783383
ENSG00000259943	RP1-39G22.7	28.8239	29.0305	39.9364	25.3842	45.572	35.3341	36.7572	29.3304
ENSG00000084073	ZMPSTE24	24.5652	34.3394	22.4516	20.7989	34.3171	33.9171	32.4349	24.0591
ENSG00000231296	RP1-39G22.4	0	0.930108	0	0	0	0	0	0
ENSG00000049089	COL9A2	86.8278	46.6855	29.3638	62.2512	37.6452	43.0814	97.4211	12.0629
ENSG00000227311	RP1-228H13.1	0	0	0	0	0.275111	0.0915781	0.123836	0
ENSG00000084070	SMAP2	83.9209	78.4295	88.0863	93.6395	78.4085	72.4631	83.5396	101.464
NLG_000064	LINC-ZFP69B-1	0.46584	0.65845	0.401763	0.637644	1.41334	0.616477	1.18463	1.06003
ENSG00000187801	ZFP69B	37.3232	45.7143	37.0896	41.3625	54.1316	48.5702	41.9392	39.8709
ENSG00000260920	RP1-228H13.5	30.8887	35.7855	29.3129	34.2353	53.8088	43.2376	43.0379	33.6825
ENSG00000187815	ZFP69	17.1613	20.0178	22.8108	18.6807	18.4099	17.6902	21.8774	20.2624
ENSG00000238287	RP11-656D10.3	2.27931	1.92479	2.63359	1.24523	2.63561	1.316	1.28524	2.41735
ENSG00000164002	EXO5	19.5294	20.5256	25.3787	21.385	22.4544	21.3293	22.3815	20.0459
ENSG00000227278	RP11-656D10.5	2.18406	6.73898	0.153677	0.134146	0	0	0.276911	0
ENSG00000238186	RP11-656D10.6	0.531707	7.82018	0.12159	0	0	0.162023	0	0
TUCPG_000032	TUCP-EXO5-1	0.558512	0.402105	0.694274	0.571737	0.799684	0.837864	0.790738	1.47036
TUCPG_000033	TUCP-ZNF684-1	0.730514	0.886305	1.00232	1.31781	1.5356	1.19547	1.49393	1.98608
ENSG00000117010	ZNF684	4.4182	5.33264	4.50016	2.7841	7.89227	4.30824	3.9954	4.6291
ENSG00000236505	RP1-63P18.2	0	0	0.526892	0	1.58189	0.351049	0	0
ENSG00000233910	GTF2F2P2	0	0.134593	0.0920782	0	0.0921489	0	0	0.193184
ENSG00000117016	RIMS3	46.0446	36.3083	64.3238	78.3523	46.4295	51.3302	71.668	87.4986
ENSG00000237899	RP4-739H11.3	3.08187	2.26636	1.69142	2.09166	0.846361	1.12694	0.761947	2.21792
ENSG00000272145	NFYC-AS1	9.55086	14.3808	9.64146	10.546	12.642	5.74206	4.75099	6.1923
ENSG00000066136	NFYC	54.2335	41.6354	51.8694	50.4244	31.7112	33.1409	34.0005	29.6825
ENSG00000207962	MIR30C1	0	0	0.745937	0.651138	0.746509	0.496991	0.672055	0.782503
ENSG00000117013	KCNQ4	1.64832	1.97191	7.31653	12.2469	1.20712	2.48496	6.06279	11.0882
ENSG00000179862	CITED4	3.93834	2.25677	2.9849	4.26773	1.44209	0.925791	2.13286	2.86129
NLG_000433	LINC-CTPS1-1	1.12899	0.646942	1.77036	0.901464	1.32879	0.294881	0.53167	0.773808
ENSG00000171793	CTPS1	36.9265	30.6029	26.4676	26.511	43.6033	34.1071	32.0757	28.2617
ENSG00000171790	SLFNL1	1.12824	1.37344	1.00122	1.46559	1.00199	0.91338	1.38777	1.08261
TUCPG_000034	SLFNL1-ASTUCP1	0.929692	0.607717	0.340162	0.395909	0.62411	0.440685	0.476732	0.396486
ENSG00000010803	SCMH1	42.7111	39.3446	60.163	65.1316	39.7411	42.5314	54.4463	68.7344
ENSG00000215893	RP4-635E8.1	0	0	0.133043	0	0	0	0	0
ENSG00000235358	RP11-399E6.1	0.09888	0.198313	0	0.0394763	0	0	0.0407445	0.0948811
ENSG00000204060	FOXO6	137.408	82.5134	43.7975	43.0164	36.5721	34.9357	31.8021	37.348
ENSG00000229901	RP11-399E6.4	0	0.246298	0	0	0	0	0	0
NLG_000065	LINC-FOXO6-1	1.08325	0.445655	0.304883	0.166335	0.495816	0.457049	0.446365	0.359808
NLG_000066	LINC-EDN2-1	0.72906	0.4874	0.333442	0.334726	0.800876	0.399889	0.37552	0.384767
NLG_000067	LINC-EDN2-2	0.673151	0.736401	0.205248	0.423477	1.66192	0.596725	0.790108	0.54806
NLG_000068	LINC-EDN2-3	0.658303	0.110024	0.376351	0.131409	0.489632	0.275825	0.305168	0.35532
NLG_000069	LINC-EDN2-4	0.572123	0.218562	0.149523	0.195781	0.748191	0.498111	0.20207	0.392133
ENSG00000127129	EDN2	0.398537	0.177623	0.0810108	0.0353577	0.324292	0.107949	0	0
ENSG00000127124	HIVEP3	17.8996	13.9927	17.9039	26.4496	13.6391	18.512	22.9008	30.6009
ENSG00000230881	RP11-486B10.3	0	0.732387	0	0	0	0	0	0
ENSG00000230638	RP11-486B10.4	0.0315556	0.0421919	0	0	0	0	0	0
ENSG00000044012	GUCA2B	0	0	0	0	0.111289	0	0	0
ENSG00000198815	FOXJ3	70.0615	73.0098	73.7081	92.5219	71.3069	77.3631	90.4959	85.01
ENSG00000227527	RP11-223A3.1	0	0.29362	0	0	0	0	0	0
ENSG00000177181	RIMKLA	12.3482	11.0213	24.453	26.0687	14.4478	21.6852	25.5542	39.1988
ENSG00000235002	RP11-157D18.2	0.182816	0.488873	0	0	0	0	0.301324	0
ENSG00000066185	ZMYND12	0.0661302	0.13263	0.211717	0.660037	0.0302685	0.100757	0.245246	0.349007
ENSG00000127125	PPCS	24.6898	20.5677	23.1147	23.0658	26.5707	20.9211	23.124	27.5868
ENSG00000186409	CCDC30	1.90303	2.58748	3.15294	2.08024	2.93454	2.07783	2.20891	4.22825
ENSG00000236876	TMSB4XP1	4.91413	12.1302	6.22391	6.64025	5.19057	8.06317	4.67288	3.98995
ENSG00000236180	RP11-163G10.4	0	0.461004	0	0.412954	0	0.105065	0.142073	0
ENSG00000171960	PPIH	24.1489	23.0758	23.35	26.513	30.997	30.2547	31.1773	25.9744
TUCPG_000158	PPIH-ASTUCP1	0.585492	3.51248	0.627169	0.510557	0.331456	0.3803	0.444422	0.458322
ENSG00000234917	RP5-994D16.3	3.8968	4.07052	4.67837	7.77869	6.01967	5.26927	7.12536	6.77731
ENSG00000065978	YBX1	695.206	776.481	711.25	643.859	628.179	649.916	595.246	532.46
ENSG00000164007	CLDN19	0.282091	0.026941	0.018431	0.0160886	0.0922256	0.0491196	0.0332109	0.0193345
ENSG00000117385	LEPRE1	16.6803	13.2238	12.0884	15.6227	13.4823	11.8327	17.8926	9.624
ENSG00000164008	C1orf50	22.0652	19.7148	24.2105	20.9465	19.1019	20.2585	17.9911	18.0481
ENSG00000228452	RP5-994D16.9	1.19964	9.62393	0.411498	0	0	0.0913889	0	0
NLG_000434	LINC-C1orf50-1	0.251425	0.504256	0.0766609	0.200755	0.15344	0.331997	0.483476	0.0402094
NLG_000435	LINC-CCDC23-1	0.152475	0.203868	0.348678	0.669605	0.767681	0.650474	1.19374	0.512079
NLG_000436	LINC-CCDC23-2	2.6995	1.90783	1.69322	2.12467	1.80043	2.46779	1.65264	1.36917
ENSG00000177868	CCDC23	131.566	157.349	121.257	152.245	147.411	135.517	161.094	106.46
ENSG00000164010	ERMAP	6.66068	7.87897	4.80244	3.77916	8.53626	4.71836	4.1847	6.63193
ENSG00000228192	RP11-342M1.3	0.269306	1.62036	0.246339	0.215032	0.123264	0.24619	0.14796	0
ENSG00000164011	ZNF691	19.2547	16.0451	16.8374	17.6479	22.0327	16.8582	18.1869	13.0113
TUCPG_000035	TUCP-ZNF691-1	0.128068	0.244621	0.334703	0.467467	0.200976	0.289901	0.31663	0.561777
ENSG00000233708	RP11-342M1.7	0.0739836	0	0.0338371	0.0590736	0	0.0450889	0	0.0354958
ENSG00000237090	RP11-342M1.6	0.0547345	0.0731835	0.1502	0.34963	0.0501051	0.100073	0.180431	0.157563
ENSG00000225099	ATP6V1E1P1	3.30384	4.41745	3.99695	5.19093	7.31711	5.97557	5.88467	7.26084
ENSG00000117394	SLC2A1	47.9829	48.5437	32.1214	34.0574	33.646	39.912	41.9742	22.9219
ENSG00000227533	SLC2A1-AS1	0.345198	0.317317	0.11841	0.0689075	0.237001	0.170933	0.160023	0.0828094
ENSG00000186973	FAM183A	0.0860948	0.115114	0.236257	0.412464	0.472878	0.15741	0.141905	0.413065
ENSG00000117395	EBNA1BP2	55.3557	50.1148	50.6349	52.0601	51.3641	41.1021	46.4259	52.765
ENSG00000243710	WDR65	0.884003	0.616679	0.222662	0.480796	0.304929	0.788606	0.580707	0.971187
ENSG00000199240	RNA5SP46	0	0	0.553236	0	1.10732	0.368602	0	0
ENSG00000179178	TMEM125	0.204733	0.228118	0.374546	2.26138	0.624723	0.665459	1.77161	0.458391
ENSG00000253313	C1orf210	0.0478746	0	0	0	0	0	0.0394544	0
ENSG00000066056	TIE1	5.67049	3.63869	6.09932	8.07716	5.28021	5.89411	5.83475	6.27347
ENSG00000117400	MPL	0.409274	0.410419	0.499161	0.789749	0.187329	0.353359	0.252968	0.294542
ENSG00000234694	RP1-92O14.3	0	0.44043	0.100436	0	0.201027	0.133834	0.0904885	0
ENSG00000117399	CDC20	67.8059	25.3793	11.4013	8.27469	30.09	24.4384	11.0938	1.29854
ENSG00000066322	ELOVL1	18.7793	12.4756	22.9847	26.9952	16.5693	16.6456	23.8716	21.4198
NLG_000437	LINC-ELOVL1-3	0.56437	0.679138	0.412991	0.270379	1.03327	0.378347	1.16277	0.487391
NLG_000070	LINC-ELOVL1-1	0.424114	1.14868	1.39262	0.946462	0.716756	0.622989	0.985828	1.42959
NLG_000438	LINC-ELOVL1-4	0.552929	0.675014	0.483784	0.499083	1.69454	0.68861	1.52554	0.738181
NLG_000439	LINC-ELOVL1-5	0.549833	0.980215	0.335295	0.439025	0.838881	0.670185	1.81251	0.703462
NLG_000071	LINC-ELOVL1-2	0.266691	0.891456	0.644716	0.425888	0.732402	0.336676	0.565161	0.658042
NLG_000440	LINC-MED8-1	0.497867	0.443786	0.657811	0.530042	0.557037	0.674272	1.04855	0.583895
ENSG00000159479	MED8	28.2904	25.4805	31.4755	32.2118	33.3917	31.1621	35.8125	28.125
ENSG00000229431	RP1-92O14.6	0.992858	5.31006	0.544911	0.23783	0	0	0	0.0952705
ENSG00000198198	SZT2	24.7161	18.8528	20.1912	19.8989	20.1492	17.3652	18.6262	12.3566
ENSG00000229372	SZT2-AS1	3.3226	7.63558	1.13971	1.07778	1.33069	1.32887	2.05366	0.597792
ENSG00000178922	HYI	53.4667	60.4728	54.2129	69.6534	44.0193	35.5907	63.3	36.2734
ENSG00000229348	HYI-AS1	7.05804	7.47841	6.57793	4.8913	4.99819	4.058	4.82893	3.06684
TUCPG_000036	TUCP-HYI-1	0.395736	0.317474	0.217192	0.379179	0.724529	0.192943	0.652267	0.683517
ENSG00000142949	PTPRF	114.077	74.4173	104.28	91.1195	69.024	78.6144	78.255	92.5451
ENSG00000066135	KDM4A	93.4167	107.023	100.763	96.8319	108.536	107.775	107.992	91.7124
ENSG00000236200	KDM4A-AS1	1.35308	11.86	0.618845	0.660242	0.550507	0.206157	0.247801	0.360656
ENSG00000126091	ST3GAL3	31.475	29.3865	41.4833	36.7614	33.2722	30.8576	31.1027	35.6319
ENSG00000252201	RNU6-1058P	0	0	0.737648	0	0.738215	0.491469	0.664587	0
ENSG00000233674	RP11-184I16.3	0.267815	0	0	0.427684	0	0	0	0
ENSG00000117407	ARTN	2.94899	1.75244	2.59759	3.05236	2.62458	1.1316	1.84524	1.38866
NLG_000441	LINC-ARTN-1	6.12336	7.75641	5.42427	6.94797	7.64111	7.73867	11.0224	8.31878
ENSG00000237950	RP11-7O11.3	6.77568	10.9759	6.43621	7.17888	7.63396	9.76762	12.1344	8.75223
ENSG00000117408	IPO13	58.3279	40.3591	49.9708	48.819	40.559	40.0031	43.1975	35.9517
ENSG00000132768	DPH2	37.5275	25.5354	30.8151	32.338	37.0972	27.0526	30.5189	27.2629
ENSG00000117410	ATP6V0B	77.4028	65.9387	100.437	91.5744	73.8445	64.3401	84.7025	70.0171
ENSG00000117411	B4GALT2	146.616	131.152	191.539	180.802	87.261	109.878	117.758	139.359
ENSG00000159214	CCDC24	8.67913	7.29039	15.5977	19.9258	7.1412	9.521	15.8704	15.7745
ENSG00000196517	SLC6A9	14.0119	5.75589	7.63099	12.098	8.64136	11.4803	12.1504	10.9209
NLG_000072	LINC-SLC6A9-1	0.356824	0.763353	0.391672	0.740773	0.326644	0.347943	0.176439	0.821743
NLG_000673	LINC-SLC6A9-2	0.56892	0.326007	0.817774	0.51916	0.297601	0.297193	0.602817	0.389937
ENSG00000230615	RP5-1198O20.4	0.152435	0.40763	0.418304	0.471643	0.279084	0.220639	0.125624	0.603363
ENSG00000171872	KLF17	0	0.0309937	0.0848142	0.0555266	0.0212198	0.0423816	0.0955172	0.177944
ENSG00000233514	RP11-570P14.1	72.1747	61.7291	54.4016	57.4683	56.4734	55.9046	45.8565	32.3065
ENSG00000226804	RP4-675G8.3	0	0	0	0	0	0	0	0.0600368
ENSG00000271329	RP5-891H21.5	0.0911783	0.365734	0.0834024	0	0	0.111136	0.0751418	0.262473
ENSG00000178028	DMAP1	61.8578	52.689	61.8352	66.3246	51.7607	50.0624	63.5091	42.9872
ENSG00000117419	ERI3	126.792	109.3	150.73	129.799	99.4077	93.0483	101.324	99.1961
ENSG00000233602	ERI3-IT1	3.40026	2.66511	3.32478	4.68104	2.576	4.93057	5.1213	4.05031
ENSG00000252146	AL390776.1	0	0	0.89714	0.783125	0	0	0	0
ENSG00000187147	RNF220	48.1453	44.8837	51.6701	54.52	34.9012	38.1892	39.8732	40.6861
ENSG00000126106	TMEM53	7.7869	13.0545	10.5381	10.4105	5.72091	5.99903	6.36797	8.60236
ENSG00000198520	C1orf228	5.79982	3.31032	4.17286	3.60594	6.48445	3.93983	7.91585	4.57539
ENSG00000199377	RNU5F-1	0	0	0	0	0	0	1.53366	0
ENSG00000200169	RNU5D-1	0	0	1.71694	0	0.572753	3.0505	3.09377	0
ENSG00000142945	KIF2C	37.0032	20.4004	7.67695	6.54288	33.2015	26.0702	13.1791	2.09423
ENSG00000225721	RP11-269F19.2	1.4231	6.72312	0.260346	0.378766	0.173698	0	0.23456	0.364145
ENSG00000142937	RPS8	415.405	337.105	480.482	397.7	326.059	319.134	319.695	165.557
ENSG00000200913	SNORD46	11.1658	5.59854	12.1286	12.8161	10.2214	17.863	23.0049	7.36606
ENSG00000202031	SNORD38A	0	0	1.89681	1.65575	1.89827	1.26378	4.27235	2.98469
ENSG00000234093	RPS15AP11	2.60536	2.23941	1.53204	1.18874	0.170357	1.02074	0.613465	1.07143
ENSG00000142959	BEST4	2.41099	1.94367	6.51884	3.96345	1.46056	1.46937	3.36027	6.08991
ENSG00000173846	PLK3	30.2704	28.3397	24.6547	21.055	16.8247	15.1806	17.7599	17.1755
ENSG00000188396	TCTEX1D4	0.0573739	0.536987	0.104962	0	0	0.0699324	0	0
ENSG00000222009	BTBD19	1.36084	0.992468	0.867575	1.33354	1.94411	1.59588	2.19201	1.40473
ENSG00000117425	PTCH2	27.3313	20.2224	22.0607	39.7521	22.2841	13.6502	41.7842	20.41
ENSG00000226499	RP5-882O7.1	3.5841	5.9902	2.86863	5.36586	7.38215	5.46077	5.90744	3.86904
ENSG00000070785	EIF2B3	23.1353	25.1931	26.551	31.6513	35.0646	28.8389	37.759	28.15
TUCPG_000037	RP5-882O7.4-ASTUCP1	0.724462	0.528356	1.14463	0.157762	0.482318	0.160553	0.217107	0.315983
ENSG00000232369	RP5-882O7.4	0	0	0	0	0	0	0.121571	0
ENSG00000268949	MRPS17P1	0	0.0620072	0.0848413	0.111089	0.106133	0.226107	0.229315	0.0667502
ENSG00000126107	HECTD3	76.7236	65.1593	73.1096	94.2949	62.0947	62.2405	96.3815	69.9034
ENSG00000126088	UROD	42.5784	29.3994	45.6819	46.1139	45.6256	37.4483	40.2729	41.6946
ENSG00000162415	ZSWIM5	55.5439	52.3728	48.9842	65.0729	50.7141	52.9528	58.5762	29.6955
ENSG00000264650	AL359473.1	1.39573	1.86618	6.3835	0	0	1.70124	0	0
ENSG00000234315	OSTCP5	0	0	0	0.127928	0	0	0	0
NLG_000442	HPDL-AS1	1.24843	1.46058	1.2966	1.03837	1.39283	1.22053	1.22176	1.19794
ENSG00000186603	HPDL	5.47454	2.96022	4.71309	2.57133	1.98986	1.59462	1.12792	1.58367
ENSG00000132781	MUTYH	33.0119	24.3782	21.3482	21.7187	22.7583	16.5885	19.9682	12.3465
ENSG00000132773	TOE1	20.5664	13.6254	16.6334	16.4005	15.2408	13.8407	12.3029	9.32126
ENSG00000070759	TESK2	1.48932	1.6267	1.72686	3.31629	1.40175	1.52128	2.54118	1.02653
ENSG00000236624	CCDC163P	4.89644	5.98369	6.40526	0.756708	1.10853	0.754049	0.737627	0.227343
ENSG00000132763	MMACHC	8.54574	8.33364	10.044	8.57313	8.95962	8.82864	9.08931	10.9335
ENSG00000117450	PRDX1	282.11	248.915	209.895	221.106	446.698	410.732	336.988	138.782
ENSG00000117448	AKR1A1	91.8096	67.9693	75.3224	73.4185	86.0029	81.0381	81.9289	49.7161
ENSG00000132780	NASP	160.13	150.272	106.223	106.238	198.517	147.434	135.984	101.596
ENSG00000159588	CCDC17	1.63808	0.759276	0.619332	0.784775	0.999689	0.57237	0.827984	0.544903
ENSG00000159592	GPBP1L1	26.6077	29.414	21.668	26.165	36.4062	27.326	32.397	24.2199
ENSG00000225447	RPS15AP10	2.27994	5.0807	2.60687	1.82046	4.34812	2.31582	4.07103	3.64622
ENSG00000234329	RP11-767N6.2	2.67102	2.83242	2.35898	2.05918	4.46864	2.97501	2.80847	2.73975
ENSG00000159596	TMEM69	22.2882	24.0713	24.9603	27.0154	26.9135	26.8767	23.3954	25.8983
ENSG00000197429	IPP	9.57911	9.71723	8.31422	7.00733	15.8522	12.3802	12.2854	9.02254
ENSG00000230896	RP11-767N6.7	6.67523	6.1665	5.32883	7.36504	13.4434	7.17479	10.0022	5.59005
ENSG00000236111	RP11-630I5.1	0	0	0	0	0	0.0649519	0	0
ENSG00000086015	MAST2	152.988	136.895	171.555	176.708	131.048	125.245	145.952	103.266
NLG_000443	LINC-MAST2-1	0.495283	0.916926	0.278796	0.0912618	0.66265	0.394723	0.43957	0.0731157
ENSG00000117461	PIK3R3	63.2551	70.4422	28.7054	21.9242	91.419	58.6382	38.361	17.0206
ENSG00000226957	RP4-533D7.4	0.447322	1.04667	0.409173	0.0892931	0.511859	0.408927	1.10594	0.429231
ENSG00000227857	RP4-533D7.5	0.642283	0	0	0	0.783945	0.130479	0.176439	0
NLG_000073	PIK3R3-AS1	3.00323	2.34238	0.686776	0	2.29101	1.2202	0.412503	0
ENSG00000117472	TSPAN1	2.51538	2.05075	2.44116	1.4696	3.31354	1.94427	1.99713	3.41444
ENSG00000085998	POMGNT1	61.6217	50.6395	65.8982	66.2352	58.9041	45.4621	63.2893	63.5383
ENSG00000171357	LURAP1	2.03563	1.36088	2.6498	6.62657	1.72011	2.21877	2.25831	9.84164
ENSG00000085999	RAD54L	14.5291	7.43218	2.50093	2.67023	14.1484	8.49666	6.1824	1.14915
ENSG00000132128	LRRC41	41.8355	39.2569	43.4104	38.9894	41.2083	34.6105	38.1904	36.9285
NLG_000444	RAD54L-AS1	1.03806	0.578315	0.791279	0.75979	1.58377	1.89793	1.06936	0.996082
ENSG00000173660	UQCRH	44.6396	53.6898	62.1448	65.6891	87.3904	71.0292	84.0694	70.0879
ENSG00000117481	NSUN4	5.6739	7.42593	6.08377	6.48769	7.72824	7.06734	7.03515	6.43957
NLG_000074	LINC-NSUN4-1	0.0739083	0.59292	0.405631	0.354081	0.4736	0.405387	1.27909	0.283677
ENSG00000225779	RP4-603I14.3	0.196157	1.0491	0.179428	0.156625	0.897829	0.478186	0.646626	0.941118
NLG_000075	LINC-NSUN4-2	0.357087	0.477448	0.816585	0.285123	0.245164	0.652874	0.956417	0.770953
ENSG00000117480	FAAH	31.2169	32.4753	43.7647	42.4614	29.0552	26.4182	47.4452	31.3091
ENSG00000232022	RP5-1109J22.1	0.227517	0.101402	0.346857	0.605551	0.520684	0.485307	1.09376	0.909649
ENSG00000224863	RP5-1109J22.2	0	0.171907	0.117606	0.205319	0.176544	0.0783565	0.264893	0.246741
ENSG00000225667	LINC00505	0	0.274128	0	0.163704	0	0	0.168963	0
ENSG00000197587	DMBX1	0	0	0	0	0	0.336018	0	0
ENSG00000269956	MKNK1-AS1	0.0593685	1.27007	0.135763	0.0711058	0.244562	0.144727	0.0978534	0.0854512
ENSG00000162456	KNCN	0.129142	0.172671	0.189006	0.494957	0.118219	0.188892	0.255429	0.322191
ENSG00000079277	MKNK1	8.13125	6.91088	9.80175	9.613	8.12769	7.74887	8.34857	8.87383
ENSG00000142961	MOB3C	2.62537	2.85416	4.10719	2.9485	3.07714	1.71217	2.03218	3.15488
ENSG00000123472	ATPAF1	31.7833	29.5037	30.0708	28.0737	37.5792	34.2733	33.0166	35.7082
ENSG00000159658	EFCAB14	24.4447	21.5317	16.8667	22.3067	29.9211	28.1416	26.7444	19.3476
ENSG00000233647	RP11-8J9.1	1.09023	0.416486	0.427393	0.497436	0.142574	0.379676	0.770123	0.448344
ENSG00000186118	TEX38	0	0	0.0859396	0.150036	0	0.0572585	0.0387138	0.0450762
ENSG00000228237	EFCAB14-AS1	0.372832	3.4895	0.113679	0.0992316	0	0	0	0
ENSG00000142973	CYP4B1	0.0419647	0	0	0	0	0	0	0
ENSG00000154198	CYP4Z2P	0.045418	0	0	0	0.12473	0.0276797	0	0.0435812
ENSG00000187048	CYP4A11	0.447782	0.149678	0.136531	0.253257	1.05893	0.29564	0.261393	0.608703
ENSG00000186377	CYP4X1	10.4141	15.6401	17.4492	21.6554	16.2201	10.4226	19.158	37.6985
ENSG00000261196	CYP4A43P	0	0	0	0	0	0	0.494321	0
ENSG00000261593	CYP4A27P	0	0	0	0	0	0.232801	0	0
ENSG00000186160	CYP4Z1	0.109085	0.340325	0.232825	0.23227	1.23159	0.288086	0.98889	1.11652
ENSG00000225506	CYP4A22-AS1	0	0	0.288332	0.188766	0.216415	0.0960526	0	0.378082
ENSG00000162365	CYP4A22	0.0988464	0.0660819	0.113021	0.0591943	0.271458	0.0150603	0.34621	0.331971
ENSG00000224805	LINC00853	0	0	0	0	0	0.0669171	0	0
ENSG00000162367	TAL1	1.03029	0.680276	1.01223	2.10233	0.80342	1.31782	2.73592	1.1717
ENSG00000226252	RP1-18D14.7	0.0179826	0.0721318	0	0	0	0.0109594	0	0
ENSG00000123473	STIL	8.43142	7.34698	4.51634	4.64977	9.44056	7.89276	7.16179	4.5658
TUCPG_000159	TUCP-CMPK1-1	0.0954973	0.510744	0.436765	0.381258	0.786782	0.291001	0.70831	0.366541
TUCPG_000160	TUCP-CMPK1-2	1.08472	0.395549	0.541209	0.708643	0.812438	0.540883	0.568872	0.473116
NLG_000445	LINC-CMPK1-1	1.49645	2.82473	1.85195	2.74117	2.94122	2.17272	2.6116	2.70293
NLG_000446	LINC-CMPK1-2	1.92685	2.0038	2.54587	2.56421	4.50768	3.78388	3.52878	3.69784
TUCPG_000161	TUCP-CMPK1-3	2.27363	4.35136	3.42544	3.80883	3.99942	2.4181	3.71075	3.08002
ENSG00000162368	CMPK1	56.888	68.3126	64.7304	55.1321	92.4516	73.0568	78.2671	70.6754
NLG_000076	RP11-511I2.2-AS1	2.05344	1.67527	1.47506	1.88045	3.17541	2.53119	2.36154	2.11511
ENSG00000225762	RP11-511I2.2	0	0.602741	0	0	0	0	0	0
ENSG00000186790	FOXE3	0.3299	0.0490108	0.301765	0.146342	0.268442	0.111698	0.181251	0.45725
ENSG00000237424	FOXD2-AS1	0.0578541	0.0386773	0.0529202	0.069292	0.0264804	0.0352588	0.119197	0
ENSG00000186564	FOXD2	0	0	0.0142007	0.012396	0	0	0	0
ENSG00000227947	RP11-543D5.1	0.356211	0	0	0	0.163041	0.0542727	0	0
ENSG00000269113	TRABD2B	0.680999	0.151756	0.00943821	0.148297	0.141682	0.0943252	0.0510204	0.00990087
ENSG00000242267	SKINTL	0.144434	0.193117	0.033029	0.0576629	0.231381	0.0220061	0.297576	0.277185
ENSG00000117834	SLC5A9	0.016004	0.0427966	0	0	0	0.00975352	0	0
ENSG00000272491	RP5-1024N4.4	0.21678	0.463758	0.198293	0.207711	0.674713	0.211385	0.535958	0.124808
ENSG00000132122	SPATA6	2.82739	3.09007	2.00155	2.57168	4.68136	3.60361	3.68765	3.30284
ENSG00000224986	PPP1R8P1	0.208557	0.278854	0.0635904	0.277544	0.572753	0	0.28646	0.133415
ENSG00000235105	RP11-329A14.1	11.4901	20.8442	32.5868	33.194	31.9247	26.9194	34.5934	49.3095
TUCPG_000162	TUCP-AGBL4-1	0.737729	0.486249	0.551256	0.564164	1.26506	0.43694	0.7878	1.53543
ENSG00000186094	AGBL4	1.0107	1.13258	1.10941	1.55254	1.00452	0.692228	1.10265	2.61391
ENSG00000162373	BEND5	51.5989	51.9702	45.4596	34.5864	30.485	27.8882	31.7808	13.2575
ENSG00000230114	RP11-141A19.2	0.12823	0	0	0	0	0	0	0
ENSG00000225623	AGBL4-IT1	0	0.188796	0	0	0	0.0860549	0	0.135492
ENSG00000215887	ZNF859P	0	0.0493598	0	0	0	0	0	0
ENSG00000162374	ELAVL4	87.0182	131.599	85.8378	70.5508	118.28	92.8711	77.5084	86.7723
ENSG00000230828	RP11-492I2.1	0	0	0.191874	0	0.192021	0.511355	0.17287	0.20128
ENSG00000229316	HMGB1P45	0.111145	0.148608	0	0	0.406979	0.0677369	0.183194	0.10665
ENSG00000225671	FCF1P6	0.243959	0.163095	0.223154	0.194794	0.334988	0.446039	0.904732	0.234093
ENSG00000142700	DMRTA2	49.308	25.3962	7.61665	7.76277	12.9788	9.43621	6.62115	0.237541
TUCPG_000038	TUCP-DMRTA2-1	1.05905	0.774383	0.302728	0.621001	0.727106	0.877383	0.504577	0
NLG_000077	LINC-DMRTA2-1	1.13612	0.357427	0.122262	0.0533621	1.46827	0.448024	0.330458	0.128256
ENSG00000271782	RP5-850O15.4	4.42231	9.39109	4.75902	5.60818	9.04909	8.40254	13.5061	9.48539
ENSG00000185104	FAF1	33.8826	35.9733	38.5363	33.7599	46.279	41.2487	38.8562	40.3459
ENSG00000225767	RP5-850O15.3	0	0.38585	0	0	0	0	0	0
ENSG00000230585	PHBP12	0.0894919	0.119656	0	0	0	0	0	0
ENSG00000123080	CDKN2C	38.0826	22.5786	12.5253	9.04724	19.6234	17.237	10.4195	2.22487
ENSG00000213478	CFL1P2	0	0	0.097059	0	0	0	0	0.101817
NLG_000447	LINC-C1orf185-1	0.159046	0.283539	0.581929	0.465642	0.533844	0.516958	0.742746	0.457841
NLG_000448	AL162430.1-AS1	0.151007	0.706673	0.707912	0.617946	0.535662	0.644214	0.840025	1.1592
ENSG00000203356	RP11-296A18.3	0.214728	0.615224	0.785661	1.07771	0.280809	0.822577	0.985926	1.14796
ENSG00000123091	RNF11	84.1783	112.676	121.996	96.7834	115.747	104.361	141.256	143.858
ENSG00000233406	RP11-296A18.5	0.0829462	0	0	0	0	0	0.0683576	0
ENSG00000236434	RP11-296A18.6	0.166846	0.223083	0.152617	0	0	0	0	0
TUCPG_000039	TTC39A-ASTUCP1	0.166873	0.44624	0.272575	0.36166	0.763796	0.428593	0.717086	0.594748
ENSG00000085831	TTC39A	0.0620192	0.134751	0.106369	0.167131	0.0283868	0.0472466	0.063889	0.654621
ENSG00000261664	RP11-275F13.1	0	0	0	0.0474233	0	0.0361966	0	0.0569908
ENSG00000085832	EPS15	26.1342	41.6001	36.012	30.5604	44.3545	29.8162	31.2491	70.1685
ENSG00000232027	RP11-275F13.3	0	0	0.0695166	0	0	0	0	0
ENSG00000227070	RP11-191G24.1	0	0	0	0	0	0	0	0.146308
ENSG00000227742	CALR4P	0	0	0	0.122518	0	0	0.0632271	0
ENSG00000117859	OSBPL9	20.9186	20.1451	21.9736	25.3914	27.8085	26.1114	24.8213	21.3591
ENSG00000232846	SLC25A6P3	0	0.1104	0	0	0.0755851	0.0503211	0	0
ENSG00000078618	NRD1	83.3676	78.5538	78.4444	78.0534	116.648	102.872	99.0315	84.2152
ENSG00000266993	RP4-657D16.3	5.85175	12.6599	2.26746	3.9586	6.58441	5.52284	4.78905	2.61258
ENSG00000272175	RP4-657D16.6	1.81445	2.42603	1.65971	2.27666	5.45752	3.47539	2.99064	1.24362
ENSG00000169213	RAB3B	3.55431	3.38481	7.13297	9.16373	7.20053	4.82477	5.88163	29.1552
ENSG00000117862	TXNDC12	37.4486	36.3838	31.8591	35.5211	40.7238	35.8244	33.4326	26.5909
ENSG00000198841	KTI12	13.5078	11.4366	14.0988	14.3695	12.6754	9.54838	11.0971	8.93898
ENSG00000223390	RP11-91A18.4	0	1.14616	0.0871238	0.228155	0	0	0	0
ENSG00000134717	BTF3L4	32.601	41.0274	38.2874	39.0993	58.8709	47.6697	52.1153	45.5766
ENSG00000157077	ZFYVE9	37.3326	45.5282	55.5217	52.4381	55.4202	50.1523	62.1928	68.7988
ENSG00000241745	RN7SL788P	0	0	0.212103	0	0	0	0	0
ENSG00000228407	RP4-800M22.1	0.853858	0.285416	0.976299	1.36356	1.75869	1.17085	0.527761	0.204832
ENSG00000223429	RP4-800M22.2	0	0.115388	0	0	0	0	0	0
ENSG00000224255	PDCL3P6	0	0	0.282103	0	0.28232	0.0626519	0	0
ENSG00000213735	ANAPC10P1	2.48018	1.39628	3.58211	4.37761	5.25779	3.81861	3.33489	1.50308
ENSG00000154222	CC2D1B	21.7608	15.6619	16.9981	17.9168	19.1487	15.3227	22.9398	11.1376
ENSG00000272100	RP11-155O18.6	2.04183	4.21919	1.35833	1.63034	3.05859	1.47064	3.21246	1.2468
TUCPG_000040	TUCP-CC2D1B-1	0.732438	1.42446	1.27904	1.30257	0.670489	0.56812	1.23467	1.7251
ENSG00000224680	PLA2G12AP1	4.21668	5.46712	6.42845	11.8351	4.21094	6.30776	8.21374	9.3184
ENSG00000085840	ORC1	17.8399	7.16206	3.89035	2.88196	11.6169	10.5221	4.8502	0.948571
ENSG00000134748	PRPF38A	44.0111	58.5026	43.2146	46.5617	61.0965	57.5457	51.8738	44.3852
ENSG00000134744	ZCCHC11	28.3385	32.5708	24.4586	26.7165	36.6833	32.469	33.4751	26.9775
ENSG00000239063	snoU13.3	14.3364	20.3667	15.5726	13.5935	9.84287	18.5666	23.6298	27.5132
ENSG00000272371	RP11-25O10.2	1.2733	1.91529	2.475	2.16046	1.8941	2.61901	1.96753	0.763627
NLG_000078	LINC-ZCCHC11-1	0.475213	0.693152	0.276618	0.620906	1.06778	0.947833	1.10369	0.497448
NLG_000079	LINC-ZCCHC11-2	0.432012	0.577627	0.526892	0.919861	0.790945	1.22867	1.18676	0.96726
TUCPG_000041	TUCP-ZCCHC11-1	0.271297	0.425827	0.291319	0.499174	0.680266	0.589475	1.0207	0.565925
NLG_000080	LINC-ZCCHC11-3	0.307046	0.615809	0.491505	0.520979	0.931064	0.783596	1.21777	0.405114
ENSG00000236290	EEF1GP7	0.929163	1.7945	0.755486	1.15408	1.79566	1.06963	2.46739	0.59439
NLG_000081	LINC-GPX7-1	0.0882943	0.354165	0.565351	0.705003	0.565785	0.322863	1.6736	0.338894
NLG_000082	LINC-GPX7-2	0.350195	0.556027	0.530546	0.97867	1.48266	0.573578	1.09128	0.651063
ENSG00000116157	GPX7	37.7697	26.398	19.8655	20.2881	34.4966	27.5699	15.7402	17.1327
TUCPG_000042	TUCP-GPX7-1	0.904109	2.01257	1.25168	1.22528	2.10713	1.54579	1.99363	1.44434
ENSG00000182183	FAM159A	0.173631	0.0773854	0.185294	0.138639	0.105964	0.0176365	0.381581	0
TUCPG_000163	TUCP-COA7-1	0.515241	0.237555	0.503804	0.453963	0.650569	0.53057	0.732104	0.681936
NLG_000449	LINC-COA7-1	0.443902	0.692446	0.541393	0.295368	0.744988	0.450889	0.670685	0.567933
TUCPG_000164	TUCP-COA7-2	1.50982	0.878739	1.31607	1.20554	1.69106	1.797	2.45927	1.60216
ENSG00000162377	COA7	32.4154	37.6171	60.9057	52.0259	53.2261	58.7444	50.3033	77.4286
ENSG00000162378	ZYG11B	30.2828	51.9657	52.9829	41.8596	57.474	54.3112	59.6235	72.8403
ENSG00000228929	RP11-159C21.4	542.5	488.406	606.833	738.464	926.5	906.031	782.563	306.581
ENSG00000206627	RNU6-969P	0	2.77261	0	0	0	0	0	0
ENSG00000203995	ZYG11A	0.0154619	0.0620204	0.0282865	0.0246916	0.155695	0.0471157	0.0764545	0.0445096
ENSG00000242391	RP4-631H13.2	0	0	0	0	0	0.232801	0.157402	0
ENSG00000121310	ECHDC2	5.80093	2.57415	2.86963	6.86464	2.71004	7.1284	9.70177	1.86554
ENSG00000230953	RP4-631H13.6	0.414731	2.77261	0.379362	0	0	0.252756	0	0
ENSG00000231866	RP4-631H13.4	0.414731	2.77261	1.13809	1.65575	2.27792	2.2748	2.7343	3.18367
ENSG00000116171	SCP2	14.5855	15.8094	14.0131	16.4608	25.9917	21.1867	20.6194	21.4169
ENSG00000264834	MIR1273F	20.5271	27.446	22.1294	29.8537	13.4221	15.1909	22.3543	23.9177
ENSG00000236360	RP11-334A14.2	15.8898	31.5815	17.0227	14.0592	29.616	16.9251	16.2804	31.7307
ENSG00000226147	TUBBP10	0	0	0	0	0	0.0339986	0	0
ENSG00000174348	PODN	0.882499	0.712043	0.862909	4.59236	0.222857	0.862389	1.79313	0.715408
ENSG00000232993	RP11-334A14.5	0.155413	0	0	0	0	0	0	0
ENSG00000162383	SLC1A7	0	0.0458066	0.0156687	0.232516	0.0156808	0.0104395	0.0141168	0
ENSG00000235563	RP11-334A14.8	0	0	0.0354828	0.0309734	0	0	0	0
ENSG00000157184	CPT2	10.9475	8.98795	6.51976	7.70184	9.82622	6.99704	6.38403	3.78827
ENSG00000236723	RP5-1024G6.2	9.1415	16.6674	11.0225	10.7276	10.5238	11.3957	10.6156	9.43633
ENSG00000162384	C1orf123	37.219	32.3759	32.7281	33.8641	34.4264	27.5231	30.2197	25.2682
ENSG00000259818	RP5-1024G6.7	0.0404221	0.0270235	0.0369749	0.0484137	0.0555049	0.024635	0	0
ENSG00000162385	MAGOH	41.2251	33.6958	29.3597	35.3332	55.7673	54.2094	42.7644	36.1304
ENSG00000226754	RP5-1024G6.5	3.13419	13.8044	1.46156	0.883254	0.787596	0.524345	1.11421	0.353816
ENSG00000270172	RP5-1024G6.8	147.523	151.468	131.16	159.053	299.084	247.595	328.737	113.629
ENSG00000157193	LRP8	131.844	130.129	112.749	130.421	136.202	170.497	166.322	71.296
ENSG00000234578	RP4-784A16.1	0	6.60707	0.141252	0.369902	0	0	0	0
ENSG00000228838	RP4-784A16.2	0.75266	6.03813	1.37694	1.97463	0.196857	0.655292	0.708893	0.103174
ENSG00000225030	RP4-784A16.3	1.83742	0.409457	0.840359	0.97808	1.68201	2.05297	5.0475	0
ENSG00000232762	RP4-784A16.4	0.0965132	0	0	0	0	0	0	0
ENSG00000225675	RP4-784A16.5	1.02403	2.05378	2.693	5.00813	3.51531	2.41834	2.1098	2.82501
ENSG00000236253	SLC25A3P1	0	0.0306705	0	0	0.0419971	0.0279597	0.0756168	0
ENSG00000143006	DMRTB1	0.17847	0.318168	0.108833	0.0237505	0.136146	0.108768	0.0490269	0
ENSG00000174332	GLIS1	0.671062	0.379607	0.0944358	0.206086	0.16539	0.110109	0.148894	0.0495325
ENSG00000058804	NDC1	22.9677	21.2603	18.7465	18.3616	32.618	27.5816	28.8756	20.0181
ENSG00000201003	SNORA58	3.73563	2.85416	0.976299	0.426112	1.46557	1.30095	0.4398	1.53624
ENSG00000058799	YIPF1	37.1082	28.7816	22.8935	23.9604	40.9106	29.0574	24.5977	23.6767
ENSG00000211452	DIO1	0	0	0	0	0	0	0.0262107	0
ENSG00000081870	HSPB11	17.0904	18.1428	13.0479	12.7328	22.8924	19.1773	15.8589	19.0678
ENSG00000116212	LRRC42	41.4817	33.5278	22.4691	27.3772	48.4448	35.261	34.6076	15.367
ENSG00000219102	HNRNPA3P12	0.955871	0.36516	0.312269	0.3271	2.56257	1.37315	0.675216	0.917214
ENSG00000272091	RP4-758J24.5	19.3728	19.2801	19.584	18.8812	44.5732	28.7984	32.3259	30.0112
ENSG00000116209	TMEM59	65.4878	61.1762	54.8231	70.0825	102.664	100.512	87.0856	61.9512
ENSG00000203276	AL353898.2	2.63236	3.79897	2.67541	2.16858	5.20193	3.00484	3.40902	3.32778
ENSG00000116205	TCEANC2	5.33185	6.02969	4.51249	5.05308	7.8117	7.5998	5.98539	5.77368
ENSG00000225183	RP4-758J24.4	0	0	0	0.243493	0	0.18585	0.251315	0.292617
ENSG00000237611	AL353898.3	0.284619	1.52222	0.260346	0	0	0	0	0
ENSG00000212670	AL161915.1	10.5834	7.61962	8.82447	7.768	11.1788	6.25155	8.11818	7.38221
ENSG00000157211	CDCP2	0.162679	0.0621462	0.170063	0.0742251	0.148919	0.0991436	0.0383047	0.0668999
ENSG00000256407	RP11-446E24.4	0.0540819	0.180777	0.0989394	0.0647741	0.148523	0.11536	0.0668549	0.285421
ENSG00000248835	AL357673.1	8.22459	8.59353	9.98939	8.61114	9.32395	8.31533	7.04737	11.1847
ENSG00000215883	CYB5RL	3.20812	3.55901	3.98713	3.39689	3.96891	3.86076	2.89293	4.16027
ENSG00000116221	MRPL37	90.0663	72.5521	82.2547	79.9335	66.4916	66.2788	64.1625	59.1854
ENSG00000157216	SSBP3	150.321	93.9595	84.0047	104.25	151.042	134.736	123.31	83.2062
ENSG00000198711	SSBP3-AS1	1.34273	2.8347	1.22822	0.846415	1.42324	0.387624	1.86369	0.813742
ENSG00000162390	ACOT11	0.42352	0.228496	0.203895	0.373764	0.346888	0.375847	0.636828	0.484818
ENSG00000162391	FAM151A	0	0.0483997	0	0	0	0	0	0
ENSG00000271723	MROH7-TTC4	0.0102367	0.0136871	0	0.024521	0.0281126	0.0311934	0.0421811	0.0392907
ENSG00000184313	MROH7	0.072161	0.0536021	0.0366705	0.185659	0.139455	0.136821	0.2577	0.25389
ENSG00000243725	TTC4	3.9921	3.41172	3.25636	3.53261	4.76585	4.46461	3.44259	4.04785
ENSG00000162396	PARS2	7.23615	5.91261	6.39274	5.16055	5.37856	4.88119	5.47924	4.36194
ENSG00000006555	TTC22	0.0719187	0.0160266	0.109642	0.172275	0.0219453	0.094966	0.128417	0.184027
ENSG00000162398	C1orf177	0	0.109219	0	0	0	0	0.0336595	0.0391912
NLG_000450	C1orf177-AS1	0.606302	0.572234	0.652465	0.31325	0.685615	0.434715	0.646626	0.444892
TUCPG_000165	C1orf177-ASTUCP1	0.835601	0.518724	0.518659	0.52423	0.628333	0.672941	1.2543	0.372268
ENSG00000116133	DHCR24	220.692	153.527	155.14	122.805	207.082	165.465	140.636	157.225
ENSG00000242396	RP11-67L3.5	1.51467	9.28221	0.115458	0.403139	0	0	0.208045	0.363353
ENSG00000233203	RP11-67L3.4	0	0	0	0.151507	0.0868488	0.0578199	0.0781868	0.182073
ENSG00000143001	TMEM61	0.0661604	0	0.363109	2.64135	0.0605646	0.120963	1.09048	0.317424
ENSG00000162399	BSND	0	0	0	0.0333821	0	0	0.0344544	0.160467
NLG_000451	LINC-PCSK9-1	0.282719	0.324011	0.36944	1.09646	0.110917	0.393832	1.23154	0.07751
TUCPG_000166	TUCP-PCSK9-1	1.25949	0.368378	0.828054	2.51415	0.3603	1.10341	2.20568	0.151069
ENSG00000169174	PCSK9	13.2561	6.74759	8.75663	20.8324	4.25943	9.63805	12.7434	1.25446
ENSG00000162402	USP24	51.0984	63.6885	55.8699	60.6043	70.3606	68.9891	75.0522	59.257
TUCPG_000043	TUCP-USP24-1	1.21488	1.20324	1.85212	1.97602	1.19451	0.740403	1.74284	1.94292
ENSG00000231090	RP11-101C11.1	0	0	0.208114	0	0	0	0	0
ENSG00000231095	GYG1P3	0.073016	0	0.200367	0	0.133681	0.0889984	0.0601739	0.490442
ENSG00000234810	RP11-466L17.1	0	0	0	0	0	0	0.0147214	0
ENSG00000229871	RP4-710M16.1	0.326193	0	0	0.0651138	0.149302	0.0496991	0	0
ENSG00000260971	RP11-504A18.1	0.32233	0.143658	0.0491402	0.128685	0.0983558	0.163702	0.0885461	0.051549
ENSG00000223956	RP4-710M16.2	0.133171	0	0	0	0	0	0	0
ENSG00000162407	PPAP2B	72.3171	38.3502	21.1875	31.8918	54.1972	42.8766	27.2021	11.8443
ENSG00000162409	PRKAA2	7.29118	12.3339	8.56578	6.96878	13.9532	9.75314	11.4481	16.7345
ENSG00000187889	C1orf168	0.0939926	0.230402	0.501531	0.112575	0.387192	0.0381888	0.0645509	0.270574
ENSG00000229913	RP11-378I13.1	0	0	0	0	0.0364251	0	0	0
ENSG00000157131	C8A	0	0	0.0845353	0.0491946	0	0.0187743	0	0.147799
ENSG00000021852	C8B	0.0531901	0.0355593	0.048654	0.0424707	0.146074	0	0.0219175	0.051039
ENSG00000236341	RP5-1103B4.3	5.11615	40.8846	0.653	0.285006	0.217834	0.145024	0	0.114168
ENSG00000173406	DAB1	131.771	134.554	119.188	81.3725	162.195	131.716	113.047	139.348
ENSG00000227935	RP6-102O10.1	0	0.137064	0	0	0	0	0	0
ENSG00000236888	RPS20P5	0	0.539118	0.553236	0	0.738215	0	0.166147	0.386904
ENSG00000226759	DAB1-AS1	0	0	0	0.013854	0	0	0	0
ENSG00000229887	HNRNPA1P6	0.150733	0	0	0.601778	0.68992	0.183727	0.248444	0.144637
ENSG00000223416	RPS26P15	0.625672	0	0.190771	0	0.572753	0.127104	0.343752	0
ENSG00000235038	RP11-393I23.4	0	0	0.214156	0.0934697	0	0.0713423	0	0
ENSG00000233216	RP11-414C16.1	0	0	0.206175	0.179973	0	0	0	0.216282
ENSG00000162600	OMA1	3.57229	3.52355	3.07122	3.81873	4.21724	3.90214	4.68143	4.68281
NLG_000083	LINC-OMA1-1	0.241123	0.365383	1.63214	2.88794	0.323735	0.646584	2.18585	1.77385
ENSG00000184292	TACSTD2	0.0701914	0	0.128411	0.0560457	0.0321273	0.0213889	0.028923	0.0336764
ENSG00000185839	RP4-592A1.2	36.8149	34.0348	26.4591	39.3061	46.7001	45.1297	39.0951	27.6552
ENSG00000162601	MYSM1	27.9902	29.0646	31.0327	28.3856	40.5564	36.4181	38.1509	39.099
ENSG00000177606	JUN	244.462	268.157	186.911	136.685	74.5017	164.689	126.092	34.7899
ENSG00000234807	LINC01135	0.129257	0.172825	0.354702	1.08368	0.118325	0.3151	0.585878	0.558134
ENSG00000272226	RP11-63G10.3	0	0.544157	0	0.5416	0.124186	0	0	0.39052
ENSG00000232453	RP4-794H19.1	0.174327	0	0.265766	0.835166	0.26597	0.318727	0.622552	0.501829
ENSG00000230812	RP4-794H19.4	0	0	0.0888733	0.0775786	0	0	0	0.0932299
ENSG00000237352	RP11-145M4.3	0	0	0	0	0	0	0	0.223572
ENSG00000224609	RP11-470E16.1	0	0	0.0652786	0	0	0	0.0294065	0.0342393
ENSG00000270457	RP11-467C18.1	2.57673	3.15815	3.33906	4.45779	1.57253	1.30865	1.23873	5.97527
ENSG00000172456	FGGY	1.67783	1.38653	0.937899	1.54437	1.99457	1.61193	1.53637	0.849711
ENSG00000226883	RP4-782L23.2	0	0.126521	0	0.0755557	0	0	0	0
ENSG00000231816	RP4-782L23.1	0.398051	0.532219	0.485472	0.211888	0.485845	0	0.218694	0.127318
ENSG00000134709	HOOK1	3.59444	5.50066	5.44103	6.18034	7.33793	3.15344	6.50995	11.8632
ENSG00000134716	CYP2J2	3.15556	0.324553	0.288645	0.678359	1.64432	0.606529	0.860185	0.302795
ENSG00000265535	RN7SL475P	0	0	0	0	0.224457	0	0	0
ENSG00000162598	C1orf87	0.0492388	0.0219451	0	0.0524208	0.0450742	0.0100028	0	0.0472475
ENSG00000238242	RP11-575B7.3	0	0	0.0972011	0	0	0	0	0
NLG_000452	LINC-NFIA-1	0.501229	0.134035	0.0458483	0.160086	0.688253	0.152736	0.206536	0.288575
NLG_000453	LINC-NFIA-2	1.81355	1.58454	0.67341	0.645177	4.04356	1.14903	0.725094	0.241217
NLG_000454	LINC-NFIA-3	0.933478	0.156015	0.106734	0.186338	2.67039	0.284452	0.192324	0
NLG_000455	LINC-NFIA-4	1.1604	0.84629	0.192989	0.336926	1.35196	0.514328	0.260812	0.101225
NLG_000456	LINC-NFIA-5	2.50269	1.74587	0.398131	0.781951	4.18359	1.19367	1.43479	0.313236
NLG_000457	LINC-NFIA-6	3.01735	2.59353	0.985722	1.37672	5.22834	1.67472	1.15452	0.672127
NLG_000458	LINC-NFIA-7	2.47012	2.23418	1.0965	0.81213	4.68866	1.52754	0.957964	0.766837
TUCPG_000167	TUCP-NFIA-1	1.91047	1.51669	0.673531	0.651495	3.75281	1.05517	0.656023	0.381918
NLG_000459	LINC-NFIA-8	1.16084	1.01225	0.461671	0.523899	1.54779	0.784368	0.436742	0.169506
NLG_000460	LINC-NFIA-9	0.963069	0.35769	0.293645	0.448572	1.73874	0.538026	0.440935	0.2567
NLG_000461	LINC-NFIA-10	0.994218	1.16317	0.341036	0.396926	2.16155	0.454441	0.512096	0
ENSG00000226476	RP11-776H12.1	8.03282	4.96541	1.69848	1.96609	11.7876	3.34571	1.96271	1.82047
ENSG00000231252	RP11-436K8.1	30.8394	15.0696	9.23319	6.32915	21.0883	11.4166	8.85455	1.45584
ENSG00000162599	NFIA	93.1858	70.7548	34.3177	15.4526	147.912	43.6952	24.7735	29.1267
ENSG00000237928	RP4-668G5.1	2.12654	2.00085	0.936569	0.786099	4.1457	0.984005	0.584173	0.151151
NLG_000462	NFIA-AS1	1.4599	1.67313	0.0953856	0.416316	1.71826	0.190656	0.257814	0.100061
NLG_000463	NFIA-AS2	0.896024	0.958433	0.245883	0.429268	2.37869	0.327646	0.147686	0
ENSG00000270742	RP4-802A10.1	0.772106	0.412942	0	0	1.27224	0.470556	0.636307	0
TUCPG_000168	TUCP-NFIA-2	0.0686641	0.550849	0.251233	0.328957	0.0628565	0.418469	0.282937	0.263549
ENSG00000162604	TM2D1	13.1577	10.8019	11.0727	11.378	11.9846	14.0491	12.0472	13.926
ENSG00000271200	RP11-430G17.3	5.26912	5.90884	4.35333	2.85006	2.64513	1.65741	1.821	0.978587
ENSG00000132849	INADL	5.35338	5.87025	5.57486	7.0618	9.26184	8.66034	10.5414	4.52289
ENSG00000200575	RNU6-414P	0	0	0	0	0.63884	0	0	0
ENSG00000236646	LAMTOR5P1	0	0	0	0	0.738215	0	0	0
ENSG00000242860	RN7SL180P	0	0	0	0	0	0	0.204839	0
ENSG00000234204	PIGPP2	0	0	0	0	0	0	0.130596	0
ENSG00000240563	L1TD1	0.377126	0.12606	0.0172482	0.271011	0.224399	0.275805	0.217558	0.0723749
ENSG00000132854	KANK4	0.75248	0.243415	0.466273	0.33918	0.311087	0.399421	0.260056	0.244565
ENSG00000162607	USP1	74.4167	69.6111	46.408	41.7064	91.734	80.1015	66.2389	39.4038
ENSG00000116641	DOCK7	40.2706	50.1941	43.6259	44.9998	58.9234	61.5378	56.0171	39.7117
ENSG00000132855	ANGPTL3	0	0.149294	0	0	0	0	0	0
ENSG00000269624	AL138847.1	0	0.107051	0	0	0	0	0	0
ENSG00000213703	RP5-849H19.2	0.265853	0.177731	0.12159	0.106138	0.97347	0.243034	1.09547	0.255102
ENSG00000235545	RP11-230B22.1	5.67385	8.45555	4.70341	4.90792	6.43834	5.25888	5.26041	3.34603
TUCPG_000044	TUCP-ATG4C-1	0.376406	0.915052	0.375606	0.464484	0.939736	0.615205	0.705008	0.229844
NLG_000084	LINC-ATG4C-1	0.477486	0.319215	0.218383	0.381258	2.1855	0.727504	0.590259	0.229088
NLG_000085	LINC-ATG4C-2	0.158775	0.825582	0.193646	0.239468	1.35656	0.494575	0.479782	0.270852
NLG_000086	LINC-ATG4C-3	0.599818	0.400997	0.182888	0.0798227	0.823628	0.365556	0.329547	0.191853
ENSG00000125703	ATG4C	7.5145	11.4203	8.66677	8.66474	14.6765	10.9087	12.3088	11.8684
ENSG00000234318	RP4-771M4.3	0.162367	0.434189	0.445559	0	0.148634	0.494768	0.535238	0.1558
ENSG00000237163	RP4-771M4.2	0.239531	0	0.219103	0.382516	0	0	0	0
ENSG00000230798	RP4-792G4.2	0.360486	0.160664	0	0	0.109999	0.0732322	0.0990279	0
ENSG00000187140	FOXD3	0.140383	0.0469252	0	0	0	0.0213889	0	0
ENSG00000236674	RP4-792G4.3	0	0	0	0.0427054	0.0979209	0	0.132232	0
ENSG00000088035	ALG6	6.39272	8.48866	5.52566	5.35025	11.5967	7.24694	10.2105	7.94912
ENSG00000142856	ITGB3BP	8.48227	8.10603	4.97396	3.97028	10.3085	7.79472	5.80707	3.41899
ENSG00000203965	EFCAB7	22.2544	34.8423	29.6559	25.9277	32.3927	33.6472	31.752	35.8592
ENSG00000264271	RN7SL488P	0	1.03235	0	0	0	0	0	0
ENSG00000251720	RNU7-123P	1.20963	4.85207	0	0	0	0	0	0
NLG_000087	ITGB3BP-AS1	11.8568	26.9025	17.7474	16.3526	33.5486	24.3058	26.3532	33.0975
NLG_000088	ITGB3BP-AS2	9.77011	14.183	15.5757	9.13847	15.3322	22.7966	16.3335	18.4821
ENSG00000116652	DLEU2L	7.22682	13.2517	13.9765	9.97454	16.4444	14.4714	14.0386	15.3551
NLG_000089	ITGB3BP-AS3	9.72145	16.2032	10.1105	13.0789	23.7719	15.2581	24.1446	15.462
ENSG00000079739	PGM1	20.3005	15.3273	19.4945	16.2802	16.9428	14.2754	13.8345	14.3713
ENSG00000244256	RN7SL130P	0.718594	1.60134	1.09552	0.765033	0.657815	0.437943	0.789609	1.83875
ENSG00000185483	ROR1	3.59917	2.37067	1.15568	1.8735	2.20622	2.30349	1.72369	0.73351
ENSG00000158966	CACHD1	26.9783	22.4385	34.7002	19.7643	29.2803	22.8911	21.1946	19.0232
ENSG00000162437	RAVER2	15.5917	10.7593	15.126	21.5861	17.4581	15.3027	24.9105	13.94
ENSG00000162434	JAK1	43.3147	51.8772	69.5097	78.4365	47.981	58.0403	67.3877	61.5617
ENSG00000226891	RP11-182I10.3	0.201326	0.112161	0.230195	0.321505	0.890773	0.235169	0.318006	0.160986
ENSG00000185031	SLC2A3P2	0.147117	0.262274	0.358856	0.274094	0.62848	0.26898	0.404141	0.188224
ENSG00000272506	RP4-535B20.4	0.11744	0.157025	0	0.281317	0.322521	0.21472	0.193569	0.112691
ENSG00000212257	RNU6-1176P	0	0	0	0	0.620928	0	0.558999	0
NLG_000464	LINC-JAK1-1	0	0.260164	0.35597	0.103577	0.474991	0.47434	0.694877	0.311183
NLG_000465	LINC-JAK1-2	0.472436	0.552717	0.68423	0.660144	2.03625	0.851773	1.11936	0.642217
ENSG00000265996	MIR3671	12.3712	25.3631	9.05296	12.5122	16.6098	16.0844	17.672	11.0795
ENSG00000199135	MIR101-1	0	0	0	0	0	0	0	1.85714
ENSG00000231485	RP4-535B20.1	0.468245	0.313036	0	0	0.21432	0	0	0
ENSG00000162433	AK4	2.47098	6.787	10.5303	8.33556	4.27849	5.88362	9.3137	13.243
ENSG00000116675	DNAJC6	47.958	79.8304	151.664	125.878	65.6987	84.7437	112.282	228.711
ENSG00000229294	RP5-1044H5.1	0.708769	1.32674	2.07464	1.69779	0.90835	1.12308	1.51869	2.99246
ENSG00000234144	COX6CP13	0.963424	3.0057	4.11255	4.87201	0.881938	3.3272	3.70522	3.69784
NLG_000466	DNAJC6-AS1	0.482245	1.18212	1.24984	1.02682	0.956491	0.979673	0.761736	1.19542
TUCPG_000169	DNAJC6-ASTUCP1	0.283508	1.32674	1.16698	1.35823	1.03811	0.345564	0.817754	0.408063
ENSG00000222624	RNU2-15P	0	0	0	0	0	0.694747	0.939469	0
ENSG00000116678	LEPR	1.10859	2.0921	2.53802	2.72129	2.20363	3.33952	3.52393	3.44658
ENSG00000213625	LEPROT	23.1738	23.9134	20.4172	23.6232	28.9834	27.7697	27.8385	20.7769
ENSG00000237852	RP4-630A11.3	0	0	0	0.137001	0	0	0.141402	0
ENSG00000184588	PDE4B	36.3856	29.4235	27.9813	32.8285	32.1548	30.9692	35.7105	29.6512
NLG_000467	LINC-SGIP1-1	0.12246	0.327473	0.858792	0.423716	0.186837	0.273653	0.571889	0.313353
ENSG00000118473	SGIP1	23.9736	28.7341	31.8434	29.26	28.5057	28.7238	34.8457	42.9551
ENSG00000264720	MIR3117	6.51341	9.95295	8.51133	11.1445	14.4804	9.07328	3.06733	14.2857
ENSG00000248458	AL139147.1	0.627837	3.86151	0.114859	0.0501308	0	0.0382632	0	0
ENSG00000152760	TCTEX1D1	0.163886	0.469555	1.15644	0.878616	0.364345	0.37098	0.366595	0.808754
ENSG00000172410	INSL5	0	0.407166	0.278553	0.0810507	0.0929222	0.123726	0.0836544	0.194805
ENSG00000152763	WDR78	1.90653	1.72357	1.57548	1.70394	1.35854	1.12231	1.28553	2.2452
ENSG00000198160	MIER1	8.16754	9.82964	7.27038	7.99956	12.9939	11.9977	13.3753	10.2785
NLG_000468	LINC-SLC35D1-1	0.389009	0.297217	0	0.0887462	0.610469	0.745106	0.137396	0.213301
ENSG00000116704	SLC35D1	16.6075	17.9189	11.2936	12.6854	30.2757	20.0819	18.6194	14.4756
ENSG00000203963	C1orf141	0	0	0	0	0.0132297	0	0	0.0138675
ENSG00000081985	IL12RB2	0.0171457	0.114625	4.26592	12.335	0.125565	5.57997	11.078	8.4236
NLG_000090	LINC-IL12RB2-1	0	0.146588	0.100285	0.962936	0	1.06906	0.993869	0.420802
NLG_000091	LINC-SERBP1-1	0	0.0432641	0.29598	0.826768	0.0296207	0.532443	2.02665	0.558881
ENSG00000142864	SERBP1	80.5297	87.2183	76.4642	67.6073	73.8225	68.3594	80.7349	50.7169
ENSG00000223263	RNU6-387P	0.691219	0.924203	0	0	0	0	0	0
ENSG00000116717	GADD45A	31.0096	31.6123	24.2579	20.3908	23.7627	15.2001	14.1944	11.1415
ENSG00000172380	GNG12	17.5299	12.0172	7.79965	14.0462	21.5323	25.618	18.9036	9.33189
ENSG00000232284	GNG12-AS1	0.230406	0.308068	0.0574791	0.100348	0.134221	0.127654	0.034524	0.100495
ENSG00000162595	DIRAS3	18.2089	4.57417	8.68129	8.57667	12.7962	4.37166	5.75998	19.8021
ENSG00000228431	ARL5AP3	1.31618	1.00561	0.343981	0.600531	6.36854	0.343774	1.08469	1.26295
ENSG00000263542	AL157407.1	0.84393	0	0	0	0	0	0	0.809799
ENSG00000116729	WLS	23.2063	39.5003	34.9962	41.0012	61.9198	18.8769	25.4864	50.4921
NLG_000469	GNG12-AS1-AS1	3.77618	4.98615	3.94145	4.49147	9.82533	2.47326	3.77059	9.63752
ENSG00000234383	CTBP2P8	3.54704	3.7941	3.44421	3.3115	5.84466	4.22368	3.68771	2.09452
ENSG00000221203	MIR1262	0	2.08691	0	0	0.714402	0	0	0
ENSG00000229133	RPS7P4	0	0	0	0	0	0	0.102771	0
ENSG00000116745	RPE65	0.194653	0	0.33067	0.199832	0.0254557	0.220314	0.320835	0.693759
ENSG00000024526	DEPDC1	6.99472	5.17751	1.54052	1.27603	8.73254	5.97854	3.12032	0.766731
ENSG00000233589	RP4-694A7.2	0.831622	1.71844	0.0691545	0.0603659	0.0692076	0.0921505	0	0.0725445
ENSG00000234264	RP4-694A7.4	0.232808	0	0	0	0	0.141884	0.0479654	0
ENSG00000225167	TXNP2	0	0	0	0	0	0.14994	0	0
ENSG00000033122	LRRC7	36.071	55.6073	49.3382	62.0884	74.157	65.2404	92.1564	76.2021
ENSG00000240692	RN7SL538P	1.43719	0.640537	1.53372	1.53007	1.75417	0.583924	1.38182	1.37906
ENSG00000229359	PIN1P1	0.291478	0.097431	0.066655	0.232736	0.200119	0.177639	0.600531	0
ENSG00000237919	RP11-181B18.1	0.76559	5.83476	0.0700299	0	0	0	0	0
NLG_000092	RP11-181B18.1-AS1	10.9393	28.6905	11.7382	14.1099	11.5547	18.7186	13.6963	17.1584
NLG_000093	RP11-181B18.1-AS2	10.8543	27.9427	14.5225	14.3585	14.3853	18.2655	24.833	15.0789
ENSG00000066557	LRRC40	50.105	56.428	64.0173	56.8863	71.784	73.0353	69.4775	87.8503
NLG_000094	LRRC40-AS1	3.14796	3.36722	4.15927	5.39016	10.15	4.62573	7.11989	8.05506
ENSG00000244389	RN7SL242P	0	0	0	0.196445	0	0	0.202755	0
ENSG00000116754	SRSF11	109.496	123.439	95.3496	102.462	135.645	119.443	128.354	104.797
ENSG00000228988	RP4-677H15.4	0	0	0	0	0	0	0.130882	0
NLG_000470	LINC-SRSF11-1	0.159162	0.21281	0.363971	0.381258	0.801352	0.339502	0.262337	0.687264
NLG_000471	LINC-ANKRD13C-1	0.638048	0.746472	0.656588	0.382096	1.09515	0.340248	0.723013	0.459183
ENSG00000118454	ANKRD13C	32.7746	34.7617	32.2767	29.2089	39.4443	36.2425	37.3066	37.9663
ENSG00000197568	HHLA3	2.96964	4.12942	4.61785	5.45368	4.13207	3.2215	4.4052	3.7044
ENSG00000226088	RP11-180O5.2	0	0.506302	0.115458	0	0	0	0	0.121118
ENSG00000116761	CTH	8.98956	8.76347	7.04036	7.65801	8.22923	9.85789	8.57301	8.56831
ENSG00000271992	RP11-42O15.3	0.622987	0.624729	1.56711	0.621794	2.13861	1.23395	0.513415	1.94282
ENSG00000233020	RP11-42O15.2	0	0	0.0686539	0.119858	0	0	0.185562	0
ENSG00000229051	RP5-952N6.1	0.0347929	0	0.0318257	0.027781	0.0318501	0.0424086	0	0.0667716
ENSG00000050628	PTGER3	0.161578	0.50082	0.268724	1.04971	0.114296	0.501316	1.70686	0.500368
ENSG00000269933	RP3-333A15.2	0	0.149524	0	0.0892931	0	0	0.368646	0.536539
ENSG00000235079	ZRANB2-AS1	3.30241	33.6182	0.892501	0.479431	0.137413	0	0.371124	0.0720194
ENSG00000132485	ZRANB2	69.2928	106.312	76.9589	78.6224	103.192	90.2805	104.304	83.9814
ENSG00000207721	MIR186	2.53179	5.64194	5.4037	2.69541	5.40785	1.54298	9.73698	4.8588
ENSG00000229956	ZRANB2-AS2	0.164979	0.610856	0.232168	0.253328	0.267198	0.301636	0.334676	0.52363
ENSG00000237726	RP11-386O9.2	0	0.187338	0	0	0.256523	0	0.115469	0
ENSG00000226324	RP11-115M14.1	0	0	0	0	0.265757	0	0	0
ENSG00000172260	NEGR1	4.75335	21.2671	18.8775	10.232	7.53799	17.1703	14.9376	29.4031
ENSG00000231985	RP11-82L20.1	0	0	0	0	0	0	1.05552	0.409663
ENSG00000228853	NEGR1-IT1	0	0	0	0	0	0	0	0.260834
ENSG00000233994	GDI2P2	4.77486	6.22469	4.58604	4.95636	14.4243	8.07529	9.34576	5.49811
TUCPG_000170	TUCP-NEGR1-1	0.356941	1.59084	0.544167	0.380008	0.108917	0.362559	0.490269	1.02752
ENSG00000227207	RPL31P12	0.405463	0	0.185442	0	0	0	0	0
NLG_000095	LINC-NEGR1-1	0.418618	0.419789	0.622241	0.167127	0.287409	0.350796	0.517487	0.903799
ENSG00000227016	RP11-262K1.1	0.122391	0.490934	0.223907	0.0977255	0	0	0	0.117441
NLG_000472	LINC-NEGR1-2	0	0.777108	0.13291	0.116019	0	0.398488	0.0598727	0.139425
ENSG00000223479	RP4-788P17.1	0.0886178	0	0.162121	0	0.0811225	0.0540076	0	0.255102
ENSG00000162620	LRRIQ3	0.082861	0.254818	0.0757944	0.211718	0.189632	0.131298	0.136575	0.198775
ENSG00000254685	FPGT	4.10756	6.55505	4.71172	5.13124	8.06612	6.89425	5.76016	6.9452
ENSG00000259030	FPGT-TNNI3K	0.372274	0.891809	0.553354	0.625462	0.447283	0.486847	0.51133	0.952583
ENSG00000116783	TNNI3K	0.185914	0.478036	0.706398	0.570948	0.327287	0.444501	0.919291	1.44088
ENSG00000237324	RP11-439H8.4	0	0.736091	0	0	0	0	0	0
ENSG00000233894	RP4-650F12.2	0.48118	1.50119	1.61386	0.448242	0.513895	1.12413	1.12356	2.69337
ENSG00000162621	LRRC53	0	0.100587	0.0516105	0.0450515	0	0	0.0309992	0.0360937
ENSG00000178965	C1orf173	5.65531	9.10203	19.1233	19.186	7.14956	12.2427	15.0909	78.3354
ENSG00000234497	RP4-612J11.1	0.246864	1.98043	0	0.0985565	0	0	0	0
ENSG00000272864	RP11-17E13.2	0	0.515264	0.117502	0.102569	0.235184	0.234861	0.211727	0
ENSG00000116791	CRYZ	10.3683	5.82581	3.69276	4.84229	9.65414	7.47862	5.42288	2.28673
ENSG00000162623	TYW3	6.49365	6.64321	6.37133	5.36074	10.2192	6.87056	6.76393	6.94013
ENSG00000261213	RP11-510C10.4	0.102947	0	0.0941679	0.0411002	0.0942402	0.0627407	0.0424205	0
ENSG00000224127	RP11-510C10.2	0.108325	0	0	0	0.0991632	0.0660182	0	0
ENSG00000162624	LHX8	0.670173	0.0242179	0.0165681	0.0144625	0	0.0772712	0.0149271	0
ENSG00000224149	RP11-510C10.3	0.0988351	0	0	0	0	0	0	0
ENSG00000137968	SLC44A5	27.6334	66.8869	106.049	101.603	61.9673	102.756	128.89	124.45
ENSG00000224493	RP11-87O11.1	0	0	0	0	0	0.0660182	0	0
ENSG00000252338	RNU6-503P	0	0	0.63227	0	2.53102	0	2.84823	0.663264
TUCPG_000045	TUCP-SLC44A5-1	0.739803	1.39135	2.17143	2.60626	1.89029	1.89266	2.44879	2.74593
NLG_000096	LINC-SLC44A5-1	0.0360367	0.192733	0.395561	0.201419	0.296899	0.768683	0.593971	1.65981
NLG_000097	LINC-SLC44A5-2	0	0.164384	0.224918	0.261779	0.300121	0.449565	0.641696	0.629183
ENSG00000230863	RP4-595K12.2	1.76065	2.09253	1.6105	1.71823	2.23852	3.15944	1.37038	1.68945
TUCPG_000046	TUCP-SLC44A5-2	0.0720019	0.144407	0.444565	0.546167	0.214214	0.559485	0.771396	1.1918
ENSG00000178193	RP4-682C21.5	0.0900471	0.120399	0	0	0	0.0548787	0	0
ENSG00000117054	ACADM	32.6365	32.2659	25.6579	26.799	45.1965	34.2548	35.2069	29.6845
ENSG00000181227	RP4-682C21.2	2.77708	3.3561	4.05462	3.49669	4.15551	3.51514	3.47698	2.97224
ENSG00000137955	RABGGTB	13.8752	17.9123	17.4275	19.5032	24.5835	22.6918	24.4367	23.5085
ENSG00000057468	MSH4	0.666668	1.4262	1.09766	0.638777	0.793366	1.02929	0.640983	1.15147
ENSG00000266832	AL445464.1	2.53179	2.25677	1.54392	0.673852	1.5451	2.05731	5.56399	2.4294
ENSG00000230027	RP11-550H2.2	0.1819	0	0	0	0	0	0	0.174543
ENSG00000184005	ST6GALNAC3	14.5156	19.0188	8.01255	6.61727	21.1778	9.03011	7.38451	9.61986
ENSG00000272855	RP5-1102E8.3	0.627023	1.88633	0.573549	0.375494	4.01793	1.24194	0.904298	1.95541
ENSG00000226415	TPI1P1	269.119	245.062	289.099	313.555	247.863	250.354	263.336	272.721
ENSG00000199921	RNU6-161P	0	0	0	0	0	0.417285	0.564272	0
ENSG00000237552	RP11-415A20.1	0	0	0	0.129355	0	0	0.133511	0
ENSG00000117069	ST6GALNAC5	10.0448	20.9198	40.4902	14.4232	6.00027	11.1229	10.6633	43.3246
ENSG00000230498	RP4-564M11.2	4.23493	10.9342	12.6899	7.34593	3.4757	5.6069	6.73948	22.8406
ENSG00000142892	PIGK	9.17592	10.6494	10.272	8.57758	16.185	13.7679	12.2056	14.7673
ENSG00000226084	RP4-706A16.3	319.955	340.981	332.91	406.222	406.712	368.697	395.133	211.411
ENSG00000228187	RP11-363H12.1	0.38132	0.509849	0.232534	0.608945	0.349068	0.387322	0.314253	0.97573
NLG_000098	LINC-PIGK-1	1.10517	1.34158	0.891208	0.952114	1.78379	1.24074	0.874843	0.488378
NLG_000099	LINC-PIGK-2	0.649335	0.769543	0.539962	0.494907	1.24287	0.63857	0.449995	0.53811
NLG_000100	LINC-PIGK-3	0.490995	0.537129	0.408292	0.534606	1.59356	0.272031	0.551779	0.256984
TUCPG_000047	TUCP-PIGK-1	0.341454	0.760909	0.381742	0.393814	0.451496	0.369951	0.468998	0.327645
NLG_000101	LINC-PIGK-4	0.390729	1.17547	0.357407	0.155993	1.25189	0.29766	0.241506	0.281195
TUCPG_000048	TUCP-PIGK-2	0.395305	0.528547	0.144637	0.378766	0.36187	0.770932	0.456089	0.303454
NLG_000102	LINC-PIGK-5	0.181672	0.971628	0.0830893	0.0725297	0.332612	0.553595	0.299439	0.174325
TUCPG_000049	TUCP-PIGK-3	0.461178	1.07909	0.421848	0.276177	0.369401	0.456727	0.237541	0.442527
TUCPG_000050	TUCP-AK5-1	0.689726	0.824397	0.554431	0.509003	1.35844	0.802485	0.671764	0.501388
ENSG00000154027	AK5	4.47053	3.76042	6.95945	15.6023	3.90029	7.50208	11.7446	29.7059
ENSG00000251767	RNU7-8P	0	0	0	0	0	0	0.964724	0
ENSG00000036549	ZZZ3	19.635	23.3877	18.8375	19.2806	31.8773	30.8516	28.1601	23.1163
ENSG00000251785	RNA5SP20	0	1.15525	0	0	0	0	0	0
ENSG00000243437	RN7SL370P	0	0.662398	0	0	0	0	0	0
ENSG00000077254	USP33	60.4921	81.0922	79.8714	66.9899	87.2509	86.2969	83.9611	92.7664
ENSG00000180488	FAM73A	5.50585	9.02177	7.71502	6.74822	8.67725	8.73059	9.30783	8.20825
ENSG00000219201	RP11-181C21.4	33.848	38.3814	29.1751	30.3529	60.6594	49.9051	48.4404	43.2222
ENSG00000235613	NSRP1P1	0.300086	0.343915	0.235281	0.273839	0.196218	0.287392	0.423954	0.411357
ENSG00000232015	HSPE1P25	0	0	0.264495	0.230881	0	0	1.19149	0.277461
ENSG00000235927	NEXN-AS1	0.0280983	0.112708	0.025702	0.0673069	0	0.0856218	0	0
ENSG00000162614	NEXN	0.910363	0.671566	0.631723	0.87729	0.747155	0.717434	1.15124	0.798241
ENSG00000162613	FUBP1	224.958	264.355	190.19	181.883	190.008	190.341	177.306	150.667
ENSG00000162616	DNAJB4	10.4752	14.2112	10.5646	15.5793	16.6318	14.2647	22.9891	19.3299
ENSG00000137960	GIPC2	0.0365356	0.0244252	0.133679	0.204208	0.284286	0.178131	0.195713	0.157761
ENSG00000273338	RP11-386I14.4	1.73631	2.32156	2.54118	0	0.635783	3.3862	2.28949	0.333219
ENSG00000213560	RP11-386I14.3	0	0	0	0	0.119495	0	0.107577	0
ENSG00000237413	RP11-183M13.1	0	0	0	0	0	0	0.0241084	0
ENSG00000122420	PTGFR	1.61661	2.49088	5.61921	1.10641	3.35438	0.882017	0.824743	1.90579
ENSG00000137959	IFI44L	2.59409	1.52575	1.80882	3.42388	2.36171	3.90056	3.49882	0.890937
ENSG00000137965	IFI44	18.8635	47.2907	57.6661	66.7029	37.6434	56.6128	63.7207	33.0436
ENSG00000238015	RP4-641G12.3	0.342349	0.915484	0.939458	2.32352	0.313393	1.25186	1.41068	0.328504
NLG_000103	LINC-IFI44-1	0.107762	0.28817	0.394289	0.473247	0.197296	0.492564	0.399641	0.413617
NLG_000104	LINC-IFI44-2	0.274397	0.481538	1.16085	1.20504	0.533775	0.742081	1.01761	0.575968
NLG_000105	LINC-IFI44-3	0.117156	0.156645	0.696569	0.233863	0.428987	0.571199	1.20688	0.393462
ENSG00000235400	RP4-641G12.4	0	0.122295	0	0	0	0	0.0376893	0
ENSG00000162618	ELTD1	2.01663	2.75138	3.10578	3.07255	3.01398	4.3392	4.61273	4.64022
ENSG00000230787	PSAT1P3	0.457287	0.349384	0.298777	0.730259	0.538212	0.597195	0.323022	0.376108
ENSG00000235756	RP11-339A11.1	0	0	0	0.0510584	0	0	0	0
ENSG00000213559	HNRNPA1P64	0	0	0	0	0	0.0479742	0.064873	0
ENSG00000117114	LPHN2	50.638	76.6419	43.9136	74.812	70.9035	91.1683	69.9874	82.9713
ENSG00000224494	HNRNPA3P14	0.0631113	0	0.057729	0	0.0577733	0.192314	0.0520112	0.242236
ENSG00000227288	RP5-837I24.1	4.0297	4.2872	2.33846	4.11713	4.72017	3.14247	3.39237	2.57782
ENSG00000234953	RP5-837I24.2	0	0	0	0	0	0.0687904	0	0
ENSG00000236676	RP5-837I24.4	0.226452	0.302781	0	0	0.10365	0.069005	0.279935	0.108647
ENSG00000234683	RP5-837I24.5	0	0	0	0	0	0.126378	0	0
ENSG00000215875	ST13P20	0	0.273356	0.0623365	0.217657	0.249537	0.0830652	0.224649	0.523138
NLG_000106	LINC-LPHN2-1	0.265853	0.406243	0.0347401	0.424551	1.00824	0.601799	0.657284	0.728862
NLG_000473	LINC-LPHN2-3	0.937354	0.716172	0	0	1.83873	0.163219	0	0
ENSG00000236268	RP11-170N11.1	0.0457616	0.0611862	0	0	0	0.0278892	0.0754261	0.219555
ENSG00000233008	RP11-475O6.1	0.0267568	0.125215	0.0122375	0.0213645	0	0.040767	0.0110254	0
ENSG00000237076	RP5-836J3.1	0.425054	0.284162	0.0972011	0.0848481	0.291827	0.453332	0.0875737	0
ENSG00000137941	TTLL7	32.6026	71.7938	46.1879	49.0577	52.7645	61.3789	61.1574	86.4606
ENSG00000233061	TTLL7-IT1	0.0993878	0.0664439	0.0681839	0	0.29569	0.196857	0.552875	0.11921
ENSG00000271576	RP11-486G15.2	8.29592	8.18275	7.00789	7.0222	8.75622	4.44809	6.83682	5.17644
ENSG00000142875	PRKACB	103.355	144.414	147.077	188.758	207.021	195.355	272.679	290.161
ENSG00000213540	RP11-486G15.1	0.147217	1.37787	1.48128	0.705289	0.404296	0.986926	0.970594	0.282526
ENSG00000226970	RP11-82H13.2	0	0	0	0.237505	2.45063	0.18128	0.735404	0
NLG_000474	LINC-SAMD13-1	0.423607	0.566389	0.452061	0.281864	0.323149	0.215137	0.581837	0.270983
TUCPG_000171	TUCP-SAMD13-1	0.313173	0.523416	0.286465	0.312574	0.716714	0.190862	0.516184	0.450762
ENSG00000203943	SAMD13	0.768449	0.892272	1.07287	0.807345	1.12923	1.15849	0.83328	0.912011
ENSG00000249237	RP11-376N17.4	0	0.107228	0.0733573	0.0640345	0	0.0977508	0	0.0769533
ENSG00000240520	UOX	0.0796684	0	0.0728741	0.572515	0.14586	0.0485535	0.328281	0.535125
ENSG00000137976	DNASE2B	0	0	0.0899571	0.0392624	0.135039	0.0599353	0.0405236	0.188734
ENSG00000117133	RPF1	50.8214	58.8538	41.1469	52.3171	58.9803	53.3705	57.5283	37.8441
ENSG00000174021	GNG5	69.902	48.7825	26.4479	40.1281	36.2668	34.7255	41.0407	13.5904
ENSG00000122432	SPATA1	0.196848	0.342158	0.216073	0.487249	0.288318	0.323914	0.632683	0.679994
ENSG00000117151	CTBS	0.679863	0.881049	0.995012	0.977129	1.26387	0.854175	1.29297	1.42517
NLG_000107	LINC-CTBS-1	0	0	0.109914	2.20675	0.109999	0.146464	0.792223	0.807118
NLG_000475	LINC-CTBS-2	0.102511	0.137064	0.562613	0.81852	0.0938409	0.187425	0.168963	0.885289
ENSG00000180869	C1orf180	0.0754448	0	0.0230036	0	0.092085	0.030653	0	0.0482625
ENSG00000232622	RP11-484D4.3	0	0	0.268779	0	0	0.179078	0	0
ENSG00000117155	SSX2IP	19.598	26.8543	20.2749	24.2429	43.4763	36.5628	43.3991	38.4158
NLG_000108	LINC-SSX2IP-1	1.11111	1.4262	1.17897	1.20658	1.70879	0.893854	1.57499	0.938237
ENSG00000251899	AC104169.1	0	0	0	0	0	0	0.453128	0
ENSG00000171517	LPAR3	0.0819395	0.136948	0.318544	0.114496	0.0187523	0.137328	0.236348	0.0393129
ENSG00000153898	MCOLN2	0	0	0	0.0168463	0	0	0.0173875	0
ENSG00000162643	WDR63	0	0	0.0676914	0.0295444	0.0508076	0.0112751	0.0609869	0.0710097
ENSG00000055732	MCOLN3	0	0	0.0100239	0	0	0.00667858	0.00903108	0.0105153
ENSG00000097096	SYDE2	0.292517	0.300857	1.0497	0.224582	0.33987	0.246839	0.139078	4.36144
ENSG00000162642	C1orf52	27.3999	35.9538	39.0714	34.1229	40.1514	38.5106	44.4964	48.2832
ENSG00000142867	BCL10	14.8554	19.3807	16.8149	15.5003	24.3697	20.6961	21.8967	16.5769
ENSG00000223653	RP11-131L23.1	0.223121	0.340944	0.204092	0.229056	0.233428	0.0971283	0.183878	0.0305853
ENSG00000264380	AL590113.1	0	0	0	0	1.03811	0	0	2.17634
ENSG00000153904	DDAH1	69.7874	63.4289	46.5784	48.3702	69.427	61.9118	48.3542	75.4172
ENSG00000273264	RP11-131L23.2	0.793202	0	0.181389	0	0.544585	0.362559	0.163423	0
ENSG00000272691	RP11-290M5.4	0	0	0	0	0.546826	0.182026	0.492287	0
NLG_000476	LINC-CYR61-1	0.43898	0.586943	0.267695	0.584186	1.74135	0.713423	0.361771	0.702044
ENSG00000142871	CYR61	47.8926	29.6065	9.89741	19.1912	24.9249	76.3749	47.5579	2.41126
ENSG00000230285	RP11-290M5.2	0	0	0	0	0.260546	0	0	0.273109
NLG_000477	LINC-ZNHIT6-1	0.429309	0.673361	0.385145	0.461448	0.876688	0.42768	0.918523	0.895192
ENSG00000117174	ZNHIT6	15.6587	16.2388	11.0237	12.4562	18.4726	18.0583	16.3793	14.6658
ENSG00000171502	COL24A1	0.568912	0.141992	0.228973	0.769211	0.15971	0.411441	1.35654	1.82696
NLG_000478	LINC-ODF2L-1	1.34585	0.864555	0.453914	0.768441	2.17495	0.875205	1.04098	0.750321
TUCPG_000172	TUCP-ODF2L-1	0.402094	0.21505	0.294242	0.32106	0.957021	0.392086	0.729021	0.462999
ENSG00000122417	ODF2L	14.9098	27.5088	24.6675	20.0101	23.8137	21.0932	23.2081	33.0801
ENSG00000137975	CLCA2	0	0	0	0	0.0147774	0	0	0.0154899
ENSG00000016490	CLCA1	0	0	0	0.0694027	0.039784	0	0.017908	0
ENSG00000016602	CLCA4	0	0.0265939	0	0	0	0	0	0
ENSG00000236915	RP4-651E10.4	0	0.185903	0	0	0	0.169472	0.229168	0.400246
ENSG00000261737	RP4-612B15.3	2.64332	5.75583	6.56284	6.99516	2.21234	2.66958	3.79665	7.17443
ENSG00000097033	SH3GLB1	44.8735	82.429	98.226	86.1671	68.2592	74.392	90.3983	153.567
ENSG00000230721	RP4-612B15.2	0.130771	0.349698	0.239237	0.104417	0.119711	0.239093	0.107771	0.250965
ENSG00000183291	SEP15	64.4177	76.0981	56.5519	64.8811	101.416	91.8572	87.4539	78.402
ENSG00000153936	HS2ST1	8.13648	10.9641	9.25958	8.31987	16.042	13.0668	12.7758	13.8919
ENSG00000267561	RP5-1052I5.2	0	0	0	0	0	0	0.0297576	0
ENSG00000225568	RP11-384B12.3	5.79921	9.63364	6.34949	8.98034	13.8348	9.96028	9.26882	4.13135
ENSG00000267272	LINC01140	0.572671	0.288942	0.375578	0.483143	0.197824	0.28316	0.231522	0.300676
ENSG00000221222	AL139139.1	0	0	0	0	0.448914	0	0	0
ENSG00000143013	LMO4	38.622	342.714	550.968	342.75	115.622	76.4452	262.467	446.714
NLG_000109	RP4-544H6.2-AS1	0.0879733	0.655344	1.23005	0.712474	0.460186	0.31403	0.818219	1.59183
ENSG00000227290	RP4-544H6.2	0	0.109158	0	0	0	0	0	0
NLG_000110	RP4-544H6.2-AS2	0.138206	0.422378	0.361199	0.141883	0.198812	0.168458	0.520678	0.568358
NLG_000111	LINC-LMO4-1	0.0734595	0.58932	0.63835	0.439913	0.302608	0.0895389	0.423775	0.528665
NLG_000112	LINC-LMO4-2	0.0700019	0.804934	1.02451	0.715447	0.551098	0.213311	0.9115	0.913524
NLG_000113	LINC-LMO4-3	0.114476	0.612248	0.785351	0.594137	0.471573	0.244184	0.47171	0.878773
NLG_000114	RNA5SP52-AS4	0.178105	0.674725	0.515901	0.639952	0.489124	0.253272	0.44034	0.882996
NLG_000115	LINC-LMO4-5	0.103351	0.863664	0.614488	0.783961	0.993397	0.362172	0.958198	1.09088
TUCPG_000051	TUCP-LMO4-1	0.139038	0.433773	0.339149	0.666106	0.890949	0.169472	1.10765	0.844963
NLG_000479	LINC-LMO4-2.1	0	0.326311	0.768929	0.98516	0.111704	0.0165261	0.547512	2.60201
NLG_000480	LINC-LMO4-3.1	0	0	0.96448	0.561271	0.32174	0.2142	2.02755	1.51764
NLG_000481	LINC-LMO4-4	0.0260697	0.505423	0.846547	0.801409	0.131256	0.031776	0.719731	3.16444
ENSG00000224235	RP5-1027O11.1	0	0.493221	1.09663	0.441814	0	0.0562036	0	0.442457
NLG_000482	LINC-PKN2-5	0	0.967189	1.32336	0.43319	0.331093	0.0367377	0.248392	1.15686
NLG_000483	LINC-PKN2-6	0	0.770169	0.948405	0.321951	0.210919	0.0351049	0.142412	0.939624
NLG_000116	LINC-PKN2-1	0.705211	0.969103	2.04272	1.15746	0.555903	0.608865	0.629609	1.16541
NLG_000117	LINC-PKN2-2	0.253868	0.452583	0.67085	0.630639	0.361504	0.343818	0.464927	0.568402
ENSG00000230053	RP11-76N22.1	0	0	0.180403	0	0	0	0	0
ENSG00000237505	RP11-76N22.2	0.0403996	0.135042	0.0739085	0.177418	0.110948	0.135417	0.0499412	0.13568
ENSG00000065243	PKN2	26.5312	33.0804	22.2146	23.349	39.3673	32.6854	31.5267	23.1745
ENSG00000207234	RNU6-125P	18.9924	35.3702	21.0954	18.4144	17.386	17.3622	17.888	22.7803
ENSG00000241975	TCEB1P19	9.35753	12.8168	10.4384	12.5743	21.7286	18.7778	15.4234	18.1772
ENSG00000137947	GTF2B	44.4601	47.0596	46.3376	51.3357	64.5283	60.5137	54.4095	48.8908
TUCPG_000173	TUCP-CCBL2-1	0.282221	0.566022	0.129077	0.262903	0.215293	0.487328	0.271348	0.58675
TUCPG_000174	RP11-82K18.2-ASTUCP1	0.806063	0.663899	0.808103	0.885617	1.68829	0.958922	1.01504	1.26848
ENSG00000235308	RP11-82K18.2	0	0.612892	0	0	0	0	0	0
ENSG00000137944	CCBL2	27.319	23.061	28.0985	15.782	38.1176	22.8258	20.8282	24.4021
ENSG00000213516	RBMXL1	44.6282	53.2993	50.1926	56.0146	68.5421	70.1612	65.9858	63.7148
NLG_000118	LINC-RBMXL1-1	0.145739	0.389724	0.13331	0.523656	1.40083	0.222049	0.360318	0.559379
ENSG00000117226	GBP3	0.101342	0.203252	0.200849	0.660836	0.0927708	0.236756	0.278394	0.59967
ENSG00000117228	GBP1	0	0	0.0797937	0.162524	0	0.0177212	0.0599087	0.0139509
TUCPG_000053	PTGES3P1-ASTUCP1	2.76613	33.6386	1.56633	0.946572	0.12058	0.0802763	0.32566	0
ENSG00000234518	PTGES3P1	167.395	207.343	204.113	198.69	311.976	284.35	280.365	214.407
ENSG00000162645	GBP2	0.0115644	0.0463869	0.0211563	0.0831041	0	0.0352392	0.0285912	0.0221934
ENSG00000213512	GBP7	0	0.0790883	0	0	0	0	0	0
TUCPG_000052	GBP7-ASTUCP1	0.730475	0.418582	0.190908	0.499939	0.955275	0.381586	1.806	0.851133
ENSG00000162654	GBP4	0.473824	0.253413	1.37609	1.05933	0.542185	0.758019	1.20075	1.56858
ENSG00000154451	GBP5	0	0.0118343	0.0323846	0	0.0243071	0.0269709	0.029177	0.0509581
ENSG00000238081	RP4-620F22.3	0.109634	1.02612	0.200569	0.0875396	0.100362	0.133632	0	0.315602
ENSG00000233235	RP5-908D6.1	0	0	0	0	0	0	0	0.0873811
ENSG00000183347	GBP6	0.0485959	0.162439	0.288935	0.388023	0.177943	0.281357	0.140171	0.466306
ENSG00000225492	GBP1P1	0	0	0.084679	0	0	0.0188062	0	0.05922
ENSG00000197147	LRRC8B	12.0813	28.497	38.3826	21.1162	18.2762	22.8283	22.1279	42.8345
ENSG00000231999	RP5-1007M22.2	2.36365	5.43766	3.62465	2.71993	1.24096	1.44051	1.71876	6.10375
NLG_000484	RP11-413E1.4-AS1	1.01259	1.64663	1.55207	2.03223	1.42799	1.08412	1.19536	5.09453
ENSG00000230735	RP11-413E1.4	0	0.666187	0	0	0	0	0.136872	0
ENSG00000171488	LRRC8C	2.94051	4.27101	2.76335	3.89011	3.79686	3.76525	4.6834	6.88468
ENSG00000231613	RP5-943J3.1	0.427768	0.190651	0	0.569266	0.913704	0.695202	1.05759	0.957759
ENSG00000272931	RP5-943J3.2	6.16129	2.93218	1.33732	2.33473	2.19871	1.97295	1.46305	0.901849
ENSG00000171492	LRRC8D	25.0852	33.9005	33.331	29.5609	35.3147	31.4694	33.2842	38.8977
ENSG00000272672	RP11-302M6.5	0.265367	0.177406	0.485472	0.423775	0.607307	0.24259	0.328041	0
NLG_000119	LINC-LRRC8D-1	0.54105	0.620072	0.353506	0.555443	1.2736	0.282634	0.318492	0.741669
NLG_000120	LINC-ZNF326-1	0.294434	0.393677	0.201993	0.411419	0.404296	0.269162	0.0606621	0.211895
TUCPG_000054	GEMIN8P4-ASTUCP1	1.05676	1.11116	1.0511	0.892944	1.33367	1.14426	1.04	1.10263
ENSG00000252797	RN7SKP272	0.312836	0	0	0	0	0	0	0
ENSG00000228175	GEMIN8P4	2.58851	1.99673	1.54815	1.66938	2.00503	1.27418	1.31277	1.62404
ENSG00000162664	ZNF326	31.1813	38.6169	26.4913	26.1635	41.6698	37.2978	38.1018	33.7942
ENSG00000229201	RP5-827O9.1	0	0	0	0	0	0.191481	0	0
ENSG00000143032	BARHL2	0.220044	0.637462	0.167732	0.439246	0.167861	0.0223508	0.120895	0.0351909
ENSG00000233593	RP4-665J23.1	0.26067	0.522798	1.31142	0.520342	0.221578	0.226948	0.322235	0.232262
ENSG00000225446	RP4-665J23.2	0	0.167313	0	0.49958	0.114551	0.0762625	0.103126	0
ENSG00000272094	RP4-665J23.4	0	0.220799	0.151054	0.131857	0.302341	0.0503211	0	0
TUCPG_000175	TUCP-ZNF644-1	0.26392	0.564604	0.241412	0.337171	0.773112	0.546871	0.696004	0.253246
ENSG00000232882	PHKA1P1	5.37614	5.46932	5.66599	6.06575	3.74457	4.98592	3.56373	3.25224
ENSG00000122482	ZNF644	42.1907	58.4674	46.4194	41.4123	60.8882	62.0415	57.1292	50.5276
ENSG00000232393	RPL5P6	0.0819164	0	0	0.0654077	0.074988	0	0	0
ENSG00000162669	HFM1	3.83628	7.3776	9.57031	6.53406	7.62793	12.897	7.99626	10.398
ENSG00000206817	Y_RNA.8	0	0.970413	0	0	0	0	0	0
ENSG00000215873	FEN1P1	0	0.0847522	0	0	0	0.0386308	0.104477	0
ENSG00000097046	CDC7	54.0251	48.6959	28.2044	27.9853	56.083	50.4756	34.9172	40.733
ENSG00000241318	RP11-47K11.2	1.87702	2.09141	3.6485	3.12237	4.79681	3.09816	2.64259	2.55157
ENSG00000069702	TGFBR3	0.0335465	0.392471	0.529327	0.991077	0.138191	0.138002	0.283375	0.893268
NLG_000485	LINC-BRDT-1	0.29475	0.556376	0.364771	1.82742	0.96818	0.760803	3.68651	1.04813
NLG_000486	LINC-BRDT-2	0.27115	0.604242	0.248026	1.46742	0.992867	0.844617	3.774	0.98292
NLG_000487	EPHX4-AS1	2.32	4.16685	3.1885	9.2346	3.80378	4.10105	12.5561	6.50132
NLG_000488	LINC-EPHX4-1	0.23337	0.20802	0.355779	0.869579	0.284842	0.0948172	0.833405	0.223932
ENSG00000172031	EPHX4	0.870548	1.72441	1.15022	8.47	2.00705	2.2008	11.293	4.02202
ENSG00000233228	LPCAT2BP	0	0	0	0.0377779	0	0.0288346	0.233949	0
ENSG00000230667	SETSIP	0.165138	0.551998	0.679744	0.395572	1.05819	1.05674	0.952651	0.475377
ENSG00000189195	BTBD8	1.81909	4.81484	3.25999	3.70532	5.1996	7.08168	8.23001	7.51643
ENSG00000233401	PRKAR1AP	0	0	0	0	0.0571767	0	0	0
ENSG00000069712	KIAA1107	13.4072	36.3354	28.8789	45.6916	32.8963	39.8501	69.0507	67.0065
ENSG00000273487	RP4-621B10.8	2.8627	4.57813	5.0831	7.75372	6.57714	4.61821	13.9702	12.5497
ENSG00000226773	RP4-775D17.1	0	0	0	0	0	0.104816	0	0.0825151
ENSG00000203910	C1orf146	0.0684052	0.274386	0	0	0	0	0.056374	0.0656388
ENSG00000233125	ACTBP12	0	0	0	0	0	0	0.139913	0
NLG_000489	C1orf146-AS1	0.487537	1.26028	1.15949	1.50523	2.32077	0.990421	2.38394	2.30791
ENSG00000174842	GLMN	9.20318	12.1052	9.03429	10.7738	19.5893	13.7105	19.6704	18.3321
ENSG00000122484	RPAP2	12.651	26.0577	20.5919	15.8012	22.9797	23.4579	20.4261	26.0866
ENSG00000162676	GFI1	0.13192	0.0587951	0.140781	0.052667	0.020127	0.107197	0.0724785	0.0421949
ENSG00000067208	EVI5	4.10421	5.85109	4.07507	4.8176	8.14034	6.53649	7.27786	6.05882
ENSG00000229992	HMGB3P9	0.12449	0	0.113874	0	0.341883	0.37935	0.61557	0
TUCPG_000176	TUCP-RPL5-1	0.75627	0.770424	1.07609	1.2844	1.52747	0.907178	1.43448	1.68175
ENSG00000122406	RPL5	407.768	399.145	372.831	359.679	462.501	420.788	370.84	291.512
ENSG00000251795	SNORA66	64.3616	80.5626	93.9458	97.3144	159.204	121.013	138.811	137.971
ENSG00000207523	SNORA66.1	5.45699	7.29634	8.98489	9.58592	21.4804	8.6469	9.89386	7.33082
ENSG00000154511	FAM69A	8.85372	18.511	25.9724	32.2852	20.7784	20.5523	39.7823	58.4956
ENSG00000207022	SNORA51	0	0.782591	0	0	0	0	0	0
ENSG00000229052	RP11-386I23.1	0	0.0570328	0	0	0	0	0	0
ENSG00000143033	MTF2	28.6676	39.1351	27.6946	25.9501	45.9645	38.6929	39.7099	25.4457
TUCPG_000055	TUCP-TMED5-1	0.458907	0.471991	0.548931	0.169118	0.613982	0.387247	0.552745	0.237111
NLG_000121	LINC-TMED5-1	0.342753	0.343712	0	0.342097	0.470645	0.574444	0.423704	0.57556
NLG_000122	LINC-TMED5-2	0.305377	0.612463	1.07078	0.447029	0.65228	0.527313	0.629168	0.879081
ENSG00000117500	TMED5	10.4827	11.9049	8.07397	7.80432	13.474	12.4158	13.3743	6.93249
ENSG00000122483	CCDC18	6.84163	5.71946	3.38247	3.01433	7.45423	7.20059	5.92501	4.09227
ENSG00000237003	RP4-612C19.1	0	0.302309	0	0	0	0	0	0
ENSG00000225297	RP4-612C19.2	0	0	0.358856	0	0.359132	0	0.323313	0
ENSG00000223745	RP4-717I23.3	5.83838	7.60353	7.19924	12.4839	11.175	5.94261	12.1725	12.1504
TUCPG_000056	RP4-717I23.3-ASTUCP1	1.08768	1.32209	1.08537	0.947432	1.35775	1.50655	1.14084	0.759049
TUCPG_000057	RP4-717I23.3-ASTUCP2	1.48878	1.86618	0.595793	0.520075	2.64054	1.13416	1.22693	1.51785
NLG_000123	RP4-717I23.3-AS1	1.49133	1.55089	1.36414	1.58771	2.42701	1.81776	1.09247	1.11301
ENSG00000229567	RP4-717I23.2	0	0.574209	0	0	0.393132	0	0.353922	0
ENSG00000117505	DR1	17.8711	20.0216	16.8745	13.7614	17.5307	16.2402	17.9619	17.3709
TUCPG_000058	RP4-713B5.2-ASTUCP1	1.21386	1.56648	1.6296	1.20551	2.5762	1.49428	1.96091	3.2799
ENSG00000229635	RP4-713B5.2	0	0.568601	0	0	0	0	0	0
ENSG00000207379	Y_RNA.9	0	0	0	0	0	0	0.558999	0.650867
ENSG00000137942	FNBP1L	351.624	455.532	406.025	351.386	421.119	400.859	419.907	338.593
NLG_000124	LINC-BCAR3-1	0.548794	0	0.439242	0.273872	0.565174	0.877955	0.791475	0.197475
ENSG00000137936	BCAR3	5.50917	6.17988	5.14405	6.60407	3.4713	5.2238	5.51901	5.05294
ENSG00000224093	RP5-1033H22.2	0.22286	0.645618	0.475659	0.296578	0.20401	0.294278	0.550989	0.285129
ENSG00000230439	RP11-488P3.1	0.304037	0.522664	0.556216	0.416167	0.357842	0.238235	0.286357	0.250064
ENSG00000211575	MIR760	19.9589	38.8165	21.5762	32.5976	4.98295	8.29354	14.2056	22.6339
ENSG00000260464	RP4-561L24.3	8.63045	17.8037	15.1498	19.4265	3.64927	7.21341	10.8381	15.4981
TUCPG_000059	TUCP-BCAR3-1	3.32501	7.79829	8.47617	10.9026	4.84012	6.39482	13.7235	15.1682
ENSG00000067334	DNTTIP2	25.9631	29.3313	30.0606	27.0536	44.1042	39.4284	35.498	30.3472
ENSG00000023909	GCLM	4.57833	7.18691	5.33676	3.98994	5.63758	4.82324	5.64293	4.66531
ENSG00000198691	ABCA4	0.0418606	0.0223881	0.0612651	0.240656	0.0766401	0.147968	0.0344981	0.0723018
ENSG00000137962	ARHGAP29	1.02387	1.70654	2.04417	2.7475	1.55784	2.06003	2.4389	2.87561
ENSG00000236098	RP11-148B18.4	0	0	0	0.0978906	0	0	0	0
ENSG00000117528	ABCD3	28.1927	29.7362	26.3943	30.332	43.5681	35.598	39.5425	35.4434
ENSG00000117525	F3	23.6541	27.7454	36.3924	35.1336	20.5904	20.7545	30.4161	36.7956
NLG_000125	LINC-F3-1	0.0631113	1.0126	1.03912	0.503924	0.404413	0.307702	0.728157	0.968943
ENSG00000223675	RP11-86H7.6	0.167153	0	0.0305796	0.0533867	0.0306031	0.0203741	0.0826525	0.0641573
NLG_000490	LINC-F3-2	0.0808218	0	0.369646	0.387202	0.147972	0.197025	0.666068	1.93883
ENSG00000235565	RP11-86H7.7	0.0958336	0.341695	0.350643	1.913	0.292427	0.428305	1.13202	3.34114
TUCPG_000177	TUCP-F3-1	0.0689249	0.092157	0.441328	0.550344	0.126191	0.252035	0.227209	0.925924
ENSG00000224081	LINC01057	0.12317	0.247029	0.366164	0.78678	0.0845643	0.300261	0.634417	1.59555
ENSG00000244433	PGBD4P7	0	0	0	0	0.108561	0	0	0
ENSG00000143036	SLC44A3	0.708324	0.405889	0.671057	1.61593	1.01894	1.00212	1.91801	4.22371
ENSG00000237416	RP11-465K1.2	0.0768021	0	0.0702522	0	0.140612	0.0936132	0.063294	0
ENSG00000117519	CNN3	254.728	295.412	229.297	259.767	238.068	261.516	246.567	124.367
ENSG00000235501	RP4-639F20.1	18.5031	25.3151	28.8645	23.421	15.2312	14.9918	22.223	21.7462
ENSG00000172339	ALG14	1.40891	1.49093	1.33011	1.51601	2.68985	1.72649	1.82549	2.0026
ENSG00000230427	RP11-313A24.1	0	0.0885413	0	0.0528752	0.0606198	0.0403579	0.163721	0.190628
ENSG00000152078	TMEM56	0.627532	1.2979	2.02699	2.43486	1.05915	1.41624	3.10296	3.73523
ENSG00000271092	TMEM56-RWDD3	0.0370107	0	0	0.0295519	0	0.022556	0	0
ENSG00000231992	RP11-57H12.2	0	0	0.316135	0.413937	0	0.315944	0.284823	0.165816
ENSG00000226026	RP11-57H12.3	0.115893	0.0774781	0.0530047	0.115671	0.0265227	0.0353151	0.0477548	0.166809
ENSG00000122481	RWDD3	4.11511	6.06289	8.27157	6.55065	7.07823	6.16599	10.606	10.8652
ENSG00000228852	RP11-57H12.5	0.257826	1.20655	0	0	0	0	0	0
ENSG00000228504	RP4-586O15.1	0	0	0	0	0	0.115791	0	0.182311
ENSG00000233907	RP4-617C6.1	0	0	0	0	0.144695	0	0	0
ENSG00000228971	RP11-286B14.1	5.95392	16.811	24.8576	19.4676	20.0658	18.9943	21.6006	18.2565
ENSG00000237435	RP11-147C23.1	0	0	0	0	0.0663398	0	0	0
ENSG00000228502	EEF1A1P11	0.627023	0.558913	0.430162	0.750988	2.96561	1.05087	1.72247	0.601665
ENSG00000137970	RPL7P9	1014.54	1234.52	1062.66	1283.69	2272.99	1924.6	1786.3	870.022
ENSG00000117569	PTBP2	33.292	42.3331	35.9255	35.7675	57.2203	53.2237	52.0763	49.1422
NLG_000126	LINC-DPYD-1	0	0	0.56756	0.679448	0	0.140454	0.628225	1.53098
ENSG00000188641	DPYD	0.553523	1.93905	5.71126	9.98855	2.14844	4.95892	12.8001	8.08391
ENSG00000232878	DPYD-AS1	0	0.546199	0	0	0	0	0	0
NLG_000491	DPYD-AS1-AS1	0.261072	1.39628	5.01495	6.25373	1.43394	2.38663	4.73339	5.76181
ENSG00000232542	DPYD-IT1	0	0	0	0	0.165684	0	0	0
ENSG00000228057	SEC63P1	45.0006	43.198	36.0967	36.7608	40.772	40.8216	35.184	34.3785
ENSG00000269998	RP11-272L13.3	4.0043	8.031	21.9768	25.7783	19.3209	17.3878	22.8251	59.3965
NLG_000493	LINC-DPYD-3	0.360367	1.67036	2.83486	2.5705	2.61711	2.10839	3.00945	7.9763
NLG_000494	LINC-DPYD-4	0	0.202169	1.24478	0.362195	0.276831	0.0921505	1.99376	1.01562
NLG_000495	LINC-DPYD-5	0.248839	0.554522	1.74507	1.3246	2.12606	1.26378	2.93938	3.18367
TUCPG_000178	TUCP-DPYD-2	0.29331	1.743	1.90788	1.50928	2.35685	1.3506	2.63209	3.97154
NLG_000496	LINC-DPYD-6	0.324215	2.47712	2.24543	2.07101	4.28231	1.63718	3.74069	3.91102
NLG_000497	LINC-DPYD-7	0.630017	4.74536	3.09274	2.76677	5.34437	1.84301	5.08825	6.32749
NLG_000498	LINC-DPYD-8	0	0.502805	2.57986	1.65146	0.344245	0.114591	2.7892	0.360843
NLG_000499	LINC-DPYD-9	0.381989	1.70248	1.16471	2.03338	1.98152	1.55201	1.78389	3.54323
NLG_000500	LINC-DPYD-10	0.243142	2.43822	2.11286	1.26192	2.33706	0.88909	3.50662	2.21644
NLG_000501	LINC-DPYD-11	0.245472	1.85987	1.64661	1.04534	1.12355	0.648274	1.68582	1.88436
TUCPG_000179	TUCP-DPYD-3	0	2.76629	1.13549	0.726869	0.90909	0.554794	1.36403	0.714692
ENSG00000259946	RP11-490G2.2	1.04256	6.70175	10.1233	7.33195	10.3146	6.64705	24.9165	14.5057
NLG_000502	LINC-DPYD-12	1.33488	8.72579	14.155	12.2771	13.1249	8.73797	23.6318	21.4431
NLG_000503	LINC-DPYD-13	1.07637	7.40146	9.00181	7.24391	5.63045	4.68562	10.7714	10.5497
NLG_000504	LINC-DPYD-14	0.311493	4.16486	5.12871	2.86025	6.41582	3.89168	11.5518	9.26577
NLG_000505	LINC-DPYD-15	0.397325	3.89582	8.23797	5.28752	5.8195	4.1165	12.2245	9.27723
NLG_000492	LINC-DPYD-2	1.84409	10.391	8.07263	4.62769	4.58202	5.21796	12.5922	12.2602
ENSG00000225206	MIR137HG	2.99732	16.8483	22.5771	17.2535	12.7671	11.3703	20.5678	23.8452
NLG_000506	LINC-DPYD-16	0.189499	0.802343	0.404455	0.630453	0.346942	0.365715	0.650706	0.424281
NLG_000127	LINC-DPYD-2.1	0.795811	2.26997	3.63971	2.16046	0.679935	0.711337	0.568397	0.712718
ENSG00000233557	NFU1P2	0	0	0	0	0	0	0.127533	0
NLG_000128	LINC-DPYD-3.1	0.127778	0.341695	0.467524	0	0.935765	0.0778736	0.631826	0.613052
ENSG00000226053	RP5-1070A16.1	0.195365	0.304751	0.476543	0.389981	0.238454	0.476255	0.429343	0.781099
NLG_000129	LINC-DPYD-4.1	0.133908	0.358086	0.367463	0.320763	0.122582	0.244828	0.551779	1.54191
NLG_000130	LINC-DPYD-5.1	0.0393376	0.368178	0.50376	0.408329	0.288084	0.623327	0.29177	0.754935
NLG_000131	LINC-DPYD-6.1	0	0.505423	0.172886	0.377287	0.173019	0.57594	0.467288	0.997487
TUCPG_000060	TUCP-DPYD-1	0.173099	0.578611	0.520249	0.671326	0.430101	0.693248	0.825356	0.949135
TUCPG_000061	TUCP-DPYD-2.1	0.120361	0.214574	0.513785	0.704769	0.661088	0.464573	0.760473	1.30893
NLG_000132	LINC-SNX7-1	0.0411206	0.384866	0.188069	0.361169	0.602283	0.526276	0.779431	0.868068
NLG_000133	LINC-SNX7-2	0	0.533194	0.416881	1.13719	0.938703	0.277753	0.469489	0.929299
NLG_000134	LINC-SNX7-3	0.248859	0.451576	0.650388	0.610312	0.764793	0.400831	0.571321	0.989292
NLG_000135	LINC-SNX7-4	0.199062	1.03802	1.03789	1.12851	1.11157	0.485268	0.623392	1.7
NLG_000136	LINC-SNX7-5	0.272455	0.756603	1.16942	1.08774	1.24706	0.510912	1.22631	1.32729
NLG_000137	LINC-SNX7-6	0.128776	0.585416	0.588967	0.987104	1.03738	0.423801	0.891462	1.2851
NLG_000138	LINC-SNX7-7	0.167359	0.522128	0.306172	0.623611	0.459611	0.509979	0.367796	0.535302
ENSG00000162627	SNX7	36.7408	90.86	117.483	114.515	129.029	94.7349	151.938	101.662
NLG_000139	LINC-SNX7-8	0.452375	1.53734	1.62932	1.2266	1.05254	0.88453	1.2427	1.36554
NLG_000140	LINC-SNX7-9	0.425054	1.27873	1.55522	1.69696	1.11867	0.744759	1.6639	0.968677
NLG_000141	LINC-SNX7-10	0.710588	1.80191	2.39823	2.60213	2.1982	1.43359	2.68572	2.98603
NLG_000142	LINC-SNX7-11	1.26827	3.61033	3.48034	4.11604	3.48301	1.99469	4.75401	5.22124
TUCPG_000062	TUCP-SNX7-1	0.19569	0.723385	0.60018	0.597436	0.600641	0.434956	0.901225	0.640647
ENSG00000117598	LPPR5	30.6302	70.9851	70.7648	70.3639	76.4504	61.2334	84.2175	84.6512
ENSG00000232825	RP5-896L10.1	1.31234	6.63726	3.10543	4.57869	4.04799	2.20813	2.77434	4.07892
ENSG00000227034	RP11-234N17.1	2.25924	1.13278	1.54992	2.4804	2.06815	1.54899	2.32735	1.08393
[truncated: 46,448 more rows]
