# Supplementary material for: Single-cell analysis of long non-coding RNAs in the developing human neocortex
Source: Genome Biol. 2016 Apr 14;17:67. doi: 10.1186/s13059-016-0932-1 (PMC4831157; doi:10.1186/s13059-016-0932-1)
Supplement: Additional file 4: Table S3. — Related to Figure S1. Table of novel lncRNAs not annotated in Ensembl release 75. Gene names and coordinates are in BED format. These lncRNAs were the set of novel lncRNAs annotated in the polyA full reference, which includes both multi-exon and single exon lncRNAs. (XLS 1429 kb) [file 13059_2016_932_MOESM4_ESM.xls]

## Sheet: novel_polya_lncrna
chr1	755288	758955	NLG_000381	0	-	755288	758955	0	1	3667,	0,
chr1	794921	804142	NLG_000001	0	+	794921	804142	0	3	1732,240,1343,	0,5718,7878,
chr1	895019	895937	NLG_000382	0	-	895019	895937	0	1	918,	0,
chr1	954918	955292	NLG_000002	0	+	954918	955292	0	1	374,	0,
chr1	1000814	1002666	NLG_000383	0	-	1000814	1002666	0	1	1852,	0,
chr1	1182223	1183137	NLG_000003	0	+	1182223	1183137	0	1	914,	0,
chr1	1284947	1285398	NLG_000004	0	+	1284947	1285398	0	1	451,	0,
chr1	1382088	1382480	NLG_000005	0	+	1382088	1382480	0	1	392,	0,
chr1	1406509	1407023	NLG_000384	0	-	1406509	1407023	0	1	514,	0,
chr1	1446398	1447337	NLG_000385	0	-	1446398	1447337	0	1	939,	0,
chr1	1535708	1544302	NLG_000006	0	+	1535708	1544302	0	12	2757,43,165,13,50,50,4448,160,134,2172,2050,2050,	0,211,213,241,328,328,624,2597,4900,6422,6544,6544,
chr1	1665306	1665561	NLG_000386	0	-	1665306	1665561	0	1	255,	0,
chr1	2246565	2247416	NLG_000007	0	+	2246565	2247416	0	1	851,	0,
chr1	2437054	2437592	NLG_000387	0	-	2437054	2437592	0	1	538,	0,
chr1	3399142	3400310	NLG_000388	0	-	3399142	3400310	0	1	1168,	0,
chr1	3802227	3803498	NLG_000389	0	-	3802227	3803498	0	1	1271,	0,
chr1	4712602	4714201	NLG_000390	0	-	4712602	4714201	0	1	1599,	0,
chr1	5619615	5623277	NLG_000391	0	-	5619615	5623277	0	2	869,48,	0,3614,
chr1	5620710	5622398	NLG_000392	0	-	5620710	5622398	0	1	1688,	0,
chr1	5793448	5805295	NLG_000393	0	-	5793448	5805295	0	3	1165,116,52,	0,10987,11795,
chr1	7873026	7873807	NLG_000008	0	+	7873026	7873807	0	1	781,	0,
chr1	7876113	7878172	NLG_000009	0	+	7876113	7878172	0	1	2059,	0,
chr1	8056387	8057607	NLG_000010	0	+	8056387	8057607	0	1	1220,	0,
chr1	8185419	8186064	NLG_000011	0	+	8185419	8186064	0	1	645,	0,
chr1	8186241	8187053	NLG_000012	0	+	8186241	8187053	0	1	812,	0,
chr1	9481187	9489042	NLG_000394	0	-	9481187	9489042	0	4	3728,2721,2394,62,	0,3859,3859,7793,
chr1	9488041	9488923	NLG_000395	0	-	9488041	9488923	0	1	882,	0,
chr1	11120270	11126398	NLG_000013	0	+	11120270	11126398	0	1	6128,	0,
chr1	11432805	11436126	NLG_000014	0	+	11432805	11436126	0	1	3321,	0,
chr1	11436321	11437526	NLG_000015	0	+	11436321	11437526	0	1	1205,	0,
chr1	11448599	11449952	NLG_000016	0	+	11448599	11449952	0	1	1353,	0,
chr1	11450298	11455760	NLG_000017	0	+	11450298	11455760	0	1	5462,	0,
chr1	11509772	11514322	NLG_000396	0	-	11509772	11514322	0	3	4569,3474,140,	0,0,4410,
chr1	11603243	11612702	NLG_000018	0	+	11603243	11612702	0	2	2262,2248,	0,7211,
chr1	11612761	11615009	NLG_000019	0	+	11612761	11615009	0	1	2248,	0,
chr1	11972638	11977237	NLG_000397	0	-	11972638	11977237	0	1	4599,	0,
chr1	12601720	12602871	NLG_000020	0	+	12601720	12602871	0	1	1151,	0,
chr1	14023928	14026513	NLG_000398	0	-	14023928	14026513	0	1	2585,	0,
chr1	14922906	14924936	NLG_000399	0	-	14922906	14924936	0	1	2030,	0,
chr1	16079539	16080856	NLG_000400	0	-	16079539	16080856	0	1	1317,	0,
chr1	16081553	16082589	NLG_000401	0	-	16081553	16082589	0	1	1036,	0,
chr1	16134540	16139240	NLG_000402	0	-	16134540	16139240	0	1	4700,	0,
chr1	16141618	16142642	NLG_000403	0	-	16141618	16142642	0	1	1024,	0,
chr1	16825879	16828634	NLG_000021	0	+	16825879	16828634	0	2	343,1523,	0,1232,
chr1	16829455	16830324	NLG_000022	0	+	16829455	16830324	0	1	869,	0,
chr1	16885562	16886010	NLG_000672	0	0	16885562	16886010	0	1	448,	0,
chr1	16977370	16977607	NLG_000404	0	-	16977370	16977607	0	1	237,	0,
chr1	17340424	17341610	NLG_000023	0	+	17340424	17341610	0	1	1186,	0,
chr1	19616237	19616673	NLG_000405	0	-	19616237	19616673	0	1	436,	0,
chr1	19616808	19617256	NLG_000406	0	-	19616808	19617256	0	1	448,	0,
chr1	21503661	21504305	NLG_000024	0	+	21503661	21504305	0	1	644,	0,
chr1	21506759	21508381	NLG_000025	0	+	21506759	21508381	0	1	1622,	0,
chr1	21508488	21512892	NLG_000026	0	+	21508488	21512892	0	1	4404,	0,
chr1	21672412	21677464	NLG_000027	0	+	21672412	21677464	0	2	1457,3447,	0,1605,
chr1	21678318	21678975	NLG_000028	0	+	21678318	21678975	0	1	657,	0,
chr1	22376238	22377366	NLG_000407	0	-	22376238	22377366	0	1	1128,	0,
chr1	22482266	22483922	NLG_000029	0	+	22482266	22483922	0	3	130,101,454,	0,663,1202,
chr1	24025587	24030067	NLG_000030	0	+	24025587	24030067	0	1	4480,	0,
chr1	24030279	24032287	NLG_000031	0	+	24030279	24032287	0	1	2008,	0,
chr1	24035548	24036369	NLG_000032	0	+	24035548	24036369	0	1	821,	0,
chr1	24062754	24063870	NLG_000033	0	+	24062754	24063870	0	1	1116,	0,
chr1	24064330	24065791	NLG_000034	0	+	24064330	24065791	0	1	1461,	0,
chr1	24067953	24069550	NLG_000035	0	+	24067953	24069550	0	1	1597,	0,
chr1	25566763	25567440	NLG_000036	0	+	25566763	25567440	0	1	677,	0,
chr1	25567525	25568252	NLG_000037	0	+	25567525	25568252	0	1	727,	0,
chr1	25632280	25633021	NLG_000408	0	-	25632280	25633021	0	1	741,	0,
chr1	25829280	25830637	NLG_000038	0	+	25829280	25830637	0	1	1357,	0,
chr1	25926256	25927195	NLG_000039	0	+	25926256	25927195	0	1	939,	0,
chr1	26060400	26081359	NLG_000409	0	-	26060400	26081359	0	4	6232,30,1093,1093,	0,19090,19866,19866,
chr1	26198048	26200637	NLG_000410	0	-	26198048	26200637	0	1	2589,	0,
chr1	26213120	26214386	NLG_000411	0	-	26213120	26214386	0	1	1266,	0,
chr1	26435805	26437303	NLG_000412	0	-	26435805	26437303	0	1	1498,	0,
chr1	26757652	26758455	NLG_000413	0	-	26757652	26758455	0	1	803,	0,
chr1	27022189	27022451	NLG_000040	0	+	27022189	27022451	0	1	262,	0,
chr1	27384980	27390802	NLG_000041	0	+	27384980	27390802	0	2	33,4298,	0,1524,
chr1	28079594	28096958	NLG_000414	0	-	28079594	28096958	0	2	665,61,	0,17303,
chr1	29192249	29192866	NLG_000042	0	+	29192249	29192866	0	1	617,	0,
chr1	29509496	29517298	NLG_000415	0	-	29509496	29517298	0	1	7802,	0,
chr1	31627910	31628878	NLG_000043	0	+	31627910	31628878	0	2	89,307,	0,661,
chr1	31644838	31648297	NLG_000416	0	-	31644838	31648297	0	1	3459,	0,
chr1	32077799	32083212	NLG_000417	0	-	32077799	32083212	0	1	5413,	0,
chr1	32231703	32232785	NLG_000044	0	+	32231703	32232785	0	1	1082,	0,
chr1	32235778	32236625	NLG_000045	0	+	32235778	32236625	0	1	847,	0,
chr1	32238734	32240971	NLG_000046	0	+	32238734	32240971	0	1	2237,	0,
chr1	32244091	32244972	NLG_000047	0	+	32244091	32244972	0	1	881,	0,
chr1	32475959	32477112	NLG_000418	0	-	32475959	32477112	0	1	1153,	0,
chr1	32478088	32479421	NLG_000419	0	-	32478088	32479421	0	1	1333,	0,
chr1	32709095	32709798	NLG_000048	0	+	32709095	32709798	0	1	703,	0,
chr1	32709932	32710611	NLG_000049	0	+	32709932	32710611	0	1	679,	0,
chr1	32810006	32813073	NLG_000050	0	+	32810006	32813073	0	1	3067,	0,
chr1	32813269	32813957	NLG_000051	0	+	32813269	32813957	0	1	688,	0,
chr1	33327487	33330690	NLG_000052	0	+	33327487	33330690	0	1	3203,	0,
chr1	33781769	33782709	NLG_000420	0	-	33781769	33782709	0	1	940,	0,
chr1	33783313	33785536	NLG_000421	0	-	33783313	33785536	0	1	2223,	0,
chr1	33822502	33823408	NLG_000053	0	+	33822502	33823408	0	1	906,	0,
chr1	35887682	35890843	NLG_000422	0	-	35887682	35890843	0	1	3161,	0,
chr1	36040798	36042426	NLG_000054	0	+	36040798	36042426	0	1	1628,	0,
chr1	36061156	36062876	NLG_000423	0	-	36061156	36062876	0	1	1720,	0,
chr1	36127830	36129735	NLG_000424	0	-	36127830	36129735	0	1	1905,	0,
chr1	36129893	36134598	NLG_000425	0	-	36129893	36134598	0	2	3400,72,	0,4633,
chr1	36325608	36329118	NLG_000055	0	+	36325608	36329118	0	1	3510,	0,
chr1	36649955	36650308	NLG_000056	0	+	36649955	36650308	0	1	353,	0,
chr1	36661815	36663957	NLG_000057	0	+	36661815	36663957	0	1	2142,	0,
chr1	36664016	36664675	NLG_000058	0	+	36664016	36664675	0	1	659,	0,
chr1	36877183	36879266	NLG_000426	0	-	36877183	36879266	0	1	2083,	0,
chr1	36916412	36917627	NLG_000427	0	-	36916412	36917627	0	1	1215,	0,
chr1	37048851	37052636	NLG_000428	0	-	37048851	37052636	0	1	3785,	0,
chr1	37169558	37170430	NLG_000059	0	+	37169558	37170430	0	1	872,	0,
chr1	37253870	37257204	NLG_000429	0	-	37253870	37257204	0	1	3334,	0,
chr1	37500597	37501185	NLG_000060	0	+	37500597	37501185	0	1	588,	0,
chr1	37598992	37601687	NLG_000061	0	+	37598992	37601687	0	2	216,860,	0,1835,
chr1	38174483	38176027	NLG_000430	0	-	38174483	38176027	0	1	1544,	0,
chr1	38255504	38259168	NLG_000431	0	-	38255504	38259168	0	1	3664,	0,
chr1	38627975	38660555	NLG_000062	0	+	38627975	38660555	0	3	37,84,1392,	0,30701,31188,
chr1	39383075	39383643	NLG_000063	0	+	39383075	39383643	0	1	568,	0,
chr1	40079936	40081980	NLG_000432	0	-	40079936	40081980	0	1	2044,	0,
chr1	40910189	40915642	NLG_000064	0	+	40910189	40915642	0	1	5453,	0,
chr1	41444416	41444866	NLG_000433	0	-	41444416	41444866	0	1	450,	0,
chr1	41852102	41853844	NLG_000065	0	+	41852102	41853844	0	1	1742,	0,
chr1	41899444	41903426	NLG_000066	0	+	41899444	41903426	0	1	3982,	0,
chr1	41903751	41907309	NLG_000067	0	+	41903751	41907309	0	1	3558,	0,
chr1	41918620	41920384	NLG_000068	0	+	41918620	41920384	0	1	1764,	0,
chr1	41921778	41922666	NLG_000069	0	+	41921778	41922666	0	1	888,	0,
chr1	43265656	43267388	NLG_000434	0	-	43265656	43267388	0	1	1732,	0,
chr1	43267532	43268484	NLG_000435	0	-	43267532	43268484	0	1	952,	0,
chr1	43268622	43270504	NLG_000436	0	-	43268622	43270504	0	1	1882,	0,
chr1	43833885	43835171	NLG_000437	0	-	43833885	43835171	0	1	1286,	0,
chr1	43833930	43840604	NLG_000070	0	+	43833930	43840604	0	1	6674,	0,
chr1	43836244	43839263	NLG_000438	0	-	43836244	43839263	0	1	3019,	0,
chr1	43839637	43840033	NLG_000439	0	-	43839637	43840033	0	1	396,	0,
chr1	43840896	43844706	NLG_000071	0	+	43840896	43844706	0	1	3810,	0,
chr1	43842049	43843361	NLG_000440	0	-	43842049	43843361	0	1	1312,	0,
chr1	44403606	44406498	NLG_000441	0	-	44403606	44406498	0	2	859,1393,	0,1499,
chr1	44498434	44499451	NLG_000072	0	+	44498434	44499451	0	1	1017,	0,
chr1	44500398	44501291	NLG_000673	0	0	44500398	44501291	0	1	893,	0,
chr1	45787048	45792629	NLG_000442	0	-	45787048	45792629	0	1	5581,	0,
chr1	46501826	46503731	NLG_000443	0	-	46501826	46503731	0	1	1905,	0,
chr1	46601427	46601717	NLG_000073	0	+	46601427	46601717	0	1	290,	0,
chr1	46740659	46741498	NLG_000444	0	-	46740659	46741498	0	1	839,	0,
chr1	46834927	46835909	NLG_000074	0	+	46834927	46835909	0	1	982,	0,
chr1	46838709	46839522	NLG_000075	0	+	46838709	46839522	0	1	813,	0,
chr1	47793950	47795599	NLG_000445	0	-	47793950	47795599	0	1	1649,	0,
chr1	47796241	47796580	NLG_000446	0	-	47796241	47796580	0	1	339,	0,
chr1	47846314	47852570	NLG_000076	0	+	47846314	47852570	0	1	6256,	0,
chr1	50889415	50890501	NLG_000077	0	+	50889415	50890501	0	5	1086,154,396,392,392,	0,0,0,694,694,
chr1	51655022	51656391	NLG_000447	0	-	51655022	51656391	0	1	1369,	0,
chr1	51656532	51660377	NLG_000448	0	-	51656532	51660377	0	1	3845,	0,
chr1	53023865	53025545	NLG_000078	0	+	53023865	53025545	0	1	1680,	0,
chr1	53025666	53026170	NLG_000079	0	+	53025666	53026170	0	1	504,	0,
chr1	53033008	53036790	NLG_000080	0	+	53033008	53036790	0	1	3782,	0,
chr1	53046664	53047486	NLG_000081	0	+	53046664	53047486	0	1	822,	0,
chr1	53048554	53055186	NLG_000082	0	+	53048554	53055186	0	1	6632,	0,
chr1	53144670	53145651	NLG_000449	0	-	53144670	53145651	0	1	981,	0,
chr1	55305542	55307577	NLG_000450	0	-	55305542	55307577	0	1	2035,	0,
chr1	55500301	55502098	NLG_000451	0	-	55500301	55502098	0	1	1797,	0,
chr1	59012533	59017048	NLG_000083	0	+	59012533	59017048	0	1	4515,	0,
chr1	60971464	60972912	NLG_000452	0	-	60971464	60972912	0	1	1448,	0,
chr1	60981492	60996229	NLG_000453	0	-	60981492	60996229	0	3	1218,1185,1639,	0,8246,13098,
chr1	60983389	60984011	NLG_000454	0	-	60983389	60984011	0	1	622,	0,
chr1	60984063	60984751	NLG_000455	0	-	60984063	60984751	0	1	688,	0,
chr1	60984901	60985568	NLG_000456	0	-	60984901	60985568	0	1	667,	0,
chr1	60985857	60987204	NLG_000457	0	-	60985857	60987204	0	1	1347,	0,
chr1	60987393	60989391	NLG_000458	0	-	60987393	60989391	0	1	1998,	0,
chr1	60996438	60999314	NLG_000459	0	-	60996438	60999314	0	1	2876,	0,
chr1	60999565	61002278	NLG_000460	0	-	60999565	61002278	0	1	2713,	0,
chr1	61002389	61002973	NLG_000461	0	-	61002389	61002973	0	1	584,	0,
chr1	61420313	61421009	NLG_000462	0	-	61420313	61421009	0	1	696,	0,
chr1	61426596	61427406	NLG_000463	0	-	61426596	61427406	0	1	810,	0,
chr1	63209332	63209636	NLG_000084	0	+	63209332	63209636	0	1	304,	0,
chr1	63210397	63214511	NLG_000085	0	+	63210397	63214511	0	1	4114,	0,
chr1	63225099	63225825	NLG_000086	0	+	63225099	63225825	0	1	726,	0,
chr1	64002594	64002796	NLG_000087	0	+	64002594	64002796	0	1	202,	0,
chr1	64012885	64013145	NLG_000088	0	+	64012885	64013145	0	1	260,	0,
chr1	64037513	64038058	NLG_000089	0	+	64037513	64038058	0	1	545,	0,
chr1	65508101	65509220	NLG_000464	0	-	65508101	65509220	0	1	1119,	0,
chr1	65512058	65516680	NLG_000465	0	-	65512058	65516680	0	2	2549,1138,	0,3484,
chr1	65769253	65771059	NLG_000466	0	-	65769253	65771059	0	1	1806,	0,
chr1	66996844	66998622	NLG_000467	0	-	66996844	66998622	0	1	1778,	0,
chr1	67461208	67462514	NLG_000468	0	-	67461208	67462514	0	1	1306,	0,
chr1	67867471	67868133	NLG_000090	0	+	67867471	67868133	0	1	662,	0,
chr1	67869650	67871893	NLG_000091	0	+	67869650	67871893	0	1	2243,	0,
chr1	68585058	68590421	NLG_000469	0	-	68585058	68590421	0	2	2622,2010,	0,3353,
chr1	70492560	70492905	NLG_000092	0	+	70492560	70492905	0	1	345,	0,
chr1	70494729	70495177	NLG_000093	0	+	70494729	70495177	0	1	448,	0,
chr1	70614547	70616622	NLG_000094	0	+	70614547	70616622	0	1	2075,	0,
chr1	70720655	70721567	NLG_000470	0	-	70720655	70721567	0	1	912,	0,
chr1	70722306	70723216	NLG_000471	0	-	70722306	70723216	0	1	910,	0,
chr1	73135297	73136684	NLG_000095	0	+	73135297	73136684	0	1	1387,	0,
chr1	73594908	73595907	NLG_000472	0	-	73594908	73595907	0	1	999,	0,
chr1	76101622	76103636	NLG_000096	0	+	76101622	76103636	0	1	2014,	0,
chr1	76103949	76105720	NLG_000097	0	+	76103949	76105720	0	1	1771,	0,
chr1	77685151	77691276	NLG_000098	0	+	77685151	77691276	0	4	187,26,4804,4804,	0,68,1321,1321,
chr1	77692203	77697121	NLG_000099	0	+	77692203	77697121	0	1	4918,	0,
chr1	77697178	77698804	NLG_000100	0	+	77697178	77698804	0	1	1626,	0,
chr1	77702211	77702954	NLG_000101	0	+	77702211	77702954	0	1	743,	0,
chr1	77715050	77715849	NLG_000102	0	+	77715050	77715849	0	1	799,	0,
chr1	79135067	79136414	NLG_000103	0	+	79135067	79136414	0	1	1347,	0,
chr1	79136914	79141146	NLG_000104	0	+	79136914	79141146	0	1	4232,	0,
chr1	79141251	79142490	NLG_000105	0	+	79141251	79142490	0	1	1239,	0,
chr1	82460348	82462259	NLG_000106	0	+	82460348	82462259	0	1	1911,	0,
chr1	83020870	83313882	NLG_000473	0	-	83020870	83313882	0	3	374,112,56,	0,278760,292956,
chr1	84759326	84760354	NLG_000474	0	-	84759326	84760354	0	1	1028,	0,
chr1	85048599	85049203	NLG_000107	0	+	85048599	85049203	0	1	604,	0,
chr1	85061951	85086702	NLG_000475	0	-	85061951	85086702	0	5	40,105,148,152,263,	0,162,1680,22464,24488,
chr1	85156566	85158199	NLG_000108	0	+	85156566	85158199	0	1	1633,	0,
chr1	86045509	86046005	NLG_000476	0	-	86045509	86046005	0	1	496,	0,
chr1	86090540	86099331	NLG_000477	0	-	86090540	86099331	0	1	8791,	0,
chr1	86731048	86795235	NLG_000478	0	-	86731048	86795235	0	13	1249,939,939,137,137,137,64,64,64,2376,7149,7149,115,	0,22835,22835,48198,48198,48198,52966,52966,52966,53290,53290,53290,64072,
chr1	87815390	87821165	NLG_000109	0	+	87815390	87821165	0	1	5775,	0,
chr1	87821432	87825108	NLG_000110	0	+	87821432	87825108	0	1	3676,	0,
chr1	87861719	87863695	NLG_000111	0	+	87861719	87863695	0	1	1976,	0,
chr1	87866125	87871309	NLG_000112	0	+	87866125	87871309	0	1	5184,	0,
chr1	87917387	87918655	NLG_000113	0	+	87917387	87918655	0	1	1268,	0,
chr1	87918748	87921193	NLG_000114	0	+	87918748	87921193	0	1	2445,	0,
chr1	87923955	87926764	NLG_000115	0	+	87923955	87926764	0	1	2809,	0,
chr1	88151358	88315130	NLG_000479	0	-	88151358	88315130	0	4	3053,1856,66,378,	0,115474,117839,163394,
chr1	88266348	88266761	NLG_000480	0	-	88266348	88266761	0	1	413,	0,
chr1	88269676	88275244	NLG_000481	0	-	88269676	88275244	0	1	5568,	0,
chr1	88748453	88749657	NLG_000482	0	-	88748453	88749657	0	1	1204,	0,
chr1	88749901	88751161	NLG_000483	0	-	88749901	88751161	0	1	1260,	0,
chr1	88928379	88932084	NLG_000116	0	+	88928379	88932084	0	3	3705,593,2473,	0,94,1232,
chr1	88932962	88935535	NLG_000117	0	+	88932962	88935535	0	1	2573,	0,
chr1	89459272	89460268	NLG_000118	0	+	89459272	89460268	0	1	996,	0,
chr1	90092938	90095590	NLG_000484	0	-	90092938	90095590	0	1	2652,	0,
chr1	90420164	90421103	NLG_000119	0	+	90420164	90421103	0	1	939,	0,
chr1	90451348	90452334	NLG_000120	0	+	90451348	90452334	0	1	986,	0,
chr1	92480108	92484294	NLG_000485	0	-	92480108	92484294	0	1	4186,	0,
chr1	92484503	92486912	NLG_000486	0	-	92484503	92486912	0	1	2409,	0,
chr1	92487531	92495979	NLG_000487	0	-	92487531	92495979	0	4	4736,5230,1040,1058,	0,0,7390,7390,
chr1	92494502	92495435	NLG_000488	0	-	92494502	92495435	0	1	933,	0,
chr1	92709565	92711798	NLG_000489	0	-	92709565	92711798	0	1	2233,	0,
chr1	93612267	93613114	NLG_000121	0	+	93612267	93613114	0	1	847,	0,
chr1	93613257	93614683	NLG_000122	0	+	93613257	93614683	0	1	1426,	0,
chr1	93738160	93738598	NLG_000123	0	+	93738160	93738598	0	1	438,	0,
chr1	94024677	94025735	NLG_000124	0	+	94024677	94025735	0	1	1058,	0,
chr1	95007562	95008712	NLG_000125	0	+	95007562	95008712	0	1	1150,	0,
chr1	95082964	95083862	NLG_000490	0	-	95082964	95083862	0	1	898,	0,
chr1	97417191	97421629	NLG_000126	0	+	97417191	97421629	0	2	483,3611,	0,827,
chr1	97563134	97563412	NLG_000491	0	-	97563134	97563412	0	1	278,	0,
chr1	98408832	98411853	NLG_000493	0	-	98408832	98411853	0	1	3021,	0,
chr1	98412305	98412785	NLG_000494	0	-	98412305	98412785	0	1	480,	0,
chr1	98413094	98413969	NLG_000495	0	-	98413094	98413969	0	1	875,	0,
chr1	98416867	98418434	NLG_000496	0	-	98416867	98418434	0	1	1567,	0,
chr1	98418510	98421966	NLG_000497	0	-	98418510	98421966	0	1	3456,	0,
chr1	98422079	98422465	NLG_000498	0	-	98422079	98422465	0	1	386,	0,
chr1	98423903	98424473	NLG_000499	0	-	98423903	98424473	0	1	570,	0,
chr1	98424986	98425583	NLG_000500	0	-	98424986	98425583	0	1	597,	0,
chr1	98425923	98426810	NLG_000501	0	-	98425923	98426810	0	1	887,	0,
chr1	98434988	98436456	NLG_000502	0	-	98434988	98436456	0	1	1468,	0,
chr1	98437275	98438219	NLG_000503	0	-	98437275	98438219	0	1	944,	0,
chr1	98438270	98438736	NLG_000504	0	-	98438270	98438736	0	1	466,	0,
chr1	98438964	98439512	NLG_000505	0	-	98438964	98439512	0	1	548,	0,
chr1	98439577	98440128	NLG_000492	0	-	98439577	98440128	0	1	551,	0,
chr1	98517737	98520035	NLG_000506	0	-	98517737	98520035	0	1	2298,	0,
chr1	98518803	98523350	NLG_000127	0	+	98518803	98523350	0	2	1256,112,	0,4435,
chr1	98670732	98671300	NLG_000128	0	+	98670732	98671300	0	1	568,	0,
chr1	98743094	98743636	NLG_000129	0	+	98743094	98743636	0	1	542,	0,
chr1	98745100	98746945	NLG_000130	0	+	98745100	98746945	0	1	1845,	0,
chr1	98747360	98748128	NLG_000131	0	+	98747360	98748128	0	1	768,	0,
chr1	98758312	98760077	NLG_000132	0	+	98758312	98760077	0	1	1765,	0,
chr1	98788865	98790139	NLG_000133	0	+	98788865	98790139	0	1	1274,	0,
chr1	98792238	98796321	NLG_000134	0	+	98792238	98796321	0	1	4083,	0,
chr1	98796503	98800149	NLG_000135	0	+	98796503	98800149	0	1	3646,	0,
chr1	98800207	98803670	NLG_000136	0	+	98800207	98803670	0	1	3463,	0,
chr1	98858638	98861456	NLG_000137	0	+	98858638	98861456	0	1	2818,	0,
chr1	99007601	99008902	NLG_000138	0	+	99007601	99008902	0	1	1301,	0,
chr1	99229030	99236731	NLG_000139	0	+	99229030	99236731	0	1	7701,	0,
chr1	99236865	99238231	NLG_000140	0	+	99236865	99238231	0	1	1366,	0,
chr1	99238282	99241244	NLG_000141	0	+	99238282	99241244	0	1	2962,	0,
chr1	99241406	99243180	NLG_000142	0	+	99241406	99243180	0	1	1774,	0,
chr1	99671655	99676066	NLG_000143	0	+	99671655	99676066	0	2	81,540,	0,3871,
chr1	99676185	99676998	NLG_000144	0	+	99676185	99676998	0	1	813,	0,
chr1	99683351	99685215	NLG_000145	0	+	99683351	99685215	0	1	1864,	0,
chr1	99702646	99704498	NLG_000146	0	+	99702646	99704498	0	1	1852,	0,
chr1	99709079	99713917	NLG_000147	0	+	99709079	99713917	0	1	4838,	0,
chr1	100502282	100503541	NLG_000507	0	-	100502282	100503541	0	1	1259,	0,
chr1	100717529	100718280	NLG_000508	0	-	100717529	100718280	0	1	751,	0,
chr1	101000436	101001954	NLG_000509	0	-	101000436	101001954	0	1	1518,	0,
chr1	101449257	101450342	NLG_000510	0	-	101449257	101450342	0	1	1085,	0,
chr1	101701629	101702215	NLG_000148	0	+	101701629	101702215	0	1	586,	0,
chr1	107606642	107607608	NLG_000149	0	+	107606642	107607608	0	1	966,	0,
chr1	108667983	108669142	NLG_000511	0	-	108667983	108669142	0	1	1159,	0,
chr1	109187723	109188872	NLG_000512	0	-	109187723	109188872	0	1	1149,	0,
chr1	109204173	109209340	NLG_000150	0	+	109204173	109209340	0	1	5167,	0,
chr1	109233258	109234848	NLG_000513	0	-	109233258	109234848	0	1	1590,	0,
chr1	109238659	109244331	NLG_000514	0	-	109238659	109244331	0	1	5672,	0,
chr1	109645617	109646207	NLG_000151	0	+	109645617	109646207	0	1	590,	0,
chr1	109646497	109648232	NLG_000152	0	+	109646497	109648232	0	1	1735,	0,
chr1	109755017	109756407	NLG_000515	0	-	109755017	109756407	0	1	1390,	0,
chr1	109788620	109792152	NLG_000516	0	-	109788620	109792152	0	1	3532,	0,
chr1	109970067	109972456	NLG_000153	0	+	109970067	109972456	0	1	2389,	0,
chr1	110176758	110177614	NLG_000154	0	+	110176758	110177614	0	1	856,	0,
chr1	111222074	111225121	NLG_000155	0	+	111222074	111225121	0	1	3047,	0,
chr1	111230600	111231491	NLG_000156	0	+	111230600	111231491	0	1	891,	0,
chr1	111632564	111633621	NLG_000517	0	-	111632564	111633621	0	1	1057,	0,
chr1	112009495	112016312	NLG_000157	0	+	112009495	112016312	0	1	6817,	0,
chr1	113433823	113434341	NLG_000518	0	-	113433823	113434341	0	1	518,	0,
chr1	113434716	113439418	NLG_000519	0	-	113434716	113439418	0	1	4702,	0,
chr1	113553885	113556702	NLG_000158	0	+	113553885	113556702	0	1	2817,	0,
chr1	113559340	113561011	NLG_000159	0	+	113559340	113561011	0	1	1671,	0,
chr1	113561224	113562637	NLG_000160	0	+	113561224	113562637	0	1	1413,	0,
chr1	113563115	113563693	NLG_000161	0	+	113563115	113563693	0	1	578,	0,
chr1	113563947	113564726	NLG_000162	0	+	113563947	113564726	0	1	779,	0,
chr1	113568696	113575318	NLG_000163	0	+	113568696	113575318	0	1	6622,	0,
chr1	113928056	113929962	NLG_000520	0	-	113928056	113929962	0	1	1906,	0,
chr1	113930063	113932769	NLG_000521	0	-	113930063	113932769	0	1	2706,	0,
chr1	114225187	114239261	NLG_000522	0	-	114225187	114239261	0	1	14074,	0,
chr1	115089565	115090203	NLG_000523	0	-	115089565	115090203	0	1	638,	0,
chr1	115101733	115102283	NLG_000524	0	-	115101733	115102283	0	1	550,	0,
chr1	115103869	115105216	NLG_000525	0	-	115103869	115105216	0	1	1347,	0,
chr1	115570956	115571954	NLG_000526	0	-	115570956	115571954	0	1	998,	0,
chr1	115572752	115586300	NLG_000527	0	-	115572752	115586300	0	1	13548,	0,
chr1	115586391	115588604	NLG_000528	0	-	115586391	115588604	0	1	2213,	0,
chr1	115774884	115776835	NLG_000164	0	+	115774884	115776835	0	1	1951,	0,
chr1	115823869	115825263	NLG_000165	0	+	115823869	115825263	0	2	178,1130,	0,264,
chr1	116468201	116469613	NLG_000529	0	-	116468201	116469613	0	1	1412,	0,
chr1	116470582	116471121	NLG_000530	0	-	116470582	116471121	0	1	539,	0,
chr1	117451973	117452474	NLG_000166	0	+	117451973	117452474	0	1	501,	0,
chr1	120104970	120107519	NLG_000531	0	-	120104970	120107519	0	1	2549,	0,
chr1	121210039	121212157	NLG_000167	0	+	121210039	121212157	0	1	2118,	0,
chr1	121346279	121348540	NLG_000168	0	+	121346279	121348540	0	1	2261,	0,
chr1	121473782	121476352	NLG_000169	0	+	121473782	121476352	0	1	2570,	0,
chr1	142785860	142787085	NLG_000532	0	-	142785860	142787085	0	1	1225,	0,
chr1	142795334	142796012	NLG_000533	0	-	142795334	142796012	0	1	678,	0,
chr1	142795366	142796797	NLG_000170	0	+	142795366	142796797	0	1	1431,	0,
chr1	142796897	142798695	NLG_000171	0	+	142796897	142798695	0	1	1798,	0,
chr1	142831497	142831805	NLG_000172	0	+	142831497	142831805	0	1	308,	0,
chr1	142835570	142836274	NLG_000173	0	+	142835570	142836274	0	1	704,	0,
chr1	143187235	143188193	NLG_000174	0	+	143187235	143188193	0	1	958,	0,
chr1	144567257	144567925	NLG_000534	0	-	144567257	144567925	0	1	668,	0,
chr1	146370087	146370532	NLG_000175	0	+	146370087	146370532	0	1	445,	0,
chr1	146622308	146623168	NLG_000535	0	-	146622308	146623168	0	1	860,	0,
chr1	146652467	146654037	NLG_000176	0	+	146652467	146654037	0	1	1570,	0,
chr1	146654679	146655492	NLG_000177	0	+	146654679	146655492	0	1	813,	0,
chr1	146670490	146671438	NLG_000178	0	+	146670490	146671438	0	1	948,	0,
chr1	146679241	146679878	NLG_000179	0	+	146679241	146679878	0	1	637,	0,
chr1	146702766	146703579	NLG_000180	0	+	146702766	146703579	0	1	813,	0,
chr1	146703703	146704949	NLG_000181	0	+	146703703	146704949	0	1	1246,	0,
chr1	147706368	147707499	NLG_000536	0	-	147706368	147707499	0	1	1131,	0,
chr1	147709394	147710535	NLG_000537	0	-	147709394	147710535	0	1	1141,	0,
chr1	147710907	147712050	NLG_000538	0	-	147710907	147712050	0	1	1143,	0,
chr1	147712174	147712777	NLG_000539	0	-	147712174	147712777	0	1	603,	0,
chr1	147713518	147714714	NLG_000540	0	-	147713518	147714714	0	1	1196,	0,
chr1	147715245	147715670	NLG_000541	0	-	147715245	147715670	0	1	425,	0,
chr1	147715795	147716736	NLG_000542	0	-	147715795	147716736	0	1	941,	0,
chr1	147724174	147730831	NLG_000182	0	+	147724174	147730831	0	1	6657,	0,
chr1	148549462	148550036	NLG_000543	0	-	148549462	148550036	0	1	574,	0,
chr1	148549665	148550130	NLG_000183	0	+	148549665	148550130	0	1	465,	0,
chr1	148550374	148550737	NLG_000184	0	+	148550374	148550737	0	1	363,	0,
chr1	148550904	148551395	NLG_000185	0	+	148550904	148551395	0	1	491,	0,
chr1	148551512	148552234	NLG_000186	0	+	148551512	148552234	0	1	722,	0,
chr1	149223476	149225705	NLG_000187	0	+	149223476	149225705	0	2	77,1088,	0,1141,
chr1	149224314	149225705	NLG_000188	0	+	149224314	149225705	0	1	1391,	0,
chr1	149224335	149230904	NLG_000544	0	-	149224335	149230904	0	2	783,104,	0,6465,
chr1	149227565	149228244	NLG_000189	0	+	149227565	149228244	0	1	679,	0,
chr1	149282296	149283223	NLG_000190	0	+	149282296	149283223	0	1	927,	0,
chr1	149820657	149821891	NLG_000191	0	+	149820657	149821891	0	1	1234,	0,
chr1	149986645	149994251	NLG_000545	0	-	149986645	149994251	0	1	7606,	0,
chr1	150001216	150003480	NLG_000546	0	-	150001216	150003480	0	1	2264,	0,
chr1	150004296	150004861	NLG_000547	0	-	150004296	150004861	0	1	565,	0,
chr1	150007115	150008466	NLG_000548	0	-	150007115	150008466	0	1	1351,	0,
chr1	150017224	150020084	NLG_000549	0	-	150017224	150020084	0	1	2860,	0,
chr1	150020687	150021606	NLG_000550	0	-	150020687	150021606	0	1	919,	0,
chr1	150029149	150030767	NLG_000551	0	-	150029149	150030767	0	1	1618,	0,
chr1	150038601	150039085	NLG_000552	0	-	150038601	150039085	0	1	484,	0,
chr1	150145122	150145848	NLG_000192	0	+	150145122	150145848	0	1	726,	0,
chr1	150155317	150164251	NLG_000193	0	+	150155317	150164251	0	1	8934,	0,
chr1	150231835	150235085	NLG_000553	0	-	150231835	150235085	0	1	3250,	0,
chr1	150286150	150287263	NLG_000194	0	+	150286150	150287263	0	1	1113,	0,
chr1	150500293	150501038	NLG_000195	0	+	150500293	150501038	0	1	745,	0,
chr1	150518692	150520812	NLG_000196	0	+	150518692	150520812	0	1	2120,	0,
chr1	150609900	150614334	NLG_000197	0	+	150609900	150614334	0	1	4434,	0,
chr1	151122625	151123789	NLG_000554	0	-	151122625	151123789	0	1	1164,	0,
chr1	151124452	151126831	NLG_000555	0	-	151124452	151126831	0	1	2379,	0,
chr1	151127368	151128503	NLG_000556	0	-	151127368	151128503	0	1	1135,	0,
chr1	151743052	151743325	NLG_000557	0	-	151743052	151743325	0	1	273,	0,
chr1	151826897	151828822	NLG_000198	0	+	151826897	151828822	0	1	1925,	0,
chr1	152342608	152343928	NLG_000199	0	+	152342608	152343928	0	1	1320,	0,
chr1	153210546	153233484	NLG_000559	0	-	153210546	153233484	0	2	1731,1147,	0,21791,
chr1	153210546	153214266	NLG_000558	0	-	153210546	153214266	0	1	3720,	0,
chr1	153219748	153221524	NLG_000560	0	-	153219748	153221524	0	1	1776,	0,
chr1	153222303	153224332	NLG_000561	0	-	153222303	153224332	0	1	2029,	0,
chr1	153938475	153939791	NLG_000562	0	-	153938475	153939791	0	1	1316,	0,
chr1	154018818	154020409	NLG_000200	0	+	154018818	154020409	0	1	1591,	0,
chr1	154532647	154536270	NLG_000201	0	+	154532647	154536270	0	1	3623,	0,
chr1	154535352	154540224	NLG_000563	0	-	154535352	154540224	0	4	3306,3306,307,199,	0,0,4547,4673,
chr1	154644075	154644800	NLG_000202	0	+	154644075	154644800	0	1	725,	0,
chr1	154845120	154847601	NLG_000564	0	-	154845120	154847601	0	1	2481,	0,
chr1	154867411	154871068	NLG_000565	0	-	154867411	154871068	0	1	3657,	0,
chr1	154872210	154873158	NLG_000566	0	-	154872210	154873158	0	1	948,	0,
chr1	154874166	154874852	NLG_000567	0	-	154874166	154874852	0	1	686,	0,
chr1	154892494	154896982	NLG_000568	0	-	154892494	154896982	0	2	1433,1698,	0,2790,
chr1	155592818	155593215	NLG_000203	0	+	155592818	155593215	0	1	397,	0,
chr1	155593546	155594003	NLG_000204	0	+	155593546	155594003	0	1	457,	0,
chr1	155864981	155870410	NLG_000205	0	+	155864981	155870410	0	1	5429,	0,
chr1	155912720	155914222	NLG_000569	0	-	155912720	155914222	0	1	1502,	0,
chr1	155961887	155962614	NLG_000570	0	-	155961887	155962614	0	1	727,	0,
chr1	155962970	155964088	NLG_000571	0	-	155962970	155964088	0	1	1118,	0,
chr1	155964232	155965195	NLG_000572	0	-	155964232	155965195	0	1	963,	0,
chr1	155994746	155995423	NLG_000573	0	-	155994746	155995423	0	1	677,	0,
chr1	156410736	156412122	NLG_000206	0	+	156410736	156412122	0	1	1386,	0,
chr1	156584156	156588507	NLG_000207	0	+	156584156	156588507	0	1	4351,	0,
chr1	156625456	156625989	NLG_000208	0	+	156625456	156625989	0	1	533,	0,
chr1	156675759	156676639	NLG_000574	0	-	156675759	156676639	0	1	880,	0,
chr1	156886620	156887484	NLG_000575	0	-	156886620	156887484	0	1	864,	0,
chr1	156888141	156889042	NLG_000576	0	-	156888141	156889042	0	1	901,	0,
chr1	159117552	159158059	NLG_000577	0	-	159117552	159158059	0	2	43,459,	0,40048,
chr1	160181069	160185243	NLG_000578	0	-	160181069	160185243	0	1	4174,	0,
chr1	160365463	160367268	NLG_000209	0	+	160365463	160367268	0	1	1805,	0,
chr1	161004305	161005265	NLG_000579	0	-	161004305	161005265	0	1	960,	0,
chr1	161104521	161105299	NLG_000210	0	+	161104521	161105299	0	1	778,	0,
chr1	161105526	161105924	NLG_000211	0	+	161105526	161105924	0	1	398,	0,
chr1	161208151	161209106	NLG_000212	0	+	161208151	161209106	0	1	955,	0,
chr1	161209471	161213107	NLG_000213	0	+	161209471	161213107	0	1	3636,	0,
chr1	161214606	161215151	NLG_000214	0	+	161214606	161215151	0	1	545,	0,
chr1	161249255	161263096	NLG_000580	0	-	161249255	161263096	0	2	122,13534,	0,307,
chr1	161263503	161266580	NLG_000581	0	-	161263503	161266580	0	1	3077,	0,
chr1	161267050	161269666	NLG_000582	0	-	161267050	161269666	0	1	2616,	0,
chr1	161270232	161270896	NLG_000583	0	-	161270232	161270896	0	1	664,	0,
chr1	161394362	161395745	NLG_000215	0	+	161394362	161395745	0	1	1383,	0,
chr1	161396271	161401039	NLG_000216	0	+	161396271	161401039	0	1	4768,	0,
chr1	161697026	161697751	NLG_000584	0	-	161697026	161697751	0	1	725,	0,
chr1	161718346	161719171	NLG_000585	0	-	161718346	161719171	0	1	825,	0,
chr1	165892407	165893631	NLG_000217	0	+	165892407	165893631	0	1	1224,	0,
chr1	165893707	165899528	NLG_000218	0	+	165893707	165899528	0	1	5821,	0,
chr1	166136598	166145168	NLG_000219	0	+	166136598	166145168	0	1	8570,	0,
chr1	166258795	166263296	NLG_000220	0	+	166258795	166263296	0	1	4501,	0,
chr1	166299074	166301303	NLG_000221	0	+	166299074	166301303	0	1	2229,	0,
chr1	166301803	166302410	NLG_000222	0	+	166301803	166302410	0	1	607,	0,
chr1	166825750	166830274	NLG_000223	0	+	166825750	166830274	0	1	4524,	0,
chr1	167425342	167427851	NLG_000224	0	+	167425342	167427851	0	1	2509,	0,
chr1	167490464	167492541	NLG_000586	0	-	167490464	167492541	0	1	2077,	0,
chr1	167770234	167772192	NLG_000225	0	+	167770234	167772192	0	1	1958,	0,
chr1	168045419	168047921	NLG_000587	0	-	168045419	168047921	0	1	2502,	0,
chr1	168193368	168196008	NLG_000588	0	-	168193368	168196008	0	1	2640,	0,
chr1	168230804	168232465	NLG_000226	0	+	168230804	168232465	0	1	1661,	0,
chr1	168773170	168838824	NLG_000227	0	+	168773170	168838824	0	2	180,610,	0,65044,
chr1	168870129	168873976	NLG_000228	0	+	168870129	168873976	0	1	3847,	0,
chr1	169875534	169879255	NLG_000589	0	-	169875534	169879255	0	2	604,2398,	0,1323,
chr1	169879360	169884074	NLG_000590	0	-	169879360	169884074	0	1	4714,	0,
chr1	171711400	171714443	NLG_000229	0	+	171711400	171714443	0	1	3043,	0,
chr1	171808707	171810544	NLG_000591	0	-	171808707	171810544	0	1	1837,	0,
chr1	172385259	172387321	NLG_000230	0	+	172385259	172387321	0	1	2062,	0,
chr1	173139091	173140281	NLG_000592	0	-	173139091	173140281	0	1	1190,	0,
chr1	173182782	173191269	NLG_000593	0	-	173182782	173191269	0	1	8487,	0,
chr1	173192045	173192761	NLG_000594	0	-	173192045	173192761	0	1	716,	0,
chr1	173456091	173457914	NLG_000595	0	-	173456091	173457914	0	1	1823,	0,
chr1	173467512	173469444	NLG_000231	0	+	173467512	173469444	0	1	1932,	0,
chr1	173566602	173567020	NLG_000596	0	-	173566602	173567020	0	1	418,	0,
chr1	173759695	173760400	NLG_000232	0	+	173759695	173760400	0	1	705,	0,
chr1	175889738	175897654	NLG_000597	0	-	175889738	175897654	0	2	1575,2282,	0,5634,
chr1	176757401	176801638	NLG_000598	0	-	176757401	176801638	0	3	25,50,1225,	0,40915,43012,
chr1	176822525	176826350	NLG_000599	0	-	176822525	176826350	0	3	1730,947,2088,	0,0,1737,
chr1	177269349	177269850	NLG_000233	0	+	177269349	177269850	0	1	501,	0,
chr1	177270224	177271347	NLG_000234	0	+	177270224	177271347	0	1	1123,	0,
chr1	178044130	178044993	NLG_000600	0	-	178044130	178044993	0	1	863,	0,
chr1	178045132	178047553	NLG_000601	0	-	178045132	178047553	0	1	2421,	0,
chr1	178051390	178052752	NLG_000602	0	-	178051390	178052752	0	1	1362,	0,
chr1	178055007	178055407	NLG_000603	0	-	178055007	178055407	0	1	400,	0,
chr1	178057003	178058039	NLG_000604	0	-	178057003	178058039	0	1	1036,	0,
chr1	178631304	178635714	NLG_000235	0	+	178631304	178635714	0	1	4410,	0,
chr1	180121940	180123604	NLG_000605	0	-	180121940	180123604	0	1	1664,	0,
chr1	180473586	180475019	NLG_000236	0	+	180473586	180475019	0	1	1433,	0,
chr1	180861814	180862315	NLG_000237	0	+	180861814	180862315	0	1	501,	0,
chr1	180880396	180881671	NLG_000238	0	+	180880396	180881671	0	1	1275,	0,
chr1	180881222	180881724	NLG_000606	0	-	180881222	180881724	0	1	502,	0,
chr1	181064730	181065728	NLG_000607	0	-	181064730	181065728	0	1	998,	0,
chr1	181065790	181069770	NLG_000608	0	-	181065790	181069770	0	1	3980,	0,
chr1	181069919	181070681	NLG_000609	0	-	181069919	181070681	0	1	762,	0,
chr1	181784987	181788923	NLG_000239	0	+	181784987	181788923	0	1	3936,	0,
chr1	182347434	182347913	NLG_000610	0	-	182347434	182347913	0	1	479,	0,
chr1	182362811	182363848	NLG_000240	0	+	182362811	182363848	0	1	1037,	0,
chr1	182802868	182804669	NLG_000611	0	-	182802868	182804669	0	1	1801,	0,
chr1	182990929	182991961	NLG_000612	0	-	182990929	182991961	0	1	1032,	0,
chr1	183107505	183107834	NLG_000241	0	+	183107505	183107834	0	1	329,	0,
chr1	184063652	184064495	NLG_000242	0	+	184063652	184064495	0	1	843,	0,
chr1	184088549	184091637	NLG_000243	0	+	184088549	184091637	0	3	420,286,717,	0,1549,2371,
chr1	184091877	184093040	NLG_000244	0	+	184091877	184093040	0	1	1163,	0,
chr1	184611426	184633935	NLG_000613	0	-	184611426	184633935	0	4	73,165,1971,1385,	0,2567,20562,21124,
chr1	184633229	184643965	NLG_000245	0	+	184633229	184643965	0	2	333,9563,	0,1173,
chr1	185078138	185084618	NLG_000246	0	+	185078138	185084618	0	1	6480,	0,
chr1	185256151	185265169	NLG_000614	0	-	185256151	185265169	0	1	9018,	0,
chr1	185339245	185346519	NLG_000247	0	+	185339245	185346519	0	4	676,111,3290,2991,	0,3504,3984,4283,
chr1	186394449	186399021	NLG_000248	0	+	186394449	186399021	0	1	4572,	0,
chr1	186403366	186543582	NLG_000249	0	+	186403366	186543582	0	4	1122,162,712,1396,	0,1900,136684,138820,
chr1	186409262	186410121	NLG_000250	0	+	186409262	186410121	0	1	859,	0,
chr1	186415566	186416750	NLG_000251	0	+	186415566	186416750	0	1	1184,	0,
chr1	186418071	186418923	NLG_000252	0	+	186418071	186418923	0	1	852,	0,
chr1	186429300	186430871	NLG_000253	0	+	186429300	186430871	0	1	1571,	0,
chr1	186431407	186432123	NLG_000254	0	+	186431407	186432123	0	1	716,	0,
chr1	186432180	186433615	NLG_000255	0	+	186432180	186433615	0	1	1435,	0,
chr1	186487255	186488177	NLG_000256	0	+	186487255	186488177	0	1	922,	0,
chr1	186538521	186539554	NLG_000257	0	+	186538521	186539554	0	1	1033,	0,
chr1	192890462	192892529	NLG_000615	0	-	192890462	192892529	0	1	2067,	0,
chr1	192926964	192927851	NLG_000616	0	-	192926964	192927851	0	1	887,	0,
chr1	192928814	192930672	NLG_000617	0	-	192928814	192930672	0	1	1858,	0,
chr1	192938180	192939017	NLG_000618	0	-	192938180	192939017	0	1	837,	0,
chr1	193088141	193090851	NLG_000619	0	-	193088141	193090851	0	1	2710,	0,
chr1	193234370	193235427	NLG_000258	0	+	193234370	193235427	0	1	1057,	0,
chr1	193235658	193236778	NLG_000259	0	+	193235658	193236778	0	1	1120,	0,
chr1	193244435	193245180	NLG_000260	0	+	193244435	193245180	0	1	745,	0,
chr1	193249868	193250952	NLG_000261	0	+	193249868	193250952	0	1	1084,	0,
chr1	193251007	193258084	NLG_000262	0	+	193251007	193258084	0	1	7077,	0,
chr1	193430614	193434379	NLG_000263	0	+	193430614	193434379	0	1	3765,	0,
chr1	194192084	194192560	NLG_000264	0	+	194192084	194192560	0	1	476,	0,
chr1	197117542	197118272	NLG_000265	0	+	197117542	197118272	0	1	730,	0,
chr1	200838147	200841981	NLG_000620	0	-	200838147	200841981	0	1	3834,	0,
chr1	201572292	201572910	NLG_000621	0	-	201572292	201572910	0	1	618,	0,
chr1	202844484	202850489	NLG_000266	0	+	202844484	202850489	0	1	6005,	0,
chr1	203140645	203186976	NLG_000267	0	+	203140645	203186976	0	2	83,2203,	0,44128,
chr1	203845710	203847738	NLG_000268	0	+	203845710	203847738	0	1	2028,	0,
chr1	203847804	203848900	NLG_000269	0	+	203847804	203848900	0	1	1096,	0,
chr1	204475654	204475872	NLG_000270	0	+	204475654	204475872	0	1	218,	0,
chr1	204548173	204556269	NLG_000622	0	-	204548173	204556269	0	1	8096,	0,
chr1	205247323	205248767	NLG_000271	0	+	205247323	205248767	0	1	1444,	0,
chr1	205341125	205342088	NLG_000623	0	-	205341125	205342088	0	1	963,	0,
chr1	205348036	205349603	NLG_000624	0	-	205348036	205349603	0	1	1567,	0,
chr1	205523766	205527416	NLG_000625	0	-	205523766	205527416	0	3	2838,2206,122,	0,0,3528,
chr1	205562834	205566486	NLG_000626	0	-	205562834	205566486	0	1	3652,	0,
chr1	205573156	205574470	NLG_000627	0	-	205573156	205574470	0	1	1314,	0,
chr1	205601158	205602695	NLG_000272	0	+	205601158	205602695	0	1	1537,	0,
chr1	205603837	205604384	NLG_000628	0	-	205603837	205604384	0	1	547,	0,
chr1	205835436	205836800	NLG_000273	0	+	205835436	205836800	0	1	1364,	0,
chr1	205836986	205838333	NLG_000274	0	+	205836986	205838333	0	1	1347,	0,
chr1	205842339	205847138	NLG_000275	0	+	205842339	205847138	0	1	4799,	0,
chr1	205848339	205850370	NLG_000276	0	+	205848339	205850370	0	1	2031,	0,
chr1	205850370	205851216	NLG_000277	0	+	205850370	205851216	0	1	846,	0,
chr1	205852767	205853532	NLG_000278	0	+	205852767	205853532	0	1	765,	0,
chr1	207300150	207302261	NLG_000629	0	-	207300150	207302261	0	1	2111,	0,
chr1	207303143	207308112	NLG_000630	0	-	207303143	207308112	0	2	476,74,	0,4895,
chr1	207923984	207925318	NLG_000631	0	-	207923984	207925318	0	1	1334,	0,
chr1	207935711	207973521	NLG_000632	0	-	207935711	207973521	0	2	622,78,	0,37732,
chr1	208054235	208055162	NLG_000633	0	-	208054235	208055162	0	1	927,	0,
chr1	208417765	208419220	NLG_000279	0	+	208417765	208419220	0	2	650,680,	0,775,
chr1	208439190	208444115	NLG_000634	0	-	208439190	208444115	0	1	4925,	0,
chr1	209276657	209277106	NLG_000280	0	+	209276657	209277106	0	1	449,	0,
chr1	209280207	209287962	NLG_000281	0	+	209280207	209287962	0	3	671,165,1741,	0,4245,6014,
chr1	210439170	210439388	NLG_000282	0	+	210439170	210439388	0	1	218,	0,
chr1	211552077	211554312	NLG_000283	0	+	211552077	211554312	0	1	2235,	0,
chr1	211554429	211556008	NLG_000635	0	-	211554429	211556008	0	1	1579,	0,
chr1	211752278	211752526	NLG_000636	0	-	211752278	211752526	0	1	248,	0,
chr1	211752849	211754700	NLG_000284	0	+	211752849	211754700	0	1	1851,	0,
chr1	211754752	211755709	NLG_000285	0	+	211754752	211755709	0	1	957,	0,
chr1	213162007	213164503	NLG_000637	0	-	213162007	213164503	0	1	2496,	0,
chr1	213524462	213525211	NLG_000286	0	+	213524462	213525211	0	1	749,	0,
chr1	213543643	213544899	NLG_000287	0	+	213543643	213544899	0	1	1256,	0,
chr1	213544976	213545516	NLG_000288	0	+	213544976	213545516	0	1	540,	0,
chr1	214442720	214444426	NLG_000639	0	-	214442720	214444426	0	1	1706,	0,
chr1	214444561	214454839	NLG_000638	0	-	214444561	214454839	0	1	10278,	0,
chr1	214512331	214519578	NLG_000289	0	+	214512331	214519578	0	1	7247,	0,
chr1	219401176	219403843	NLG_000292	0	+	219401176	219403843	0	1	2667,	0,
chr1	219403947	219405124	NLG_000293	0	+	219403947	219405124	0	1	1177,	0,
chr1	219414541	219618730	NLG_000290	0	+	219414541	219618730	0	6	109,1091,137,183,108,1037,	0,52861,190860,201052,201523,203152,
chr1	219414723	219415569	NLG_000294	0	+	219414723	219415569	0	1	846,	0,
chr1	219416157	219416987	NLG_000295	0	+	219416157	219416987	0	1	830,	0,
chr1	219419388	219420398	NLG_000296	0	+	219419388	219420398	0	1	1010,	0,
chr1	219423545	219424470	NLG_000297	0	+	219423545	219424470	0	1	925,	0,
chr1	219425216	219426583	NLG_000298	0	+	219425216	219426583	0	1	1367,	0,
chr1	219435821	219439357	NLG_000299	0	+	219435821	219439357	0	1	3536,	0,
chr1	219439942	219618730	NLG_000291	0	+	219439942	219618730	0	3	4855,1168,1037,	0,174666,177751,
chr1	219444957	219446583	NLG_000300	0	+	219444957	219446583	0	1	1626,	0,
chr1	219500199	219502193	NLG_000301	0	+	219500199	219502193	0	1	1994,	0,
chr1	219506220	219507999	NLG_000302	0	+	219506220	219507999	0	1	1779,	0,
chr1	219605812	219607564	NLG_000303	0	+	219605812	219607564	0	1	1752,	0,
chr1	219607800	219608807	NLG_000304	0	+	219607800	219608807	0	1	1007,	0,
chr1	219609091	219611300	NLG_000305	0	+	219609091	219611300	0	1	2209,	0,
chr1	220136570	220139601	NLG_000640	0	-	220136570	220139601	0	1	3031,	0,
chr1	222725960	222727036	NLG_000674	0	0	222725960	222727036	0	1	1076,	0,
chr1	222774520	222775034	NLG_000306	0	+	222774520	222775034	0	1	514,	0,
chr1	224033802	224034387	NLG_000307	0	+	224033802	224034387	0	1	585,	0,
chr1	224201684	224202437	NLG_000641	0	-	224201684	224202437	0	1	753,	0,
chr1	224213518	224214539	NLG_000308	0	+	224213518	224214539	0	1	1021,	0,
chr1	224383518	224384800	NLG_000309	0	+	224383518	224384800	0	1	1282,	0,
chr1	224388670	224389984	NLG_000310	0	+	224388670	224389984	0	1	1314,	0,
chr1	224390142	224392824	NLG_000311	0	+	224390142	224392824	0	1	2682,	0,
chr1	224399899	224402537	NLG_000312	0	+	224399899	224402537	0	1	2638,	0,
chr1	224403190	224406125	NLG_000313	0	+	224403190	224406125	0	1	2935,	0,
chr1	224406457	224407061	NLG_000314	0	+	224406457	224407061	0	1	604,	0,
chr1	224570130	224570726	NLG_000315	0	+	224570130	224570726	0	1	596,	0,
chr1	224932019	224936354	NLG_000316	0	+	224932019	224936354	0	1	4335,	0,
chr1	224936997	224938520	NLG_000317	0	+	224936997	224938520	0	1	1523,	0,
chr1	224945700	224951428	NLG_000318	0	+	224945700	224951428	0	1	5728,	0,
chr1	224951514	224952476	NLG_000319	0	+	224951514	224952476	0	1	962,	0,
chr1	224963577	224965080	NLG_000320	0	+	224963577	224965080	0	1	1503,	0,
chr1	226310647	226312211	NLG_000321	0	+	226310647	226312211	0	1	1564,	0,
chr1	226328320	226329157	NLG_000642	0	-	226328320	226329157	0	1	837,	0,
chr1	226733079	226735064	NLG_000643	0	-	226733079	226735064	0	1	1985,	0,
chr1	226802362	226808762	NLG_000322	0	+	226802362	226808762	0	1	6400,	0,
chr1	226812994	226814791	NLG_000323	0	+	226812994	226814791	0	1	1797,	0,
chr1	227506556	227507027	NLG_000644	0	-	227506556	227507027	0	1	471,	0,
chr1	227971516	227972089	NLG_000324	0	+	227971516	227972089	0	1	573,	0,
chr1	228135792	228141121	NLG_000325	0	+	228135792	228141121	0	3	5329,191,4232,	0,319,1097,
chr1	228141754	228142438	NLG_000326	0	+	228141754	228142438	0	1	684,	0,
chr1	228147927	228150678	NLG_000327	0	+	228147927	228150678	0	1	2751,	0,
chr1	228291156	228294895	NLG_000328	0	+	228291156	228294895	0	1	3739,	0,
chr1	228297172	228305589	NLG_000329	0	+	228297172	228305589	0	1	8417,	0,
chr1	228305760	228313011	NLG_000330	0	+	228305760	228313011	0	1	7251,	0,
chr1	228313081	228313861	NLG_000331	0	+	228313081	228313861	0	1	780,	0,
chr1	228315984	228317412	NLG_000332	0	+	228315984	228317412	0	1	1428,	0,
chr1	228347868	228352815	NLG_000333	0	+	228347868	228352815	0	1	4947,	0,
chr1	228376441	228381246	NLG_000334	0	+	228376441	228381246	0	1	4805,	0,
chr1	228381645	228385978	NLG_000335	0	+	228381645	228385978	0	3	823,3481,710,	0,852,3623,
chr1	228604763	228612853	NLG_000336	0	+	228604763	228612853	0	1	8090,	0,
chr1	228617749	228618442	NLG_000337	0	+	228617749	228618442	0	1	693,	0,
chr1	228631312	228632390	NLG_000645	0	-	228631312	228632390	0	1	1078,	0,
chr1	228668307	228670814	NLG_000646	0	-	228668307	228670814	0	1	2507,	0,
chr1	229379179	229393689	NLG_000647	0	-	229379179	229393689	0	2	160,1656,	0,12854,
chr1	229479109	229479732	NLG_000648	0	-	229479109	229479732	0	1	623,	0,
chr1	230562399	230564362	NLG_000338	0	+	230562399	230564362	0	1	1963,	0,
chr1	230564820	230573611	NLG_000339	0	+	230564820	230573611	0	3	248,1279,1308,	0,21,7483,
chr1	230575987	230577774	NLG_000340	0	+	230575987	230577774	0	1	1787,	0,
chr1	230577926	230579390	NLG_000341	0	+	230577926	230579390	0	1	1464,	0,
chr1	230579465	230580100	NLG_000342	0	+	230579465	230580100	0	1	635,	0,
chr1	230774375	230775370	NLG_000649	0	-	230774375	230775370	0	1	995,	0,
chr1	231285924	231290034	NLG_000650	0	-	231285924	231290034	0	1	4110,	0,
chr1	231290110	231297509	NLG_000651	0	-	231290110	231297509	0	1	7399,	0,
chr1	231358015	231364657	NLG_000343	0	+	231358015	231364657	0	1	6642,	0,
chr1	231450829	231452799	NLG_000344	0	+	231450829	231452799	0	1	1970,	0,
chr1	231492018	231507015	NLG_000345	0	+	231492018	231507015	0	1	14997,	0,
chr1	233455666	233456883	NLG_000652	0	-	233455666	233456883	0	1	1217,	0,
chr1	234752118	234753463	NLG_000346	0	+	234752118	234753463	0	1	1345,	0,
chr1	235516163	235517096	NLG_000347	0	+	235516163	235517096	0	1	933,	0,
chr1	235517378	235518817	NLG_000348	0	+	235517378	235518817	0	1	1439,	0,
chr1	236382961	236383245	NLG_000349	0	+	236382961	236383245	0	1	284,	0,
chr1	236452474	236453128	NLG_000350	0	+	236452474	236453128	0	1	654,	0,
chr1	236651049	236655797	NLG_000351	0	+	236651049	236655797	0	1	4748,	0,
chr1	237070378	237086721	NLG_000352	0	+	237070378	237086721	0	10	128,93,127,127,176,180,2727,2611,2611,2611,	0,35,6219,6219,9662,9662,9853,13732,13732,13732,
chr1	237083261	237083977	NLG_000353	0	+	237083261	237083977	0	1	716,	0,
chr1	237086810	237091905	NLG_000354	0	+	237086810	237091905	0	1	5095,	0,
chr1	237108095	237108984	NLG_000355	0	+	237108095	237108984	0	1	889,	0,
chr1	237109034	237112698	NLG_000356	0	+	237109034	237112698	0	1	3664,	0,
chr1	237203777	237205430	NLG_000653	0	-	237203777	237205430	0	1	1653,	0,
chr1	240645760	240646817	NLG_000654	0	-	240645760	240646817	0	1	1057,	0,
chr1	241521021	241526845	NLG_000357	0	+	241521021	241526845	0	3	3809,1181,1381,	0,1711,4443,
chr1	241526948	241527966	NLG_000358	0	+	241526948	241527966	0	1	1018,	0,
chr1	241528331	241528872	NLG_000359	0	+	241528331	241528872	0	1	541,	0,
chr1	241529351	241530125	NLG_000360	0	+	241529351	241530125	0	1	774,	0,
chr1	241637194	241651133	NLG_000655	0	-	241637194	241651133	0	2	93,5689,	0,8250,
chr1	241651390	241656188	NLG_000656	0	-	241651390	241656188	0	1	4798,	0,
chr1	242076996	242078067	NLG_000361	0	+	242076996	242078067	0	1	1071,	0,
chr1	242085977	242089854	NLG_000362	0	+	242085977	242089854	0	1	3877,	0,
chr1	242344163	242345002	NLG_000363	0	+	242344163	242345002	0	1	839,	0,
chr1	243284129	243284893	NLG_000657	0	-	243284129	243284893	0	1	764,	0,
chr1	243657872	243662381	NLG_000658	0	-	243657872	243662381	0	1	4509,	0,
chr1	244015918	244016377	NLG_000364	0	+	244015918	244016377	0	1	459,	0,
chr1	244016431	244017110	NLG_000365	0	+	244016431	244017110	0	1	679,	0,
chr1	244079093	244080621	NLG_000659	0	-	244079093	244080621	0	1	1528,	0,
chr1	244209155	244211862	NLG_000660	0	-	244209155	244211862	0	1	2707,	0,
chr1	244814949	244816013	NLG_000661	0	-	244814949	244816013	0	1	1064,	0,
chr1	244996150	244997864	NLG_000662	0	-	244996150	244997864	0	1	1714,	0,
chr1	245128449	245129880	NLG_000663	0	-	245128449	245129880	0	1	1431,	0,
chr1	245293702	245297640	NLG_000366	0	+	245293702	245297640	0	1	3938,	0,
chr1	245309591	245310357	NLG_000664	0	-	245309591	245310357	0	1	766,	0,
chr1	245314686	245317500	NLG_000665	0	-	245314686	245317500	0	1	2814,	0,
chr1	245880746	245883265	NLG_000666	0	-	245880746	245883265	0	1	2519,	0,
chr1	246947345	246947977	NLG_000367	0	+	246947345	246947977	0	1	632,	0,
chr1	247098755	247103315	NLG_000667	0	-	247098755	247103315	0	1	4560,	0,
chr1	247103553	247103888	NLG_000668	0	-	247103553	247103888	0	1	335,	0,
chr1	247341418	247343272	NLG_000368	0	+	247341418	247343272	0	1	1854,	0,
chr1	247349931	247350586	NLG_000369	0	+	247349931	247350586	0	1	655,	0,
chr1	247512368	247513986	NLG_000370	0	+	247512368	247513986	0	1	1618,	0,
chr1	247515014	247517017	NLG_000371	0	+	247515014	247517017	0	1	2003,	0,
chr1	247517224	247517974	NLG_000372	0	+	247517224	247517974	0	1	750,	0,
chr1	247518445	247520223	NLG_000373	0	+	247518445	247520223	0	1	1778,	0,
chr1	247526591	247531894	NLG_000374	0	+	247526591	247531894	0	1	5303,	0,
chr1	247537067	247540670	NLG_000375	0	+	247537067	247540670	0	2	378,2712,	0,891,
chr1	248064441	248066358	NLG_000376	0	+	248064441	248066358	0	1	1917,	0,
chr1	248077905	248081559	NLG_000377	0	+	248077905	248081559	0	1	3654,	0,
chr1	248082013	248082888	NLG_000378	0	+	248082013	248082888	0	1	875,	0,
chr1	249130744	249132257	NLG_000669	0	-	249130744	249132257	0	1	1513,	0,
chr1	249166885	249168287	NLG_000670	0	-	249166885	249168287	0	1	1402,	0,
chr1	249198383	249200380	NLG_000671	0	-	249198383	249200380	0	1	1997,	0,
chr1	249218750	249222098	NLG_000379	0	+	249218750	249222098	0	1	3348,	0,
chr1	249222339	249223012	NLG_000380	0	+	249222339	249223012	0	1	673,	0,
chr10	151871	153098	NLG_000826	0	-	151871	153098	0	1	1227,	0,
chr10	161149	162064	NLG_000827	0	-	161149	162064	0	1	915,	0,
chr10	173521	174286	NLG_000828	0	-	173521	174286	0	1	765,	0,
chr10	174585	180158	NLG_000829	0	-	174585	180158	0	1	5573,	0,
chr10	289972	300652	NLG_000830	0	-	289972	300652	0	2	1989,5901,	0,4779,
chr10	741177	743635	NLG_000831	0	-	741177	743635	0	1	2458,	0,
chr10	828308	829863	NLG_000832	0	-	828308	829863	0	1	1555,	0,
chr10	1009663	1013086	NLG_000833	0	-	1009663	1013086	0	1	3423,	0,
chr10	1596047	1600287	NLG_000834	0	-	1596047	1600287	0	1	4240,	0,
chr10	4621585	4623132	NLG_000835	0	-	4621585	4623132	0	1	1547,	0,
chr10	5025694	5026638	NLG_000836	0	-	5025694	5026638	0	1	944,	0,
chr10	5027870	5028190	NLG_000675	0	+	5027870	5028190	0	1	320,	0,
chr10	5552438	5553875	NLG_000837	0	-	5552438	5553875	0	1	1437,	0,
chr10	5708652	5709949	NLG_000676	0	+	5708652	5709949	0	1	1297,	0,
chr10	5756674	5757140	NLG_000677	0	+	5756674	5757140	0	1	466,	0,
chr10	5757796	5758063	NLG_000678	0	+	5757796	5758063	0	1	267,	0,
chr10	7527388	7528674	NLG_000679	0	+	7527388	7528674	0	1	1286,	0,
chr10	9190101	9191459	NLG_000838	0	-	9190101	9191459	0	1	1358,	0,
chr10	9230105	9231310	NLG_000841	0	-	9230105	9231310	0	1	1205,	0,
chr10	9234678	9238507	NLG_000842	0	-	9234678	9238507	0	1	3829,	0,
chr10	9252986	9253573	NLG_000843	0	-	9252986	9253573	0	1	587,	0,
chr10	9257607	9258531	NLG_000844	0	-	9257607	9258531	0	1	924,	0,
chr10	9276041	9276715	NLG_000845	0	-	9276041	9276715	0	1	674,	0,
chr10	9277419	9278449	NLG_000846	0	-	9277419	9278449	0	1	1030,	0,
chr10	9278599	9279319	NLG_000847	0	-	9278599	9279319	0	1	720,	0,
chr10	9279991	9281914	NLG_000848	0	-	9279991	9281914	0	1	1923,	0,
chr10	9296092	9296501	NLG_000849	0	-	9296092	9296501	0	1	409,	0,
chr10	9296634	9296933	NLG_000850	0	-	9296634	9296933	0	1	299,	0,
chr10	9297040	9299688	NLG_000851	0	-	9297040	9299688	0	1	2648,	0,
chr10	9302107	9303912	NLG_000852	0	-	9302107	9303912	0	1	1805,	0,
chr10	9308735	9309800	NLG_000853	0	-	9308735	9309800	0	1	1065,	0,
chr10	9309860	9311591	NLG_000854	0	-	9309860	9311591	0	1	1731,	0,
chr10	9323622	9354719	NLG_000839	0	-	9323622	9354719	0	11	45,580,227,227,148,2219,1019,346,841,117,633,	0,1649,2503,2503,12690,12690,13890,26734,26734,28547,30464,
chr10	9329164	9330965	NLG_000855	0	-	9329164	9330965	0	1	1801,	0,
chr10	9331272	9332308	NLG_000856	0	-	9331272	9332308	0	1	1036,	0,
chr10	9332401	9334392	NLG_000857	0	-	9332401	9334392	0	1	1991,	0,
chr10	9334748	9730782	NLG_000840	0	-	9334748	9730782	0	33	1712,1019,334,117,233,836,836,95,111,111,111,111,160,160,160,160,141,141,141,141,68,110,110,110,110,48,48,48,48,247,217,218,217,	0,2764,15608,17421,19338,45220,45220,150651,163636,163636,163636,163636,166016,166016,166016,166016,240273,240273,240273,240273,264016,324186,324186,324186,324186,391693,391693,391693,391693,395817,395817,395817,395817,
chr10	9355017	9359137	NLG_000858	0	-	9355017	9359137	0	1	4120,	0,
chr10	9375791	9376613	NLG_000859	0	-	9375791	9376613	0	1	822,	0,
chr10	9376791	9377373	NLG_000860	0	-	9376791	9377373	0	1	582,	0,
chr10	9430874	9431444	NLG_000861	0	-	9430874	9431444	0	1	570,	0,
chr10	9470289	9471148	NLG_000862	0	-	9470289	9471148	0	1	859,	0,
chr10	9471216	9471880	NLG_000863	0	-	9471216	9471880	0	1	664,	0,
chr10	9473799	9474108	NLG_000864	0	-	9473799	9474108	0	1	309,	0,
chr10	9476179	9476623	NLG_000865	0	-	9476179	9476623	0	1	444,	0,
chr10	9483327	9485175	NLG_000866	0	-	9483327	9485175	0	1	1848,	0,
chr10	9578562	9579382	NLG_000867	0	-	9578562	9579382	0	1	820,	0,
chr10	9579433	9580146	NLG_000868	0	-	9579433	9580146	0	1	713,	0,
chr10	9580298	9580860	NLG_000869	0	-	9580298	9580860	0	1	562,	0,
chr10	9581352	9581903	NLG_000870	0	-	9581352	9581903	0	1	551,	0,
chr10	10312925	10314313	NLG_000871	0	-	10312925	10314313	0	1	1388,	0,
chr10	10337087	10337794	NLG_000872	0	-	10337087	10337794	0	1	707,	0,
chr10	10365930	10367322	NLG_000873	0	-	10365930	10367322	0	1	1392,	0,
chr10	10367440	10370094	NLG_000874	0	-	10367440	10370094	0	1	2654,	0,
chr10	10370817	10371477	NLG_000875	0	-	10370817	10371477	0	1	660,	0,
chr10	10452684	10454698	NLG_000876	0	-	10452684	10454698	0	1	2014,	0,
chr10	10454839	10455231	NLG_000877	0	-	10454839	10455231	0	1	392,	0,
chr10	10455879	10456919	NLG_000878	0	-	10455879	10456919	0	1	1040,	0,
chr10	10456977	10457243	NLG_000879	0	-	10456977	10457243	0	1	266,	0,
chr10	10457367	10458163	NLG_000880	0	-	10457367	10458163	0	1	796,	0,
chr10	10505030	10505507	NLG_000680	0	+	10505030	10505507	0	1	477,	0,
chr10	10505571	10505804	NLG_000681	0	+	10505571	10505804	0	1	233,	0,
chr10	10506755	10507263	NLG_000682	0	+	10506755	10507263	0	1	508,	0,
chr10	10793950	10794518	NLG_000683	0	+	10793950	10794518	0	1	568,	0,
chr10	10801010	10801247	NLG_001036	0	0	10801010	10801247	0	1	237,	0,
chr10	10801943	10803169	NLG_000684	0	+	10801943	10803169	0	1	1226,	0,
chr10	10803919	10804652	NLG_000685	0	+	10803919	10804652	0	1	733,	0,
chr10	10825224	10825489	NLG_000686	0	+	10825224	10825489	0	1	265,	0,
chr10	11731689	11732242	NLG_000687	0	+	11731689	11732242	0	1	553,	0,
chr10	13200503	13201409	NLG_000688	0	+	13200503	13201409	0	1	906,	0,
chr10	13312163	13314309	NLG_000881	0	-	13312163	13314309	0	1	2146,	0,
chr10	13390359	13390852	NLG_000689	0	+	13390359	13390852	0	1	493,	0,
chr10	14916508	14917617	NLG_000882	0	-	14916508	14917617	0	1	1109,	0,
chr10	14942144	14942770	NLG_000883	0	-	14942144	14942770	0	1	626,	0,
chr10	16566302	16568040	NLG_000690	0	+	16566302	16568040	0	1	1738,	0,
chr10	16568258	16588084	NLG_000691	0	+	16568258	16588084	0	5	1940,1490,28,752,927,	0,2,1464,12972,18899,
chr10	17496611	17497468	NLG_000692	0	+	17496611	17497468	0	1	857,	0,
chr10	17770894	17772168	NLG_000693	0	+	17770894	17772168	0	1	1274,	0,
chr10	18825585	18825976	NLG_000884	0	-	18825585	18825976	0	1	391,	0,
chr10	20089077	20089467	NLG_000886	0	-	20089077	20089467	0	1	390,	0,
chr10	20093400	20094219	NLG_000887	0	-	20093400	20094219	0	1	819,	0,
chr10	20095594	20096113	NLG_000888	0	-	20095594	20096113	0	1	519,	0,
chr10	20101351	20104715	NLG_000885	0	-	20101351	20104715	0	3	421,1482,1385,	0,1733,1979,
chr10	20101854	20102801	NLG_000889	0	-	20101854	20102801	0	1	947,	0,
chr10	20587280	20587916	NLG_000694	0	+	20587280	20587916	0	1	636,	0,
chr10	20658404	20660117	NLG_000695	0	+	20658404	20660117	0	1	1713,	0,
chr10	20903357	20904249	NLG_000696	0	+	20903357	20904249	0	1	892,	0,
chr10	22026114	22044618	NLG_000890	0	-	22026114	22044618	0	2	16973,1328,	0,17176,
chr10	22540630	22544062	NLG_000697	0	+	22540630	22544062	0	1	3432,	0,
chr10	24858176	24858945	NLG_000891	0	-	24858176	24858945	0	1	769,	0,
chr10	25012721	25013592	NLG_000892	0	-	25012721	25013592	0	1	871,	0,
chr10	25041940	25042365	NLG_000893	0	-	25041940	25042365	0	1	425,	0,
chr10	25081424	25085374	NLG_000894	0	-	25081424	25085374	0	1	3950,	0,
chr10	25098476	25101790	NLG_000895	0	-	25098476	25101790	0	1	3314,	0,
chr10	25101888	25102151	NLG_000896	0	-	25101888	25102151	0	1	263,	0,
chr10	25108578	25109079	NLG_000897	0	-	25108578	25109079	0	1	501,	0,
chr10	25109334	25113763	NLG_000898	0	-	25109334	25113763	0	1	4429,	0,
chr10	25113895	25114875	NLG_000899	0	-	25113895	25114875	0	1	980,	0,
chr10	25114963	25115979	NLG_000900	0	-	25114963	25115979	0	1	1016,	0,
chr10	25117617	25118214	NLG_000901	0	-	25117617	25118214	0	1	597,	0,
chr10	25122144	25124630	NLG_000902	0	-	25122144	25124630	0	1	2486,	0,
chr10	25126602	25127302	NLG_000903	0	-	25126602	25127302	0	1	700,	0,
chr10	25131371	25132461	NLG_000904	0	-	25131371	25132461	0	1	1090,	0,
chr10	25318289	25319317	NLG_000698	0	+	25318289	25319317	0	1	1028,	0,
chr10	25319382	25322156	NLG_000699	0	+	25319382	25322156	0	1	2774,	0,
chr10	25324677	25327022	NLG_000700	0	+	25324677	25327022	0	1	2345,	0,
chr10	27238010	27241868	NLG_000905	0	-	27238010	27241868	0	1	3858,	0,
chr10	27258964	27260145	NLG_000906	0	-	27258964	27260145	0	1	1181,	0,
chr10	27389530	27390765	NLG_000701	0	+	27389530	27390765	0	1	1235,	0,
chr10	27477183	27478233	NLG_000907	0	-	27477183	27478233	0	1	1050,	0,
chr10	29661980	29663361	NLG_000908	0	-	29661980	29663361	0	2	220,157,	0,1224,
chr10	29697184	29698034	NLG_000909	0	-	29697184	29698034	0	1	850,	0,
chr10	29755256	29755637	NLG_000702	0	+	29755256	29755637	0	1	381,	0,
chr10	29771234	29771701	NLG_000703	0	+	29771234	29771701	0	1	467,	0,
chr10	30026149	30027090	NLG_000704	0	+	30026149	30027090	0	1	941,	0,
chr10	30028019	30028872	NLG_000705	0	+	30028019	30028872	0	1	853,	0,
chr10	30977942	30978388	NLG_000910	0	-	30977942	30978388	0	1	446,	0,
chr10	31423207	31427459	NLG_000706	0	+	31423207	31427459	0	3	523,176,1737,	0,2234,2515,
chr10	31895490	31898860	NLG_000707	0	+	31895490	31898860	0	2	689,2284,	0,1086,
chr10	32046614	32047818	NLG_000911	0	-	32046614	32047818	0	1	1204,	0,
chr10	32218103	32219775	NLG_000708	0	+	32218103	32219775	0	1	1672,	0,
chr10	32553682	32554265	NLG_000912	0	-	32553682	32554265	0	1	583,	0,
chr10	33248445	33248882	NLG_000709	0	+	33248445	33248882	0	1	437,	0,
chr10	33250719	33251268	NLG_000710	0	+	33250719	33251268	0	1	549,	0,
chr10	33252785	33254099	NLG_000711	0	+	33252785	33254099	0	1	1314,	0,
chr10	33625373	33627597	NLG_000712	0	+	33625373	33627597	0	1	2224,	0,
chr10	33627750	33630457	NLG_000713	0	+	33627750	33630457	0	1	2707,	0,
chr10	33639556	33640891	NLG_000714	0	+	33639556	33640891	0	1	1335,	0,
chr10	33648185	33650708	NLG_000715	0	+	33648185	33650708	0	1	2523,	0,
chr10	35523955	35524855	NLG_000913	0	-	35523955	35524855	0	1	900,	0,
chr10	35932376	35944373	NLG_000716	0	+	35932376	35944373	0	2	1115,10566,	0,1431,
chr10	35944900	35945466	NLG_000717	0	+	35944900	35945466	0	1	566,	0,
chr10	35945674	35955045	NLG_000718	0	+	35945674	35955045	0	5	1384,437,8598,7092,1559,	0,130,773,2279,7812,
chr10	38205590	38206964	NLG_000914	0	-	38205590	38206964	0	1	1374,	0,
chr10	38358392	38358963	NLG_000719	0	+	38358392	38358963	0	1	571,	0,
chr10	38362986	38363239	NLG_000720	0	+	38362986	38363239	0	1	253,	0,
chr10	38418776	38419840	NLG_000721	0	+	38418776	38419840	0	1	1064,	0,
chr10	38419958	38421840	NLG_000722	0	+	38419958	38421840	0	1	1882,	0,
chr10	38670814	38671902	NLG_000723	0	+	38670814	38671902	0	1	1088,	0,
chr10	42649663	42650399	NLG_000724	0	+	42649663	42650399	0	1	736,	0,
chr10	43139441	43140986	NLG_000725	0	+	43139441	43140986	0	1	1545,	0,
chr10	43264224	43264724	NLG_000726	0	+	43264224	43264724	0	1	500,	0,
chr10	43275189	43277569	NLG_000915	0	-	43275189	43277569	0	1	2380,	0,
chr10	43622430	43623782	NLG_000916	0	-	43622430	43623782	0	1	1352,	0,
chr10	43927823	43929489	NLG_000917	0	-	43927823	43929489	0	1	1666,	0,
chr10	44185803	44189682	NLG_000727	0	+	44185803	44189682	0	1	3879,	0,
chr10	45253052	45255200	NLG_000918	0	-	45253052	45255200	0	1	2148,	0,
chr10	45289048	45290686	NLG_000919	0	-	45289048	45290686	0	1	1638,	0,
chr10	45291535	45292179	NLG_000920	0	-	45291535	45292179	0	1	644,	0,
chr10	45293475	45295062	NLG_000921	0	-	45293475	45295062	0	1	1587,	0,
chr10	45295197	45296606	NLG_000922	0	-	45295197	45296606	0	1	1409,	0,
chr10	45296852	45305410	NLG_000923	0	-	45296852	45305410	0	1	8558,	0,
chr10	46980965	46981978	NLG_000924	0	-	46980965	46981978	0	1	1013,	0,
chr10	46986630	46989383	NLG_000925	0	-	46986630	46989383	0	1	2753,	0,
chr10	46989455	46991764	NLG_000926	0	-	46989455	46991764	0	1	2309,	0,
chr10	48376511	48382785	NLG_000728	0	+	48376511	48382785	0	1	6274,	0,
chr10	49513825	49514339	NLG_000927	0	-	49513825	49514339	0	1	514,	0,
chr10	50937082	50938371	NLG_000928	0	-	50937082	50938371	0	1	1289,	0,
chr10	52094633	52095019	NLG_000929	0	-	52094633	52095019	0	1	386,	0,
chr10	52423974	52424483	NLG_000930	0	-	52423974	52424483	0	1	509,	0,
chr10	52497519	52498595	NLG_000931	0	-	52497519	52498595	0	1	1076,	0,
chr10	58113250	58114600	NLG_000932	0	-	58113250	58114600	0	1	1350,	0,
chr10	60139857	60141335	NLG_000729	0	+	60139857	60141335	0	1	1478,	0,
chr10	60141436	60142709	NLG_000730	0	+	60141436	60142709	0	1	1273,	0,
chr10	60925646	60926650	NLG_000933	0	-	60925646	60926650	0	1	1004,	0,
chr10	61123339	61124642	NLG_000731	0	+	61123339	61124642	0	1	1303,	0,
chr10	61666558	61666814	NLG_000934	0	-	61666558	61666814	0	1	256,	0,
chr10	61781984	61783072	NLG_000935	0	-	61781984	61783072	0	1	1088,	0,
chr10	62560169	62561829	NLG_000732	0	+	62560169	62561829	0	1	1660,	0,
chr10	64099007	64134896	NLG_000936	0	-	64099007	64134896	0	18	2421,2421,2421,2421,84,84,84,84,198,198,198,198,92,92,450,450,267,267,	0,0,0,0,13689,13689,13689,13689,15201,15201,15201,15201,32684,32684,33852,33852,35622,35622,
chr10	65390369	65414902	NLG_000733	0	+	65390369	65414902	0	5	870,870,680,131,639,	0,0,14875,23049,23894,
chr10	65410719	65414902	NLG_000734	0	+	65410719	65414902	0	3	65,131,639,	0,2699,3544,
chr10	67539154	67541210	NLG_000735	0	+	67539154	67541210	0	1	2056,	0,
chr10	70021863	70023057	NLG_000937	0	-	70021863	70023057	0	1	1194,	0,
chr10	70023237	70040016	NLG_000938	0	-	70023237	70040016	0	1	16779,	0,
chr10	70232700	70233340	NLG_001037	0	0	70232700	70233340	0	1	640,	0,
chr10	70707038	70715833	NLG_000736	0	+	70707038	70715833	0	2	886,320,	0,8475,
chr10	71162030	71168443	NLG_000737	0	+	71162030	71168443	0	1	6413,	0,
chr10	71393846	71406893	NLG_000738	0	+	71393846	71406893	0	5	5404,2770,101,4332,3691,	0,6467,8067,8715,9356,
chr10	71893593	71894303	NLG_000939	0	-	71893593	71894303	0	1	710,	0,
chr10	71954736	71956051	NLG_000940	0	-	71954736	71956051	0	1	1315,	0,
chr10	71959407	71960193	NLG_000941	0	-	71959407	71960193	0	1	786,	0,
chr10	73124204	73130128	NLG_000739	0	+	73124204	73130128	0	2	491,3905,	0,2019,
chr10	73130717	73141172	NLG_000740	0	+	73130717	73141172	0	2	4851,1650,	0,8805,
chr10	74115597	74116593	NLG_000942	0	-	74115597	74116593	0	1	996,	0,
chr10	74861489	74863077	NLG_000943	0	-	74861489	74863077	0	1	1588,	0,
chr10	74865633	74866166	NLG_000944	0	-	74865633	74866166	0	1	533,	0,
chr10	74977935	74979394	NLG_000945	0	-	74977935	74979394	0	1	1459,	0,
chr10	74981662	74984242	NLG_000946	0	-	74981662	74984242	0	1	2580,	0,
chr10	74984320	74986238	NLG_000947	0	-	74984320	74986238	0	1	1918,	0,
chr10	75118814	75124771	NLG_000948	0	-	75118814	75124771	0	1	5957,	0,
chr10	75416737	75417501	NLG_000741	0	+	75416737	75417501	0	1	764,	0,
chr10	75418365	75423086	NLG_000742	0	+	75418365	75423086	0	1	4721,	0,
chr10	75499869	75501322	NLG_000743	0	+	75499869	75501322	0	1	1453,	0,
chr10	75540185	75541790	NLG_000949	0	-	75540185	75541790	0	2	1175,256,	0,1349,
chr10	76482685	76485817	NLG_000744	0	+	76482685	76485817	0	1	3132,	0,
chr10	76493188	76493878	NLG_000745	0	+	76493188	76493878	0	1	690,	0,
chr10	76582085	76584131	NLG_000950	0	-	76582085	76584131	0	1	2046,	0,
chr10	79541837	79542567	NLG_000951	0	-	79541837	79542567	0	1	730,	0,
chr10	79686438	79686810	NLG_000952	0	-	79686438	79686810	0	1	372,	0,
chr10	79694016	79696007	NLG_000746	0	+	79694016	79696007	0	1	1991,	0,
chr10	79723589	79725651	NLG_000953	0	-	79723589	79725651	0	1	2062,	0,
chr10	79726803	79732892	NLG_000954	0	-	79726803	79732892	0	1	6089,	0,
chr10	79831087	79845964	NLG_000747	0	+	79831087	79845964	0	3	447,81,424,	0,13128,14453,
chr10	79986262	79987478	NLG_000748	0	+	79986262	79987478	0	1	1216,	0,
chr10	79988420	79991443	NLG_000749	0	+	79988420	79991443	0	1	3023,	0,
chr10	79991548	79992835	NLG_000750	0	+	79991548	79992835	0	2	859,153,	0,1134,
chr10	79996232	79998867	NLG_000751	0	+	79996232	79998867	0	1	2635,	0,
chr10	80576998	80578653	NLG_000955	0	-	80576998	80578653	0	1	1655,	0,
chr10	80585001	80588299	NLG_000956	0	-	80585001	80588299	0	1	3298,	0,
chr10	80628261	80630571	NLG_000957	0	-	80628261	80630571	0	1	2310,	0,
chr10	80684849	80687139	NLG_000958	0	-	80684849	80687139	0	1	2290,	0,
chr10	80687691	80688554	NLG_000959	0	-	80687691	80688554	0	1	863,	0,
chr10	81362871	81364298	NLG_000960	0	-	81362871	81364298	0	1	1427,	0,
chr10	81399473	81400393	NLG_000961	0	-	81399473	81400393	0	1	920,	0,
chr10	81418275	81419176	NLG_000962	0	-	81418275	81419176	0	1	901,	0,
chr10	81596213	81597403	NLG_000752	0	+	81596213	81597403	0	1	1190,	0,
chr10	82213440	82213793	NLG_000753	0	+	82213440	82213793	0	1	353,	0,
chr10	83623430	83634825	NLG_000963	0	-	83623430	83634825	0	2	9827,721,	0,10674,
chr10	84754393	84758351	NLG_000754	0	+	84754393	84758351	0	1	3958,	0,
chr10	84758482	84762865	NLG_000755	0	+	84758482	84762865	0	1	4383,	0,
chr10	87286653	87289961	NLG_000964	0	-	87286653	87289961	0	1	3308,	0,
chr10	87290016	87291364	NLG_000965	0	-	87290016	87291364	0	1	1348,	0,
chr10	87291474	87294235	NLG_000966	0	-	87291474	87294235	0	1	2761,	0,
chr10	87294844	87300503	NLG_000967	0	-	87294844	87300503	0	1	5659,	0,
chr10	87300882	87301690	NLG_000968	0	-	87300882	87301690	0	1	808,	0,
chr10	87310990	87311943	NLG_000969	0	-	87310990	87311943	0	1	953,	0,
chr10	87312240	87318480	NLG_000970	0	-	87312240	87318480	0	1	6240,	0,
chr10	87312240	87356543	NLG_000971	0	-	87312240	87356543	0	11	5761,5761,119,119,127,127,79,286,1943,110,168,	0,0,8719,8719,9274,9274,40408,40408,41008,43610,44135,
chr10	88806873	88808164	NLG_000972	0	-	88806873	88808164	0	1	1291,	0,
chr10	88953790	88954513	NLG_000973	0	-	88953790	88954513	0	1	723,	0,
chr10	88957454	88958049	NLG_000974	0	-	88957454	88958049	0	1	595,	0,
chr10	88958387	88960480	NLG_000756	0	+	88958387	88960480	0	1	2093,	0,
chr10	89260228	89264601	NLG_000975	0	-	89260228	89264601	0	2	347,510,	0,3863,
chr10	89580843	89582867	NLG_000757	0	+	89580843	89582867	0	1	2024,	0,
chr10	89583028	89584763	NLG_000758	0	+	89583028	89584763	0	1	1735,	0,
chr10	89584843	89587455	NLG_000759	0	+	89584843	89587455	0	1	2612,	0,
chr10	89592456	89592992	NLG_000760	0	+	89592456	89592992	0	1	536,	0,
chr10	89598279	89599208	NLG_000761	0	+	89598279	89599208	0	1	929,	0,
chr10	89942312	89942958	NLG_000976	0	-	89942312	89942958	0	1	646,	0,
chr10	90342664	90344155	NLG_000762	0	+	90342664	90344155	0	1	1491,	0,
chr10	91090920	91094228	NLG_000977	0	-	91090920	91094228	0	1	3308,	0,
chr10	91183273	91184745	NLG_000763	0	+	91183273	91184745	0	1	1472,	0,
chr10	91460129	91461181	NLG_000978	0	-	91460129	91461181	0	1	1052,	0,
chr10	91551589	91552771	NLG_000764	0	+	91551589	91552771	0	1	1182,	0,
chr10	91939001	91939775	NLG_000979	0	-	91939001	91939775	0	1	774,	0,
chr10	92476467	92477820	NLG_000980	0	-	92476467	92477820	0	1	1353,	0,
chr10	92477971	92478750	NLG_000981	0	-	92477971	92478750	0	1	779,	0,
chr10	92480751	92485289	NLG_000982	0	-	92480751	92485289	0	1	4538,	0,
chr10	92492036	92492928	NLG_000983	0	-	92492036	92492928	0	1	892,	0,
chr10	92493808	92497155	NLG_000984	0	-	92493808	92497155	0	1	3347,	0,
chr10	92623047	92623584	NLG_000765	0	+	92623047	92623584	0	1	537,	0,
chr10	92906511	92910093	NLG_000985	0	-	92906511	92910093	0	1	3582,	0,
chr10	92914341	92921449	NLG_000986	0	-	92914341	92921449	0	1	7108,	0,
chr10	93169441	93169989	NLG_000766	0	+	93169441	93169989	0	1	548,	0,
chr10	93383302	93385468	NLG_000987	0	-	93383302	93385468	0	1	2166,	0,
chr10	93662055	93662896	NLG_000988	0	-	93662055	93662896	0	1	841,	0,
chr10	94831765	94832219	NLG_000767	0	+	94831765	94832219	0	1	454,	0,
chr10	95469583	95471675	NLG_000989	0	-	95469583	95471675	0	1	2092,	0,
chr10	95476911	95477617	NLG_000990	0	-	95476911	95477617	0	1	706,	0,
chr10	95499304	95501178	NLG_000991	0	-	95499304	95501178	0	1	1874,	0,
chr10	95501587	95503129	NLG_000992	0	-	95501587	95503129	0	1	1542,	0,
chr10	95503340	95517475	NLG_000993	0	-	95503340	95517475	0	5	2524,2524,178,238,238,	0,0,6223,13897,13897,
chr10	95560694	95563107	NLG_000768	0	+	95560694	95563107	0	1	2413,	0,
chr10	95722276	95723735	NLG_000769	0	+	95722276	95723735	0	1	1459,	0,
chr10	95723840	95728036	NLG_000770	0	+	95723840	95728036	0	1	4196,	0,
chr10	95728165	95730940	NLG_000771	0	+	95728165	95730940	0	1	2775,	0,
chr10	95748799	95749336	NLG_000772	0	+	95748799	95749336	0	1	537,	0,
chr10	96837589	96840097	NLG_000994	0	-	96837589	96840097	0	1	2508,	0,
chr10	96886914	96888804	NLG_000995	0	-	96886914	96888804	0	1	1890,	0,
chr10	97961285	97962499	NLG_000773	0	+	97961285	97962499	0	1	1214,	0,
chr10	98350268	98351252	NLG_000774	0	+	98350268	98351252	0	1	984,	0,
chr10	98590145	98591858	NLG_000996	0	-	98590145	98591858	0	1	1713,	0,
chr10	100006222	100010026	NLG_000775	0	+	100006222	100010026	0	1	3804,	0,
chr10	100038810	100039436	NLG_000776	0	+	100038810	100039436	0	1	626,	0,
chr10	100039506	100040015	NLG_000777	0	+	100039506	100040015	0	1	509,	0,
chr10	100213138	100214333	NLG_000778	0	+	100213138	100214333	0	1	1195,	0,
chr10	101201034	101201398	NLG_000779	0	+	101201034	101201398	0	1	364,	0,
chr10	101479568	101479782	NLG_000997	0	-	101479568	101479782	0	1	214,	0,
chr10	102007700	102008659	NLG_000998	0	-	102007700	102008659	0	1	959,	0,
chr10	102161096	102162189	NLG_000781	0	+	102161096	102162189	0	1	1093,	0,
chr10	102163030	102164000	NLG_000782	0	+	102163030	102164000	0	1	970,	0,
chr10	102164957	102165935	NLG_000780	0	+	102164957	102165935	0	1	978,	0,
chr10	102322360	102329554	NLG_000783	0	+	102322360	102329554	0	1	7194,	0,
chr10	102332426	102333704	NLG_000784	0	+	102332426	102333704	0	1	1278,	0,
chr10	102333809	102341495	NLG_000785	0	+	102333809	102341495	0	1	7686,	0,
chr10	102801750	102802856	NLG_000999	0	-	102801750	102802856	0	1	1106,	0,
chr10	103455097	103455637	NLG_000786	0	+	103455097	103455637	0	1	540,	0,
chr10	103455779	103457313	NLG_000787	0	+	103455779	103457313	0	1	1534,	0,
chr10	103457710	103460321	NLG_000788	0	+	103457710	103460321	0	1	2611,	0,
chr10	103860057	103863384	NLG_001000	0	-	103860057	103863384	0	1	3327,	0,
chr10	104423602	104425907	NLG_000789	0	+	104423602	104425907	0	1	2305,	0,
chr10	104606177	104608617	NLG_001001	0	-	104606177	104608617	0	1	2440,	0,
chr10	104612252	104613316	NLG_001002	0	-	104612252	104613316	0	1	1064,	0,
chr10	104663880	104665836	NLG_000790	0	+	104663880	104665836	0	1	1956,	0,
chr10	104666029	104669614	NLG_000791	0	+	104666029	104669614	0	1	3585,	0,
chr10	104669817	104670696	NLG_000792	0	+	104669817	104670696	0	1	879,	0,
chr10	104670941	104674255	NLG_000793	0	+	104670941	104674255	0	1	3314,	0,
chr10	104953079	104956753	NLG_000794	0	+	104953079	104956753	0	1	3674,	0,
chr10	104958498	104959449	NLG_001003	0	-	104958498	104959449	0	1	951,	0,
chr10	105035914	105036747	NLG_001004	0	-	105035914	105036747	0	1	833,	0,
chr10	105626214	105626882	NLG_001005	0	-	105626214	105626882	0	1	668,	0,
chr10	105627637	105628840	NLG_001006	0	-	105627637	105628840	0	1	1203,	0,
chr10	105631262	105632884	NLG_001007	0	-	105631262	105632884	0	1	1622,	0,
chr10	105696445	105726875	NLG_001008	0	-	105696445	105726875	0	8	2672,2672,88,78,78,658,303,387,	0,0,21771,23075,23075,29772,30043,30043,
chr10	106098197	106101216	NLG_000795	0	+	106098197	106101216	0	1	3019,	0,
chr10	106101466	106103353	NLG_000796	0	+	106101466	106103353	0	1	1887,	0,
chr10	106110746	106111597	NLG_000797	0	+	106110746	106111597	0	1	851,	0,
chr10	108924558	108925176	NLG_001009	0	-	108924558	108925176	0	1	618,	0,
chr10	110660669	110661835	NLG_001010	0	-	110660669	110661835	0	1	1166,	0,
chr10	110662738	110664613	NLG_001011	0	-	110662738	110664613	0	1	1875,	0,
chr10	110664777	110665844	NLG_001012	0	-	110664777	110665844	0	1	1067,	0,
chr10	110669265	110669856	NLG_001013	0	-	110669265	110669856	0	1	591,	0,
chr10	110671774	110672400	NLG_000798	0	+	110671774	110672400	0	1	626,	0,
chr10	112051264	112054713	NLG_000799	0	+	112051264	112054713	0	1	3449,	0,
chr10	112177751	112178155	NLG_000800	0	+	112177751	112178155	0	1	404,	0,
chr10	112257067	112257476	NLG_001014	0	-	112257067	112257476	0	1	409,	0,
chr10	112787475	112788628	NLG_000801	0	+	112787475	112788628	0	1	1153,	0,
chr10	112788709	112791169	NLG_000802	0	+	112788709	112791169	0	1	2460,	0,
chr10	113175874	113181999	NLG_001015	0	-	113175874	113181999	0	2	5640,384,	0,5741,
chr10	113894731	113895786	NLG_001016	0	-	113894731	113895786	0	1	1055,	0,
chr10	114589487	114590547	NLG_000803	0	+	114589487	114590547	0	1	1060,	0,
chr10	114594835	114595449	NLG_000804	0	+	114594835	114595449	0	1	614,	0,
chr10	114598473	114599231	NLG_000805	0	+	114598473	114599231	0	1	758,	0,
chr10	114618158	114622662	NLG_000806	0	+	114618158	114622662	0	1	4504,	0,
chr10	114623159	114623722	NLG_000807	0	+	114623159	114623722	0	1	563,	0,
chr10	114704602	114705133	NLG_000808	0	+	114704602	114705133	0	1	531,	0,
chr10	117856054	117872824	NLG_000809	0	+	117856054	117872824	0	7	62,62,117,117,306,2097,2097,	0,0,11062,11062,12017,14673,14673,
chr10	118582780	118584338	NLG_001017	0	-	118582780	118584338	0	1	1558,	0,
chr10	118584470	118584890	NLG_001018	0	-	118584470	118584890	0	1	420,	0,
chr10	118781176	118783847	NLG_000810	0	+	118781176	118783847	0	1	2671,	0,
chr10	119242787	119243677	NLG_001019	0	-	119242787	119243677	0	1	890,	0,
chr10	120342898	120346291	NLG_001020	0	-	120342898	120346291	0	1	3393,	0,
chr10	120965768	120966394	NLG_001021	0	-	120965768	120966394	0	1	626,	0,
chr10	121328500	121330150	NLG_001022	0	-	121328500	121330150	0	1	1650,	0,
chr10	121357762	121360010	NLG_000811	0	+	121357762	121360010	0	1	2248,	0,
chr10	121360147	121361126	NLG_000812	0	+	121360147	121361126	0	1	979,	0,
chr10	121483753	121485416	NLG_001023	0	-	121483753	121485416	0	1	1663,	0,
chr10	124195161	124202087	NLG_000813	0	+	124195161	124202087	0	1	6926,	0,
chr10	124207633	124220646	NLG_001024	0	-	124207633	124220646	0	7	2540,2822,107,1417,172,2064,182,	0,0,2715,10377,10377,10800,12831,
chr10	124927369	124929881	NLG_000814	0	+	124927369	124929881	0	1	2512,	0,
chr10	124945845	124947821	NLG_000815	0	+	124945845	124947821	0	1	1976,	0,
chr10	125710819	125724634	NLG_001025	0	-	125710819	125724634	0	5	3257,101,1695,1242,174,	0,10662,10957,12789,13641,
chr10	125730372	125731428	NLG_001026	0	-	125730372	125731428	0	1	1056,	0,
chr10	125756382	125760941	NLG_001027	0	-	125756382	125760941	0	1	4559,	0,
chr10	125767231	125769988	NLG_000816	0	+	125767231	125769988	0	1	2757,	0,
chr10	126081966	126082882	NLG_001028	0	-	126081966	126082882	0	1	916,	0,
chr10	126850369	126851483	NLG_000817	0	+	126850369	126851483	0	1	1114,	0,
chr10	127156391	127156916	NLG_001029	0	-	127156391	127156916	0	1	525,	0,
chr10	127390082	127390689	NLG_001030	0	-	127390082	127390689	0	1	607,	0,
chr10	127390766	127391958	NLG_001031	0	-	127390766	127391958	0	1	1192,	0,
chr10	127470559	127471333	NLG_001032	0	-	127470559	127471333	0	1	774,	0,
chr10	127471431	127472543	NLG_001033	0	-	127471431	127472543	0	1	1112,	0,
chr10	128963416	128964138	NLG_001034	0	-	128963416	128964138	0	1	722,	0,
chr10	131599477	131601395	NLG_000818	0	+	131599477	131601395	0	3	499,102,25,	0,1576,1893,
chr10	131915366	131916748	NLG_000820	0	+	131915366	131916748	0	1	1382,	0,
chr10	131917287	131919725	NLG_000819	0	+	131917287	131919725	0	1	2438,	0,
chr10	131920339	131920948	NLG_000821	0	+	131920339	131920948	0	1	609,	0,
chr10	131996840	131997737	NLG_000822	0	+	131996840	131997737	0	1	897,	0,
chr10	132722102	132746987	NLG_000823	0	+	132722102	132746987	0	3	844,135,2684,	0,3222,22201,
chr10	133778193	133779727	NLG_000824	0	+	133778193	133779727	0	2	1081,65,	0,1469,
chr10	133809756	133811901	NLG_000825	0	+	133809756	133811901	0	1	2145,	0,
chr10	133847695	133848290	NLG_001035	0	-	133847695	133848290	0	1	595,	0,
chr11	364054	365008	NLG_001228	0	-	364054	365008	0	1	954,	0,
chr11	445702	447451	NLG_001229	0	-	445702	447451	0	1	1749,	0,
chr11	507402	518663	NLG_001038	0	+	507402	518663	0	1	11261,	0,
chr11	520575	521500	NLG_001230	0	-	520575	521500	0	1	925,	0,
chr11	520732	521738	NLG_001039	0	+	520732	521738	0	1	1006,	0,
chr11	521892	522288	NLG_001040	0	+	521892	522288	0	1	396,	0,
chr11	523385	524528	NLG_001041	0	+	523385	524528	0	1	1143,	0,
chr11	573841	575921	NLG_001231	0	-	573841	575921	0	1	2080,	0,
chr11	627467	628863	NLG_001042	0	+	627467	628863	0	1	1396,	0,
chr11	1351267	1352805	NLG_001232	0	-	1351267	1352805	0	1	1538,	0,
chr11	1352862	1358385	NLG_001233	0	-	1352862	1358385	0	3	4608,125,254,	0,4872,5269,
chr11	1362957	1363891	NLG_001043	0	+	1362957	1363891	0	1	934,	0,
chr11	1364063	1367645	NLG_001044	0	+	1364063	1367645	0	1	3582,	0,
chr11	1368047	1369325	NLG_001045	0	+	1368047	1369325	0	1	1278,	0,
chr11	1369444	1370071	NLG_001046	0	+	1369444	1370071	0	1	627,	0,
chr11	1406563	1407539	NLG_001234	0	-	1406563	1407539	0	1	976,	0,
chr11	3078966	3079636	NLG_001047	0	+	3078966	3079636	0	1	670,	0,
chr11	3079838	3080782	NLG_001048	0	+	3079838	3080782	0	1	944,	0,
chr11	3083227	3087431	NLG_001049	0	+	3083227	3087431	0	1	4204,	0,
chr11	3604279	3604621	NLG_001235	0	-	3604279	3604621	0	1	342,	0,
chr11	6406456	6411564	NLG_001236	0	-	6406456	6411564	0	5	2889,188,1260,186,228,	0,0,3827,4880,4880,
chr11	6677222	6690915	NLG_001050	0	+	6677222	6690915	0	8	766,4267,4267,314,131,164,1902,83,	0,0,0,915,4131,7118,7118,13610,
chr11	6677254	6677994	NLG_001237	0	-	6677254	6677994	0	1	740,	0,
chr11	6692286	6692853	NLG_001051	0	+	6692286	6692853	0	1	567,	0,
chr11	6694571	6695626	NLG_001052	0	+	6694571	6695626	0	1	1055,	0,
chr11	6982502	7013611	NLG_001238	0	-	6982502	7013611	0	3	466,40,508,	0,26611,30601,
chr11	7013764	7017692	NLG_001239	0	-	7013764	7017692	0	1	3928,	0,
chr11	7455452	7455935	NLG_001240	0	-	7455452	7455935	0	1	483,	0,
chr11	8338828	8343661	NLG_001241	0	-	8338828	8343661	0	1	4833,	0,
chr11	8954686	8955870	NLG_001053	0	+	8954686	8955870	0	1	1184,	0,
chr11	8956080	8957470	NLG_001054	0	+	8956080	8957470	0	1	1390,	0,
chr11	9060531	9061498	NLG_001055	0	+	9060531	9061498	0	1	967,	0,
chr11	10837063	10841648	NLG_001056	0	+	10837063	10841648	0	1	4585,	0,
chr11	10954511	10955245	NLG_001057	0	+	10954511	10955245	0	1	734,	0,
chr11	14897039	14898718	NLG_001058	0	+	14897039	14898718	0	1	1679,	0,
chr11	14914171	14915730	NLG_001059	0	+	14914171	14915730	0	1	1559,	0,
chr11	14915840	14917526	NLG_001060	0	+	14915840	14917526	0	1	1686,	0,
chr11	14919162	14920853	NLG_001061	0	+	14919162	14920853	0	1	1691,	0,
chr11	15865230	15882284	NLG_001062	0	+	15865230	15882284	0	8	627,97,148,109,177,142,151,1888,	0,702,3549,11924,13827,14613,14928,15166,
chr11	15882489	15883930	NLG_001063	0	+	15882489	15883930	0	1	1441,	0,
chr11	17095108	17095796	NLG_001242	0	-	17095108	17095796	0	1	688,	0,
chr11	17498920	17503283	NLG_001064	0	+	17498920	17503283	0	1	4363,	0,
chr11	18083553	18087411	NLG_001065	0	+	18083553	18087411	0	3	28,2852,817,	0,1006,3041,
chr11	18491161	18493303	NLG_001243	0	-	18491161	18493303	0	1	2142,	0,
chr11	18493475	18494007	NLG_001244	0	-	18493475	18494007	0	1	532,	0,
chr11	18548972	18549565	NLG_001066	0	+	18548972	18549565	0	1	593,	0,
chr11	18549956	18551086	NLG_001067	0	+	18549956	18551086	0	1	1130,	0,
chr11	18610324	18615325	NLG_001068	0	+	18610324	18615325	0	1	5001,	0,
chr11	18620568	18621274	NLG_001069	0	+	18620568	18621274	0	1	706,	0,
chr11	19317894	19318889	NLG_001070	0	+	19317894	19318889	0	1	995,	0,
chr11	19319004	19319927	NLG_001071	0	+	19319004	19319927	0	1	923,	0,
chr11	20677145	20678969	NLG_001245	0	-	20677145	20678969	0	1	1824,	0,
chr11	21600898	21602858	NLG_001072	0	+	21600898	21602858	0	1	1960,	0,
chr11	21603881	21604493	NLG_001073	0	+	21603881	21604493	0	1	612,	0,
chr11	21604580	21606669	NLG_001074	0	+	21604580	21606669	0	1	2089,	0,
chr11	21700344	21702863	NLG_001075	0	+	21700344	21702863	0	2	100,927,	0,1592,
chr11	22454383	22455314	NLG_001076	0	+	22454383	22455314	0	1	931,	0,
chr11	24513331	24519304	NLG_001246	0	-	24513331	24519304	0	1	5973,	0,
chr11	25108288	25109400	NLG_001077	0	+	25108288	25109400	0	1	1112,	0,
chr11	25111755	25112723	NLG_001078	0	+	25111755	25112723	0	1	968,	0,
chr11	27020821	27021635	NLG_001079	0	+	27020821	27021635	0	1	814,	0,
chr11	27311958	27315076	NLG_001247	0	-	27311958	27315076	0	1	3118,	0,
chr11	27315135	27318521	NLG_001248	0	-	27315135	27318521	0	2	981,967,	0,2419,
chr11	28155202	28167077	NLG_001080	0	+	28155202	28167077	0	2	990,27,	0,11848,
chr11	30004081	30005761	NLG_001249	0	-	30004081	30005761	0	1	1680,	0,
chr11	30006297	30007894	NLG_001250	0	-	30006297	30007894	0	1	1597,	0,
chr11	30017473	30019703	NLG_001251	0	-	30017473	30019703	0	1	2230,	0,
chr11	30020859	30025093	NLG_001252	0	-	30020859	30025093	0	1	4234,	0,
chr11	30358024	30361023	NLG_001253	0	-	30358024	30361023	0	1	2999,	0,
chr11	30370531	30371782	NLG_001254	0	-	30370531	30371782	0	1	1251,	0,
chr11	30371916	30377466	NLG_001255	0	-	30371916	30377466	0	1	5550,	0,
chr11	30378232	30380972	NLG_001256	0	-	30378232	30380972	0	1	2740,	0,
chr11	30381643	30382028	NLG_001257	0	-	30381643	30382028	0	1	385,	0,
chr11	30383430	30384653	NLG_001258	0	-	30383430	30384653	0	1	1223,	0,
chr11	30390453	30392273	NLG_001259	0	-	30390453	30392273	0	1	1820,	0,
chr11	30392490	30399205	NLG_001260	0	-	30392490	30399205	0	1	6715,	0,
chr11	30399423	30402465	NLG_001261	0	-	30399423	30402465	0	1	3042,	0,
chr11	30656840	30657993	NLG_001081	0	+	30656840	30657993	0	1	1153,	0,
chr11	30795196	30844182	NLG_001082	0	+	30795196	30844182	0	4	269,63,977,582,	0,475,18702,48404,
chr11	30795196	30872576	NLG_001083	0	+	30795196	30872576	0	4	269,63,977,2902,	0,475,18702,74478,
chr11	30840529	30841442	NLG_001084	0	+	30840529	30841442	0	1	913,	0,
chr11	31701910	31702417	NLG_001262	0	-	31701910	31702417	0	1	507,	0,
chr11	31707089	31709329	NLG_001263	0	-	31707089	31709329	0	1	2240,	0,
chr11	32912434	32914133	NLG_001264	0	-	32912434	32914133	0	1	1699,	0,
chr11	34066557	34072857	NLG_001265	0	-	34066557	34072857	0	3	361,1470,640,	0,4830,5660,
chr11	34070286	34071240	NLG_001266	0	-	34070286	34071240	0	1	954,	0,
chr11	34125327	34126136	NLG_001085	0	+	34125327	34126136	0	1	809,	0,
chr11	34171122	34181487	NLG_001086	0	+	34171122	34181487	0	3	5461,158,890,	0,8366,9475,
chr11	34379842	34382054	NLG_001087	0	+	34379842	34382054	0	1	2212,	0,
chr11	35637599	35642854	NLG_001267	0	-	35637599	35642854	0	1	5255,	0,
chr11	36495767	36498302	NLG_001268	0	-	36495767	36498302	0	1	2535,	0,
chr11	36498370	36503439	NLG_001269	0	-	36498370	36503439	0	1	5069,	0,
chr11	36498447	36500781	NLG_001088	0	+	36498447	36500781	0	1	2334,	0,
chr11	40127426	40130327	NLG_001270	0	-	40127426	40130327	0	1	2901,	0,
chr11	43363373	43363830	NLG_001089	0	+	43363373	43363830	0	1	457,	0,
chr11	44112868	44116941	NLG_001090	0	+	44112868	44116941	0	1	4073,	0,
chr11	44295422	44306006	NLG_001091	0	+	44295422	44306006	0	1	10584,	0,
chr11	45940763	45942411	NLG_001271	0	-	45940763	45942411	0	1	1648,	0,
chr11	46617883	46620768	NLG_001272	0	-	46617883	46620768	0	1	2885,	0,
chr11	47595830	47596751	NLG_001092	0	+	47595830	47596751	0	1	921,	0,
chr11	47606732	47609285	NLG_001273	0	-	47606732	47609285	0	1	2553,	0,
chr11	47609822	47611095	NLG_001274	0	-	47609822	47611095	0	1	1273,	0,
chr11	47870261	47871341	NLG_001093	0	+	47870261	47871341	0	1	1080,	0,
chr11	47873265	47874520	NLG_001094	0	+	47873265	47874520	0	1	1255,	0,
chr11	57250243	57254240	NLG_001095	0	+	57250243	57254240	0	1	3997,	0,
chr11	57299092	57299918	NLG_001275	0	-	57299092	57299918	0	1	826,	0,
chr11	57302446	57308897	NLG_001276	0	-	57302446	57308897	0	1	6451,	0,
chr11	57336438	57337413	NLG_001096	0	+	57336438	57337413	0	1	975,	0,
chr11	57599310	57603786	NLG_001097	0	+	57599310	57603786	0	1	4476,	0,
chr11	58345931	58346421	NLG_001098	0	+	58345931	58346421	0	1	490,	0,
chr11	58656632	58657997	NLG_001277	0	-	58656632	58657997	0	1	1365,	0,
chr11	58658096	58668307	NLG_001278	0	-	58658096	58668307	0	3	4543,107,133,	0,9028,10078,
chr11	58726891	58728432	NLG_001279	0	-	58726891	58728432	0	1	1541,	0,
chr11	58728519	58729373	NLG_001280	0	-	58728519	58729373	0	1	854,	0,
chr11	58730427	58731257	NLG_001281	0	-	58730427	58731257	0	1	830,	0,
chr11	58731257	58734888	NLG_001282	0	-	58731257	58734888	0	1	3631,	0,
chr11	58748964	58749956	NLG_001283	0	-	58748964	58749956	0	1	992,	0,
chr11	58804284	58805464	NLG_001284	0	-	58804284	58805464	0	1	1180,	0,
chr11	58806494	58807621	NLG_001285	0	-	58806494	58807621	0	1	1127,	0,
chr11	58808036	58809183	NLG_001286	0	-	58808036	58809183	0	1	1147,	0,
chr11	58811873	58812574	NLG_001287	0	-	58811873	58812574	0	1	701,	0,
chr11	58812776	58813962	NLG_001288	0	-	58812776	58813962	0	1	1186,	0,
chr11	58814740	58817139	NLG_001289	0	-	58814740	58817139	0	1	2399,	0,
chr11	58836097	58838991	NLG_001290	0	-	58836097	58838991	0	1	2894,	0,
chr11	58867281	58868743	NLG_001368	0	0	58867281	58868743	0	1	1462,	0,
chr11	58870436	58874428	NLG_001291	0	-	58870436	58874428	0	1	3992,	0,
chr11	58985447	58988099	NLG_001099	0	+	58985447	58988099	0	1	2652,	0,
chr11	59322902	59324069	NLG_001292	0	-	59322902	59324069	0	1	1167,	0,
chr11	61064692	61066860	NLG_001100	0	+	61064692	61066860	0	1	2168,	0,
chr11	61147156	61147923	NLG_001101	0	+	61147156	61147923	0	1	767,	0,
chr11	61151106	61154473	NLG_001102	0	+	61151106	61154473	0	1	3367,	0,
chr11	61155482	61158295	NLG_001103	0	+	61155482	61158295	0	1	2813,	0,
chr11	61158422	61158706	NLG_001104	0	+	61158422	61158706	0	1	284,	0,
chr11	61735326	61735746	NLG_001293	0	-	61735326	61735746	0	1	420,	0,
chr11	61924314	61924728	NLG_001105	0	+	61924314	61924728	0	1	414,	0,
chr11	62165307	62168449	NLG_001106	0	+	62165307	62168449	0	1	3142,	0,
chr11	62536441	62538500	NLG_001107	0	+	62536441	62538500	0	1	2059,	0,
chr11	63536224	63536613	NLG_001294	0	-	63536224	63536613	0	1	389,	0,
chr11	63536794	63537581	NLG_001295	0	-	63536794	63537581	0	1	787,	0,
chr11	63537255	63539361	NLG_001108	0	+	63537255	63539361	0	1	2106,	0,
chr11	63539464	63540916	NLG_001109	0	+	63539464	63540916	0	1	1452,	0,
chr11	63541068	63545793	NLG_001110	0	+	63541068	63545793	0	1	4725,	0,
chr11	63545930	63547889	NLG_001111	0	+	63545930	63547889	0	1	1959,	0,
chr11	63578361	63578804	NLG_001296	0	-	63578361	63578804	0	1	443,	0,
chr11	63579089	63580787	NLG_001297	0	-	63579089	63580787	0	1	1698,	0,
chr11	63688446	63689341	NLG_001112	0	+	63688446	63689341	0	1	895,	0,
chr11	63940003	63943890	NLG_001298	0	-	63940003	63943890	0	1	3887,	0,
chr11	63944013	63947770	NLG_001299	0	-	63944013	63947770	0	1	3757,	0,
chr11	63947879	63952129	NLG_001300	0	-	63947879	63952129	0	3	40,618,1765,	0,2208,2485,
chr11	63947964	63948941	NLG_001301	0	-	63947964	63948941	0	1	977,	0,
chr11	64257457	64259301	NLG_001113	0	+	64257457	64259301	0	1	1844,	0,
chr11	64259442	64260282	NLG_001114	0	+	64259442	64260282	0	1	840,	0,
chr11	64549228	64555461	NLG_001115	0	+	64549228	64555461	0	1	6233,	0,
chr11	65236143	65236844	NLG_001116	0	+	65236143	65236844	0	1	701,	0,
chr11	65237059	65240075	NLG_001117	0	+	65237059	65240075	0	1	3016,	0,
chr11	65244898	65245779	NLG_001118	0	+	65244898	65245779	0	1	881,	0,
chr11	65430797	65439176	NLG_001119	0	+	65430797	65439176	0	3	2217,87,283,	0,2804,8096,
chr11	65489008	65492092	NLG_001302	0	-	65489008	65492092	0	1	3084,	0,
chr11	65500606	65507303	NLG_001303	0	-	65500606	65507303	0	1	6697,	0,
chr11	65507370	65508169	NLG_001304	0	-	65507370	65508169	0	1	799,	0,
chr11	65508227	65510798	NLG_001305	0	-	65508227	65510798	0	1	2571,	0,
chr11	65530372	65539924	NLG_001306	0	-	65530372	65539924	0	1	9552,	0,
chr11	65752280	65754620	NLG_001120	0	+	65752280	65754620	0	1	2340,	0,
chr11	66015409	66019655	NLG_001121	0	+	66015409	66019655	0	1	4246,	0,
chr11	66019738	66021957	NLG_001122	0	+	66019738	66021957	0	1	2219,	0,
chr11	66022052	66023895	NLG_001123	0	+	66022052	66023895	0	1	1843,	0,
chr11	66382772	66383790	NLG_001307	0	-	66382772	66383790	0	1	1018,	0,
chr11	66503242	66510388	NLG_001308	0	-	66503242	66510388	0	1	7146,	0,
chr11	67091642	67092106	NLG_001124	0	+	67091642	67092106	0	1	464,	0,
chr11	67093441	67094066	NLG_001125	0	+	67093441	67094066	0	1	625,	0,
chr11	67096224	67096616	NLG_001126	0	+	67096224	67096616	0	1	392,	0,
chr11	67099567	67099829	NLG_001127	0	+	67099567	67099829	0	1	262,	0,
chr11	67100232	67101217	NLG_001128	0	+	67100232	67101217	0	1	985,	0,
chr11	67116566	67117040	NLG_001129	0	+	67116566	67117040	0	1	474,	0,
chr11	67141752	67142389	NLG_001130	0	+	67141752	67142389	0	1	637,	0,
chr11	67156612	67157096	NLG_001131	0	+	67156612	67157096	0	1	484,	0,
chr11	67157158	67157700	NLG_001132	0	+	67157158	67157700	0	1	542,	0,
chr11	67450180	67450466	NLG_001133	0	+	67450180	67450466	0	1	286,	0,
chr11	67548416	67548694	NLG_001309	0	-	67548416	67548694	0	1	278,	0,
chr11	67699637	67700946	NLG_001310	0	-	67699637	67700946	0	1	1309,	0,
chr11	68039539	68052787	NLG_001134	0	+	68039539	68052787	0	2	10924,818,	0,12430,
chr11	68630647	68633373	NLG_001311	0	-	68630647	68633373	0	1	2726,	0,
chr11	68633484	68633715	NLG_001312	0	-	68633484	68633715	0	1	231,	0,
chr11	68633934	68642556	NLG_001313	0	-	68633934	68642556	0	1	8622,	0,
chr11	68708163	68710368	NLG_001135	0	+	68708163	68710368	0	1	2205,	0,
chr11	68710457	68717104	NLG_001136	0	+	68710457	68717104	0	1	6647,	0,
chr11	68882234	68883038	NLG_001137	0	+	68882234	68883038	0	1	804,	0,
chr11	68883373	68885427	NLG_001138	0	+	68883373	68885427	0	1	2054,	0,
chr11	68903024	68903756	NLG_001139	0	+	68903024	68903756	0	1	732,	0,
chr11	68923711	68924370	NLG_001140	0	+	68923711	68924370	0	1	659,	0,
chr11	69490282	69491483	NLG_001141	0	+	69490282	69491483	0	1	1201,	0,
chr11	71160307	71160786	NLG_001142	0	+	71160307	71160786	0	1	479,	0,
chr11	71160836	71161508	NLG_001143	0	+	71160836	71161508	0	1	672,	0,
chr11	71586505	71590373	NLG_001314	0	-	71586505	71590373	0	1	3868,	0,
chr11	72504815	72519696	NLG_001144	0	+	72504815	72519696	0	2	246,135,	0,14746,
chr11	72519105	72520674	NLG_001315	0	-	72519105	72520674	0	1	1569,	0,
chr11	72523467	72525124	NLG_001316	0	-	72523467	72525124	0	1	1657,	0,
chr11	72853914	72854580	NLG_001145	0	+	72853914	72854580	0	1	666,	0,
chr11	72854662	72855495	NLG_001146	0	+	72854662	72855495	0	1	833,	0,
chr11	73309396	73310387	NLG_001147	0	+	73309396	73310387	0	1	991,	0,
chr11	73699186	73699651	NLG_001317	0	-	73699186	73699651	0	1	465,	0,
chr11	74618873	74619197	NLG_001148	0	+	74618873	74619197	0	1	324,	0,
chr11	74621152	74621570	NLG_001149	0	+	74621152	74621570	0	1	418,	0,
chr11	74623710	74624254	NLG_001150	0	+	74623710	74624254	0	1	544,	0,
chr11	74625793	74626627	NLG_001151	0	+	74625793	74626627	0	1	834,	0,
chr11	74628211	74629304	NLG_001152	0	+	74628211	74629304	0	1	1093,	0,
chr11	74692248	74694189	NLG_001153	0	+	74692248	74694189	0	1	1941,	0,
chr11	74694246	74695095	NLG_001154	0	+	74694246	74695095	0	1	849,	0,
chr11	74695226	74696296	NLG_001155	0	+	74695226	74696296	0	1	1070,	0,
chr11	74696483	74697380	NLG_001156	0	+	74696483	74697380	0	1	897,	0,
chr11	74738729	74739723	NLG_001157	0	+	74738729	74739723	0	1	994,	0,
chr11	74741531	74742666	NLG_001158	0	+	74741531	74742666	0	1	1135,	0,
chr11	75237381	75244775	NLG_001159	0	+	75237381	75244775	0	1	7394,	0,
chr11	75302444	75303558	NLG_001318	0	-	75302444	75303558	0	1	1114,	0,
chr11	75303631	75306738	NLG_001319	0	-	75303631	75306738	0	1	3107,	0,
chr11	75903059	75903421	NLG_001320	0	-	75903059	75903421	0	1	362,	0,
chr11	76268567	76271582	NLG_001160	0	+	76268567	76271582	0	1	3015,	0,
chr11	77562327	77562840	NLG_001321	0	-	77562327	77562840	0	1	513,	0,
chr11	77578111	77579220	NLG_001322	0	-	77578111	77579220	0	1	1109,	0,
chr11	77791563	77792447	NLG_001161	0	+	77791563	77792447	0	1	884,	0,
chr11	79152213	79152715	NLG_001323	0	-	79152213	79152715	0	1	502,	0,
chr11	82530373	82532327	NLG_001324	0	-	82530373	82532327	0	1	1954,	0,
chr11	82805517	82808327	NLG_001162	0	+	82805517	82808327	0	1	2810,	0,
chr11	85351213	85352732	NLG_001163	0	+	85351213	85352732	0	1	1519,	0,
chr11	85352812	85355172	NLG_001164	0	+	85352812	85355172	0	1	2360,	0,
chr11	85356424	85357257	NLG_001325	0	-	85356424	85357257	0	1	833,	0,
chr11	85998941	85999763	NLG_001165	0	+	85998941	85999763	0	1	822,	0,
chr11	86004399	86004918	NLG_001166	0	+	86004399	86004918	0	1	519,	0,
chr11	86046902	86064216	NLG_001326	0	-	86046902	86064216	0	2	1073,192,	0,17122,
chr11	86057968	86058959	NLG_001327	0	-	86057968	86058959	0	1	991,	0,
chr11	86059208	86059667	NLG_001328	0	-	86059208	86059667	0	1	459,	0,
chr11	86063792	86065163	NLG_001167	0	+	86063792	86065163	0	1	1371,	0,
chr11	86129932	86135517	NLG_001329	0	-	86129932	86135517	0	1	5585,	0,
chr11	86143144	86144573	NLG_001330	0	-	86143144	86144573	0	1	1429,	0,
chr11	86499955	86500910	NLG_001168	0	+	86499955	86500910	0	1	955,	0,
chr11	86500976	86501950	NLG_001169	0	+	86500976	86501950	0	1	974,	0,
chr11	86603823	86604727	NLG_001331	0	-	86603823	86604727	0	1	904,	0,
chr11	86605502	86606008	NLG_001332	0	-	86605502	86606008	0	1	506,	0,
chr11	86610983	86611676	NLG_001333	0	-	86610983	86611676	0	1	693,	0,
chr11	86715266	86716137	NLG_001170	0	+	86715266	86716137	0	1	871,	0,
chr11	86716363	86718476	NLG_001171	0	+	86716363	86718476	0	1	2113,	0,
chr11	88243871	88244249	NLG_001334	0	-	88243871	88244249	0	1	378,	0,
chr11	88246171	88246488	NLG_001335	0	-	88246171	88246488	0	1	317,	0,
chr11	89920908	89933320	NLG_001336	0	-	89920908	89933320	0	1	12412,	0,
chr11	89957387	89958824	NLG_001172	0	+	89957387	89958824	0	1	1437,	0,
chr11	89968422	89969241	NLG_001173	0	+	89968422	89969241	0	1	819,	0,
chr11	93478214	93478495	NLG_001174	0	+	93478214	93478495	0	1	281,	0,
chr11	93800002	93800904	NLG_001337	0	-	93800002	93800904	0	1	902,	0,
chr11	94144446	94146322	NLG_001338	0	-	94144446	94146322	0	1	1876,	0,
chr11	94147439	94148080	NLG_001339	0	-	94147439	94148080	0	1	641,	0,
chr11	94273514	94274251	NLG_001340	0	-	94273514	94274251	0	1	737,	0,
chr11	94289678	94290104	NLG_001175	0	+	94289678	94290104	0	1	426,	0,
chr11	94291202	94291889	NLG_001176	0	+	94291202	94291889	0	1	687,	0,
chr11	94348439	94349016	NLG_001177	0	+	94348439	94349016	0	1	577,	0,
chr11	94349823	94350311	NLG_001178	0	+	94349823	94350311	0	1	488,	0,
chr11	94796634	94797816	NLG_001341	0	-	94796634	94797816	0	1	1182,	0,
chr11	94873528	94874617	NLG_001179	0	+	94873528	94874617	0	1	1089,	0,
chr11	98739887	98740704	NLG_001180	0	+	98739887	98740704	0	1	817,	0,
chr11	98740796	98741824	NLG_001181	0	+	98740796	98741824	0	1	1028,	0,
chr11	98742798	98744130	NLG_001182	0	+	98742798	98744130	0	1	1332,	0,
chr11	98769296	98838182	NLG_001183	0	+	98769296	98838182	0	3	106,118,62,	0,67692,68824,
chr11	98890927	98891583	NLG_001184	0	+	98890927	98891583	0	1	656,	0,
chr11	102217095	102217917	NLG_001342	0	-	102217095	102217917	0	1	822,	0,
chr11	102252197	102253664	NLG_001185	0	+	102252197	102253664	0	1	1467,	0,
chr11	102256849	102258204	NLG_001186	0	+	102256849	102258204	0	1	1355,	0,
chr11	105853365	105859365	NLG_001343	0	-	105853365	105859365	0	1	6000,	0,
chr11	106889476	106890954	NLG_001187	0	+	106889476	106890954	0	1	1478,	0,
chr11	106891255	106893676	NLG_001188	0	+	106891255	106893676	0	1	2421,	0,
chr11	107160769	107161219	NLG_001344	0	-	107160769	107161219	0	1	450,	0,
chr11	107173828	107174354	NLG_001345	0	-	107173828	107174354	0	1	526,	0,
chr11	107174846	107176214	NLG_001346	0	-	107174846	107176214	0	1	1368,	0,
chr11	107176345	107177928	NLG_001347	0	-	107176345	107177928	0	1	1583,	0,
chr11	107178037	107179200	NLG_001348	0	-	107178037	107179200	0	1	1163,	0,
chr11	107839673	107841613	NLG_001189	0	+	107839673	107841613	0	1	1940,	0,
chr11	108021274	108022225	NLG_001190	0	+	108021274	108022225	0	1	951,	0,
chr11	108369842	108372217	NLG_001191	0	+	108369842	108372217	0	2	535,681,	0,1694,
chr11	109357176	109357874	NLG_001192	0	+	109357176	109357874	0	1	698,	0,
chr11	111172381	111172868	NLG_001193	0	+	111172381	111172868	0	1	487,	0,
chr11	112245190	112245661	NLG_001194	0	+	112245190	112245661	0	1	471,	0,
chr11	112252906	112255777	NLG_001195	0	+	112252906	112255777	0	1	2871,	0,
chr11	113533297	113535706	NLG_001349	0	-	113533297	113535706	0	1	2409,	0,
chr11	113535863	113536611	NLG_001350	0	-	113535863	113536611	0	1	748,	0,
chr11	113660875	113661130	NLG_001351	0	-	113660875	113661130	0	1	255,	0,
chr11	114332781	114333840	NLG_001196	0	+	114332781	114333840	0	1	1059,	0,
chr11	114335285	114336823	NLG_001197	0	+	114335285	114336823	0	1	1538,	0,
chr11	114337677	114339238	NLG_001198	0	+	114337677	114339238	0	1	1561,	0,
chr11	114365272	114368666	NLG_001199	0	+	114365272	114368666	0	1	3394,	0,
chr11	115033728	115035167	NLG_001352	0	-	115033728	115035167	0	1	1439,	0,
chr11	115980389	115985649	NLG_001353	0	-	115980389	115985649	0	1	5260,	0,
chr11	115991545	116028825	NLG_001354	0	-	115991545	116028825	0	3	3260,504,222,	0,4568,37058,
chr11	117192595	117193395	NLG_001200	0	+	117192595	117193395	0	1	800,	0,
chr11	117193683	117194335	NLG_001201	0	+	117193683	117194335	0	1	652,	0,
chr11	117195479	117196053	NLG_001202	0	+	117195479	117196053	0	1	574,	0,
chr11	118122905	118124358	NLG_001203	0	+	118122905	118124358	0	1	1453,	0,
chr11	118302450	118305438	NLG_001204	0	+	118302450	118305438	0	1	2988,	0,
chr11	118471352	118476711	NLG_001355	0	-	118471352	118476711	0	1	5359,	0,
chr11	118661912	118662551	NLG_001205	0	+	118661912	118662551	0	1	639,	0,
chr11	118662607	118664470	NLG_001206	0	+	118662607	118664470	0	1	1863,	0,
chr11	118873932	118874254	NLG_001207	0	+	118873932	118874254	0	1	322,	0,
chr11	118874939	118875840	NLG_001208	0	+	118874939	118875840	0	1	901,	0,
chr11	118876386	118876642	NLG_001209	0	+	118876386	118876642	0	1	256,	0,
chr11	119456088	119457734	NLG_001210	0	+	119456088	119457734	0	1	1646,	0,
chr11	119932184	119933149	NLG_001356	0	-	119932184	119933149	0	2	104,492,	0,473,
chr11	121233665	121233971	NLG_001357	0	-	121233665	121233971	0	1	306,	0,
chr11	121544220	121552712	NLG_001211	0	+	121544220	121552712	0	4	67,139,63,684,	0,748,5662,7808,
chr11	121786897	121799922	NLG_001212	0	+	121786897	121799922	0	2	490,1849,	0,11176,
chr11	122934537	122937642	NLG_001358	0	-	122934537	122937642	0	1	3105,	0,
chr11	123101695	123101961	NLG_001213	0	+	123101695	123101961	0	1	266,	0,
chr11	123228620	123229219	NLG_001214	0	+	123228620	123229219	0	1	599,	0,
chr11	123275951	123276534	NLG_001215	0	+	123275951	123276534	0	1	583,	0,
chr11	123278684	123279175	NLG_001216	0	+	123278684	123279175	0	1	491,	0,
chr11	123280370	123281177	NLG_001217	0	+	123280370	123281177	0	1	807,	0,
chr11	123285228	123285748	NLG_001218	0	+	123285228	123285748	0	1	520,	0,
chr11	123289892	123290600	NLG_001219	0	+	123289892	123290600	0	1	708,	0,
chr11	124659364	124664285	NLG_001359	0	-	124659364	124664285	0	1	4921,	0,
chr11	125306739	125312023	NLG_001220	0	+	125306739	125312023	0	1	5284,	0,
chr11	125540423	125541510	NLG_001221	0	+	125540423	125541510	0	1	1087,	0,
chr11	125774674	125774932	NLG_001222	0	+	125774674	125774932	0	1	258,	0,
chr11	126050130	126053397	NLG_001360	0	-	126050130	126053397	0	1	3267,	0,
chr11	126219901	126221612	NLG_001361	0	-	126219901	126221612	0	1	1711,	0,
chr11	126224426	126225332	NLG_001362	0	-	126224426	126225332	0	1	906,	0,
chr11	129149609	129152246	NLG_001223	0	+	129149609	129152246	0	1	2637,	0,
chr11	132210057	132212026	NLG_001224	0	+	132210057	132212026	0	1	1969,	0,
chr11	132212148	132215469	NLG_001225	0	+	132212148	132215469	0	1	3321,	0,
chr11	132269237	132281377	NLG_001363	0	-	132269237	132281377	0	1	12140,	0,
chr11	133403761	133405115	NLG_001226	0	+	133403761	133405115	0	1	1354,	0,
chr11	133540620	133541635	NLG_001227	0	+	133540620	133541635	0	1	1015,	0,
chr11	134141936	134143586	NLG_001364	0	-	134141936	134143586	0	1	1650,	0,
chr11	134389921	134390587	NLG_001369	0	0	134389921	134390587	0	1	666,	0,
chr11	134814772	134816485	NLG_001365	0	-	134814772	134816485	0	1	1713,	0,
chr11	134859885	134877782	NLG_001366	0	-	134859885	134877782	0	7	5513,1251,529,142,142,409,376,	0,5846,8489,13729,13729,17521,17521,
chr11	134867653	134868187	NLG_001367	0	-	134867653	134868187	0	1	534,	0,
chr12	555116	556943	NLG_001370	0	+	555116	556943	0	1	1827,	0,
chr12	557801	558731	NLG_001371	0	+	557801	558731	0	1	930,	0,
chr12	568377	569072	NLG_001372	0	+	568377	569072	0	1	695,	0,
chr12	859614	861637	NLG_001570	0	-	859614	861637	0	1	2023,	0,
chr12	1635661	1636150	NLG_001571	0	-	1635661	1636150	0	1	489,	0,
chr12	1636342	1638963	NLG_001572	0	-	1636342	1638963	0	1	2621,	0,
chr12	1697447	1698555	NLG_001573	0	-	1697447	1698555	0	1	1108,	0,
chr12	1773628	1774890	NLG_001373	0	+	1773628	1774890	0	1	1262,	0,
chr12	1774975	1775827	NLG_001374	0	+	1774975	1775827	0	1	852,	0,
chr12	2788968	2789509	NLG_001375	0	+	2788968	2789509	0	1	541,	0,
chr12	2792428	2792748	NLG_001376	0	+	2792428	2792748	0	1	320,	0,
chr12	2793200	2794232	NLG_001377	0	+	2793200	2794232	0	1	1032,	0,
chr12	2798034	2798668	NLG_001378	0	+	2798034	2798668	0	1	634,	0,
chr12	2882348	2883202	NLG_001574	0	-	2882348	2883202	0	1	854,	0,
chr12	2889735	2893039	NLG_001575	0	-	2889735	2893039	0	1	3304,	0,
chr12	2942407	2943777	NLG_001379	0	+	2942407	2943777	0	1	1370,	0,
chr12	2951673	2959396	NLG_001380	0	+	2951673	2959396	0	1	7723,	0,
chr12	2960261	2962533	NLG_001381	0	+	2960261	2962533	0	1	2272,	0,
chr12	2962692	2963991	NLG_001382	0	+	2962692	2963991	0	1	1299,	0,
chr12	3411691	3416620	NLG_001576	0	-	3411691	3416620	0	5	1195,878,2280,105,245,	0,0,1256,4238,4684,
chr12	3417923	3419948	NLG_001577	0	-	3417923	3419948	0	1	2025,	0,
chr12	3420026	3421358	NLG_001578	0	-	3420026	3421358	0	1	1332,	0,
chr12	3422142	3423861	NLG_001579	0	-	3422142	3423861	0	1	1719,	0,
chr12	3456300	3471625	NLG_001580	0	-	3456300	3471625	0	1	15325,	0,
chr12	4422876	4423626	NLG_001383	0	+	4422876	4423626	0	1	750,	0,
chr12	4424357	4424857	NLG_001384	0	+	4424357	4424857	0	1	500,	0,
chr12	4471220	4472196	NLG_001385	0	+	4471220	4472196	0	1	976,	0,
chr12	4812657	4812947	NLG_001386	0	+	4812657	4812947	0	1	290,	0,
chr12	6716846	6719168	NLG_001581	0	-	6716846	6719168	0	1	2322,	0,
chr12	6719235	6722855	NLG_001582	0	-	6719235	6722855	0	1	3620,	0,
chr12	6798903	6800041	NLG_001387	0	+	6798903	6800041	0	1	1138,	0,
chr12	7099623	7100934	NLG_001388	0	+	7099623	7100934	0	1	1311,	0,
chr12	7101117	7102248	NLG_001389	0	+	7101117	7102248	0	1	1131,	0,
chr12	7102484	7103398	NLG_001390	0	+	7102484	7103398	0	1	914,	0,
chr12	7103546	7105145	NLG_001391	0	+	7103546	7105145	0	1	1599,	0,
chr12	7111043	7113202	NLG_001392	0	+	7111043	7113202	0	1	2159,	0,
chr12	7116128	7120518	NLG_001393	0	+	7116128	7120518	0	2	160,814,	0,3576,
chr12	8182716	8184413	NLG_001583	0	-	8182716	8184413	0	1	1697,	0,
chr12	8184559	8185072	NLG_001584	0	-	8184559	8185072	0	1	513,	0,
chr12	8233945	8234490	NLG_001585	0	-	8233945	8234490	0	1	545,	0,
chr12	8273924	8275024	NLG_001394	0	+	8273924	8275024	0	1	1100,	0,
chr12	8354233	8355271	NLG_001395	0	+	8354233	8355271	0	1	1038,	0,
chr12	8360144	8362308	NLG_001396	0	+	8360144	8362308	0	1	2164,	0,
chr12	8362519	8368401	NLG_001397	0	+	8362519	8368401	0	1	5882,	0,
chr12	8395716	8404892	NLG_001398	0	+	8395716	8404892	0	3	1230,2914,924,	0,1683,8252,
chr12	8400674	8402062	NLG_001399	0	+	8400674	8402062	0	1	1388,	0,
chr12	8492742	8493154	NLG_001400	0	+	8492742	8493154	0	1	412,	0,
chr12	8520054	8520885	NLG_001401	0	+	8520054	8520885	0	1	831,	0,
chr12	8981230	8981717	NLG_001586	0	-	8981230	8981717	0	1	487,	0,
chr12	9277246	9277949	NLG_001402	0	+	9277246	9277949	0	1	703,	0,
chr12	9278264	9280108	NLG_001403	0	+	9278264	9280108	0	1	1844,	0,
chr12	9284040	9287549	NLG_001404	0	+	9284040	9287549	0	1	3509,	0,
chr12	9470032	9471721	NLG_001405	0	+	9470032	9471721	0	2	69,1158,	0,531,
chr12	9471926	9473504	NLG_001406	0	+	9471926	9473504	0	1	1578,	0,
chr12	9745329	9746025	NLG_001407	0	+	9745329	9746025	0	1	696,	0,
chr12	9768773	9769399	NLG_001408	0	+	9768773	9769399	0	1	626,	0,
chr12	9816785	9817199	NLG_001409	0	+	9816785	9817199	0	1	414,	0,
chr12	10719912	10720912	NLG_001587	0	-	10719912	10720912	0	1	1000,	0,
chr12	10722057	10724269	NLG_001588	0	-	10722057	10724269	0	1	2212,	0,
chr12	10732922	10733573	NLG_001589	0	-	10732922	10733573	0	1	651,	0,
chr12	10733675	10734679	NLG_001590	0	-	10733675	10734679	0	1	1004,	0,
chr12	10734787	10736241	NLG_001591	0	-	10734787	10736241	0	1	1454,	0,
chr12	10752614	10755889	NLG_001592	0	-	10752614	10755889	0	1	3275,	0,
chr12	10968443	10971549	NLG_001593	0	-	10968443	10971549	0	1	3106,	0,
chr12	10972305	10975480	NLG_001594	0	-	10972305	10975480	0	1	3175,	0,
chr12	11763207	11763841	NLG_001410	0	+	11763207	11763841	0	1	634,	0,
chr12	11773948	11775665	NLG_001411	0	+	11773948	11775665	0	1	1717,	0,
chr12	12643350	12644007	NLG_001412	0	+	12643350	12644007	0	1	657,	0,
chr12	12794929	12797626	NLG_001595	0	-	12794929	12797626	0	1	2697,	0,
chr12	12798384	12799837	NLG_001596	0	-	12798384	12799837	0	1	1453,	0,
chr12	12803563	12805412	NLG_001413	0	+	12803563	12805412	0	1	1849,	0,
chr12	12849317	12851490	NLG_001414	0	+	12849317	12851490	0	1	2173,	0,
chr12	12867420	12867919	NLG_001415	0	+	12867420	12867919	0	1	499,	0,
chr12	12983066	12992080	NLG_001416	0	+	12983066	12992080	0	2	3008,73,	0,8941,
chr12	14133306	14133646	NLG_001597	0	-	14133306	14133646	0	1	340,	0,
chr12	14491597	14493221	NLG_001417	0	+	14491597	14493221	0	1	1624,	0,
chr12	14936695	14937408	NLG_001598	0	-	14936695	14937408	0	1	713,	0,
chr12	20164997	20166447	NLG_001418	0	+	20164997	20166447	0	1	1450,	0,
chr12	20280702	20282383	NLG_001419	0	+	20280702	20282383	0	1	1681,	0,
chr12	20840329	20841358	NLG_001420	0	+	20840329	20841358	0	1	1029,	0,
chr12	22095286	22095929	NLG_001421	0	+	22095286	22095929	0	1	643,	0,
chr12	22590717	22591565	NLG_001422	0	+	22590717	22591565	0	1	848,	0,
chr12	24360272	24361731	NLG_001599	0	-	24360272	24361731	0	1	1459,	0,
chr12	25256365	25259083	NLG_001600	0	-	25256365	25259083	0	1	2718,	0,
chr12	25538193	25539129	NLG_001601	0	-	25538193	25539129	0	1	936,	0,
chr12	26476768	26478470	NLG_001602	0	-	26476768	26478470	0	1	1702,	0,
chr12	26481653	26482485	NLG_001603	0	-	26481653	26482485	0	1	832,	0,
chr12	26556771	26557322	NLG_001604	0	-	26556771	26557322	0	1	551,	0,
chr12	26560868	26561165	NLG_001605	0	-	26560868	26561165	0	1	297,	0,
chr12	26562795	26563198	NLG_001606	0	-	26562795	26563198	0	1	403,	0,
chr12	27040821	27041847	NLG_001607	0	-	27040821	27041847	0	1	1026,	0,
chr12	27043014	27045575	NLG_001608	0	-	27043014	27045575	0	1	2561,	0,
chr12	27129473	27129872	NLG_001609	0	-	27129473	27129872	0	1	399,	0,
chr12	27229263	27233566	NLG_001423	0	+	27229263	27233566	0	1	4303,	0,
chr12	27927618	27929017	NLG_001610	0	-	27927618	27929017	0	1	1399,	0,
chr12	29483973	29490025	NLG_001611	0	-	29483973	29490025	0	1	6052,	0,
chr12	29567897	29568551	NLG_001612	0	-	29567897	29568551	0	1	654,	0,
chr12	29574915	29576003	NLG_001613	0	-	29574915	29576003	0	1	1088,	0,
chr12	30975914	30976462	NLG_001614	0	-	30975914	30976462	0	1	548,	0,
chr12	31076779	31140371	NLG_001615	0	-	31076779	31140371	0	2	63,662,	0,62930,
chr12	31428060	31429060	NLG_001616	0	-	31428060	31429060	0	1	1000,	0,
chr12	32111419	32112232	NLG_001617	0	-	32111419	32112232	0	1	813,	0,
chr12	32154494	32157113	NLG_001424	0	+	32154494	32157113	0	1	2619,	0,
chr12	34193218	34195254	NLG_001425	0	+	34193218	34195254	0	1	2036,	0,
chr12	38720664	38723382	NLG_001426	0	+	38720664	38723382	0	1	2718,	0,
chr12	40614778	40615511	NLG_001618	0	-	40614778	40615511	0	1	733,	0,
chr12	42542180	42543807	NLG_001619	0	-	42542180	42543807	0	1	1627,	0,
chr12	44200260	44200655	NLG_001620	0	-	44200260	44200655	0	2	164,132,	0,263,
chr12	44837135	44837833	NLG_001621	0	-	44837135	44837833	0	1	698,	0,
chr12	44838565	44839685	NLG_001622	0	-	44838565	44839685	0	1	1120,	0,
chr12	44885676	44887839	NLG_001623	0	-	44885676	44887839	0	1	2163,	0,
chr12	46066456	46069651	NLG_001624	0	-	46066456	46069651	0	1	3195,	0,
chr12	46091733	46109553	NLG_001625	0	-	46091733	46109553	0	1	17820,	0,
chr12	46664502	46668522	NLG_001427	0	+	46664502	46668522	0	1	4020,	0,
chr12	46669430	46672196	NLG_001428	0	+	46669430	46672196	0	1	2766,	0,
chr12	48590842	48592739	NLG_001626	0	-	48590842	48592739	0	1	1897,	0,
chr12	48607475	48608189	NLG_001429	0	+	48607475	48608189	0	1	714,	0,
chr12	48841431	48842082	NLG_001430	0	+	48841431	48842082	0	1	651,	0,
chr12	49195151	49195450	NLG_001628	0	-	49195151	49195450	0	1	299,	0,
chr12	49196271	49206803	NLG_001627	0	-	49196271	49206803	0	1	10532,	0,
chr12	49285204	49285683	NLG_001431	0	+	49285204	49285683	0	1	479,	0,
chr12	49287157	49294522	NLG_001432	0	+	49287157	49294522	0	1	7365,	0,
chr12	49294692	49295487	NLG_001433	0	+	49294692	49295487	0	1	795,	0,
chr12	49301082	49301856	NLG_001629	0	-	49301082	49301856	0	1	774,	0,
chr12	49560349	49562333	NLG_001434	0	+	49560349	49562333	0	1	1984,	0,
chr12	49969415	49973028	NLG_001435	0	+	49969415	49973028	0	1	3613,	0,
chr12	49979010	49980097	NLG_001436	0	+	49979010	49980097	0	1	1087,	0,
chr12	49982530	49983424	NLG_001437	0	+	49982530	49983424	0	1	894,	0,
chr12	49983866	49985823	NLG_001438	0	+	49983866	49985823	0	1	1957,	0,
chr12	49990190	49991431	NLG_001439	0	+	49990190	49991431	0	1	1241,	0,
chr12	50241940	50243555	NLG_001440	0	+	50241940	50243555	0	1	1615,	0,
chr12	50450530	50451267	NLG_001441	0	+	50450530	50451267	0	1	737,	0,
chr12	51153913	51155163	NLG_001630	0	-	51153913	51155163	0	1	1250,	0,
chr12	51155233	51157086	NLG_001631	0	-	51155233	51157086	0	1	1853,	0,
chr12	51217578	51218903	NLG_001442	0	+	51217578	51218903	0	1	1325,	0,
chr12	51220766	51221379	NLG_001443	0	+	51220766	51221379	0	1	613,	0,
chr12	51221581	51223908	NLG_001444	0	+	51221581	51223908	0	1	2327,	0,
chr12	51285278	51286494	NLG_001632	0	-	51285278	51286494	0	1	1216,	0,
chr12	51287000	51287759	NLG_001633	0	-	51287000	51287759	0	1	759,	0,
chr12	51334616	51336732	NLG_001635	0	-	51334616	51336732	0	1	2116,	0,
chr12	51336854	51337411	NLG_001636	0	-	51336854	51337411	0	1	557,	0,
chr12	51344942	51345532	NLG_001637	0	-	51344942	51345532	0	1	590,	0,
chr12	51345891	51347552	NLG_001634	0	-	51345891	51347552	0	1	1661,	0,
chr12	51364568	51365309	NLG_001638	0	-	51364568	51365309	0	1	741,	0,
chr12	51454493	51458449	NLG_001445	0	+	51454493	51458449	0	1	3956,	0,
chr12	51479289	51480576	NLG_001639	0	-	51479289	51480576	0	1	1287,	0,
chr12	51613011	51613583	NLG_001446	0	+	51613011	51613583	0	1	572,	0,
chr12	51624123	51624927	NLG_001447	0	+	51624123	51624927	0	1	804,	0,
chr12	51641110	51643028	NLG_001448	0	+	51641110	51643028	0	2	652,766,	0,1152,
chr12	51641814	51642210	NLG_001449	0	+	51641814	51642210	0	1	396,	0,
chr12	52400220	52400479	NLG_001450	0	+	52400220	52400479	0	1	259,	0,
chr12	54544229	54545990	NLG_001640	0	-	54544229	54545990	0	1	1761,	0,
chr12	54616621	54617957	NLG_001641	0	-	54616621	54617957	0	1	1336,	0,
chr12	54618297	54621862	NLG_001642	0	-	54618297	54621862	0	1	3565,	0,
chr12	55455191	55506752	NLG_001451	0	+	55455191	55506752	0	3	84,221,792,	0,50167,50769,
chr12	55507070	55508402	NLG_001452	0	+	55507070	55508402	0	1	1332,	0,
chr12	56322519	56323458	NLG_001453	0	+	56322519	56323458	0	1	939,	0,
chr12	56652336	56653078	NLG_001454	0	+	56652336	56653078	0	1	742,	0,
chr12	56732055	56733489	NLG_001643	0	-	56732055	56733489	0	1	1434,	0,
chr12	57045426	57046222	NLG_001644	0	-	57045426	57046222	0	1	796,	0,
chr12	57082265	57082620	NLG_001645	0	-	57082265	57082620	0	1	355,	0,
chr12	58358240	58359329	NLG_001719	0	0	58358240	58359329	0	1	1089,	0,
chr12	59261762	59262650	NLG_001646	0	-	59261762	59262650	0	1	888,	0,
chr12	63547643	63548899	NLG_001455	0	+	63547643	63548899	0	1	1256,	0,
chr12	64237102	64237456	NLG_001456	0	+	64237102	64237456	0	1	354,	0,
chr12	64482358	64483267	NLG_001457	0	+	64482358	64483267	0	1	909,	0,
chr12	64555200	64556068	NLG_001458	0	+	64555200	64556068	0	1	868,	0,
chr12	65361841	65362345	NLG_001459	0	+	65361841	65362345	0	1	504,	0,
chr12	65363016	65364095	NLG_001460	0	+	65363016	65364095	0	1	1079,	0,
chr12	65364987	65366262	NLG_001461	0	+	65364987	65366262	0	1	1275,	0,
chr12	65366385	65367779	NLG_001462	0	+	65366385	65367779	0	1	1394,	0,
chr12	65381545	65384311	NLG_001463	0	+	65381545	65384311	0	2	90,1301,	0,1465,
chr12	66507593	66508276	NLG_001647	0	-	66507593	66508276	0	1	683,	0,
chr12	66525902	66527478	NLG_001464	0	+	66525902	66527478	0	1	1576,	0,
chr12	68065507	68069535	NLG_001465	0	+	68065507	68069535	0	1	4028,	0,
chr12	68069722	68071684	NLG_001466	0	+	68069722	68071684	0	1	1962,	0,
chr12	68072243	68073135	NLG_001467	0	+	68072243	68073135	0	1	892,	0,
chr12	68074104	68078820	NLG_001468	0	+	68074104	68078820	0	1	4716,	0,
chr12	68079721	68080473	NLG_001469	0	+	68079721	68080473	0	1	752,	0,
chr12	68082771	68083469	NLG_001470	0	+	68082771	68083469	0	1	698,	0,
chr12	68084697	68086003	NLG_001471	0	+	68084697	68086003	0	1	1306,	0,
chr12	69676707	69678103	NLG_001472	0	+	69676707	69678103	0	1	1396,	0,
chr12	69787513	69788671	NLG_001473	0	+	69787513	69788671	0	1	1158,	0,
chr12	69801518	69803324	NLG_001474	0	+	69801518	69803324	0	1	1806,	0,
chr12	69803447	69810915	NLG_001475	0	+	69803447	69810915	0	2	370,6527,	0,941,
chr12	69811029	69811577	NLG_001476	0	+	69811029	69811577	0	1	548,	0,
chr12	69826082	69831651	NLG_001477	0	+	69826082	69831651	0	1	5569,	0,
chr12	69832106	69834487	NLG_001478	0	+	69832106	69834487	0	1	2381,	0,
chr12	69835358	69836391	NLG_001479	0	+	69835358	69836391	0	1	1033,	0,
chr12	69836576	69837457	NLG_001480	0	+	69836576	69837457	0	1	881,	0,
chr12	69837554	69838543	NLG_001481	0	+	69837554	69838543	0	1	989,	0,
chr12	70758793	70759474	NLG_001648	0	-	70758793	70759474	0	1	681,	0,
chr12	70848256	70851284	NLG_001483	0	+	70848256	70851284	0	1	3028,	0,
chr12	70851349	70851876	NLG_001484	0	+	70851349	70851876	0	1	527,	0,
chr12	70852091	70856358	NLG_001482	0	+	70852091	70856358	0	1	4267,	0,
chr12	70857890	70861090	NLG_001485	0	+	70857890	70861090	0	1	3200,	0,
chr12	72184761	72188131	NLG_001486	0	+	72184761	72188131	0	1	3370,	0,
chr12	72188410	72193698	NLG_001487	0	+	72188410	72193698	0	1	5288,	0,
chr12	72652178	72652917	NLG_001649	0	-	72652178	72652917	0	1	739,	0,
chr12	72653015	72655193	NLG_001650	0	-	72653015	72655193	0	2	305,216,	0,1962,
chr12	72659123	72659372	NLG_001651	0	-	72659123	72659372	0	1	249,	0,
chr12	73062491	73063429	NLG_001488	0	+	73062491	73063429	0	1	938,	0,
chr12	75728088	75729017	NLG_001652	0	-	75728088	75729017	0	2	426,198,	0,731,
chr12	75910054	75910577	NLG_001653	0	-	75910054	75910577	0	1	523,	0,
chr12	76430813	76433259	NLG_001489	0	+	76430813	76433259	0	1	2446,	0,
chr12	77050181	77051160	NLG_001490	0	+	77050181	77051160	0	1	979,	0,
chr12	77711856	77715142	NLG_001654	0	-	77711856	77715142	0	1	3286,	0,
chr12	77715217	77719888	NLG_001655	0	-	77715217	77719888	0	1	4671,	0,
chr12	77971585	77973209	NLG_001491	0	+	77971585	77973209	0	1	1624,	0,
chr12	77975608	77976771	NLG_001492	0	+	77975608	77976771	0	1	1163,	0,
chr12	78129759	78132948	NLG_001493	0	+	78129759	78132948	0	1	3189,	0,
chr12	78133308	78135400	NLG_001494	0	+	78133308	78135400	0	1	2092,	0,
chr12	78136547	78137482	NLG_001495	0	+	78136547	78137482	0	1	935,	0,
chr12	78138913	78140824	NLG_001496	0	+	78138913	78140824	0	1	1911,	0,
chr12	86349322	86356295	NLG_001656	0	-	86349322	86356295	0	1	6973,	0,
chr12	86356865	86357929	NLG_001657	0	-	86356865	86357929	0	1	1064,	0,
chr12	86358204	86360880	NLG_001658	0	-	86358204	86360880	0	1	2676,	0,
chr12	86361427	86364479	NLG_001659	0	-	86361427	86364479	0	1	3052,	0,
chr12	86364759	86370426	NLG_001660	0	-	86364759	86370426	0	1	5667,	0,
chr12	88771714	88772869	NLG_001661	0	-	88771714	88772869	0	1	1155,	0,
chr12	88774755	88775594	NLG_001662	0	-	88774755	88775594	0	1	839,	0,
chr12	88991382	88997624	NLG_001497	0	+	88991382	88997624	0	1	6242,	0,
chr12	89747460	89761145	NLG_001498	0	+	89747460	89761145	0	1	13685,	0,
chr12	90111012	90111977	NLG_001499	0	+	90111012	90111977	0	1	965,	0,
chr12	93836311	93837045	NLG_001500	0	+	93836311	93837045	0	1	734,	0,
chr12	94490715	94496128	NLG_001663	0	-	94490715	94496128	0	2	4893,435,	0,4978,
chr12	94495398	94519800	NLG_001501	0	+	94495398	94519800	0	3	9211,1987,161,	0,7,24241,
chr12	94538407	94541982	NLG_001664	0	-	94538407	94541982	0	1	3575,	0,
chr12	94853866	94855895	NLG_001502	0	+	94853866	94855895	0	1	2029,	0,
chr12	96268285	96269216	NLG_001503	0	+	96268285	96269216	0	1	931,	0,
chr12	96635138	96671897	NLG_001665	0	-	96635138	96671897	0	2	1218,67,	0,36692,
chr12	96651123	96654007	NLG_001666	0	-	96651123	96654007	0	1	2884,	0,
chr12	98813536	98817567	NLG_001504	0	+	98813536	98817567	0	3	187,90,1331,	0,1659,2700,
chr12	100412703	100413471	NLG_001667	0	-	100412703	100413471	0	1	768,	0,
chr12	101526263	101529102	NLG_001668	0	-	101526263	101529102	0	1	2839,	0,
chr12	101529242	101531335	NLG_001669	0	-	101529242	101531335	0	1	2093,	0,
chr12	101531741	101540631	NLG_001670	0	-	101531741	101540631	0	1	8890,	0,
chr12	101605201	101605839	NLG_001505	0	+	101605201	101605839	0	1	638,	0,
chr12	101606068	101607818	NLG_001506	0	+	101606068	101607818	0	1	1750,	0,
chr12	101780443	101784065	NLG_001671	0	-	101780443	101784065	0	1	3622,	0,
chr12	102405157	102406179	NLG_001672	0	-	102405157	102406179	0	1	1022,	0,
chr12	104532154	104532890	NLG_001673	0	-	104532154	104532890	0	1	736,	0,
chr12	104777061	104779220	NLG_001507	0	+	104777061	104779220	0	1	2159,	0,
chr12	105161281	105162409	NLG_001508	0	+	105161281	105162409	0	1	1128,	0,
chr12	106429264	106431035	NLG_001674	0	-	106429264	106431035	0	1	1771,	0,
chr12	106431772	106432937	NLG_001675	0	-	106431772	106432937	0	1	1165,	0,
chr12	106438386	106439701	NLG_001676	0	-	106438386	106439701	0	1	1315,	0,
chr12	106533219	106537134	NLG_001509	0	+	106533219	106537134	0	1	3915,	0,
chr12	109292977	109294229	NLG_001677	0	-	109292977	109294229	0	1	1252,	0,
chr12	109977426	109985610	NLG_001510	0	+	109977426	109985610	0	2	4653,3368,	0,4816,
chr12	110272648	110281279	NLG_001678	0	-	110272648	110281279	0	2	6241,143,	0,8488,
chr12	110435352	110436460	NLG_001679	0	-	110435352	110436460	0	1	1108,	0,
chr12	110436527	110436926	NLG_001680	0	-	110436527	110436926	0	1	399,	0,
chr12	110716972	110718374	NLG_001681	0	-	110716972	110718374	0	1	1402,	0,
chr12	111146294	111146634	NLG_001682	0	-	111146294	111146634	0	1	340,	0,
chr12	111468520	111473716	NLG_001684	0	-	111468520	111473716	0	2	1049,517,	0,4679,
chr12	111468520	111471635	NLG_001683	0	-	111468520	111471635	0	1	3115,	0,
chr12	111785126	111789349	NLG_001685	0	-	111785126	111789349	0	1	4223,	0,
chr12	112952901	112954142	NLG_001511	0	+	112952901	112954142	0	1	1241,	0,
chr12	112955958	112956859	NLG_001512	0	+	112955958	112956859	0	1	901,	0,
chr12	114021744	114024483	NLG_001686	0	-	114021744	114024483	0	1	2739,	0,
chr12	114201016	114232995	NLG_001513	0	+	114201016	114232995	0	3	50,77,1331,	0,4473,30648,
chr12	114230068	114231638	NLG_001687	0	-	114230068	114231638	0	1	1570,	0,
chr12	114233766	114234506	NLG_001688	0	-	114233766	114234506	0	1	740,	0,
chr12	116391700	116392493	NLG_001689	0	-	116391700	116392493	0	1	793,	0,
chr12	116956144	116959917	NLG_001690	0	-	116956144	116959917	0	1	3773,	0,
chr12	116979858	116981120	NLG_001514	0	+	116979858	116981120	0	1	1262,	0,
chr12	116981308	116982142	NLG_001515	0	+	116981308	116982142	0	1	834,	0,
chr12	116982215	116984460	NLG_001516	0	+	116982215	116984460	0	1	2245,	0,
chr12	116984811	116985690	NLG_001517	0	+	116984811	116985690	0	1	879,	0,
chr12	118810963	118812364	NLG_001518	0	+	118810963	118812364	0	1	1401,	0,
chr12	118856284	118868547	NLG_001519	0	+	118856284	118868547	0	2	8004,2360,	0,9903,
chr12	119418143	119418903	NLG_001520	0	+	119418143	119418903	0	1	760,	0,
chr12	120763447	120781034	NLG_001521	0	+	120763447	120781034	0	3	528,8844,3571,	0,8743,14016,
chr12	120766830	120767448	NLG_001522	0	+	120766830	120767448	0	1	618,	0,
chr12	120807169	120808032	NLG_001691	0	-	120807169	120808032	0	1	863,	0,
chr12	120813184	120816567	NLG_001523	0	+	120813184	120816567	0	1	3383,	0,
chr12	121142600	121147965	NLG_001524	0	+	121142600	121147965	0	1	5365,	0,
chr12	121599699	121647547	NLG_001692	0	-	121599699	121647547	0	3	521,103,1159,	0,41601,46689,
chr12	121833397	121834818	NLG_001693	0	-	121833397	121834818	0	1	1421,	0,
chr12	121835604	121836000	NLG_001694	0	-	121835604	121836000	0	1	396,	0,
chr12	121836242	121837229	NLG_001695	0	-	121836242	121837229	0	1	987,	0,
chr12	122907402	122907942	NLG_001696	0	-	122907402	122907942	0	1	540,	0,
chr12	123386065	123386630	NLG_001697	0	-	123386065	123386630	0	1	565,	0,
chr12	123390987	123401795	NLG_001698	0	-	123390987	123401795	0	1	10808,	0,
chr12	123401919	123402778	NLG_001699	0	-	123401919	123402778	0	1	859,	0,
chr12	123721609	123724681	NLG_001700	0	-	123721609	123724681	0	1	3072,	0,
chr12	123725725	123727879	NLG_001701	0	-	123725725	123727879	0	1	2154,	0,
chr12	123740690	123741142	NLG_001702	0	-	123740690	123741142	0	1	452,	0,
chr12	124060464	124061748	NLG_001703	0	-	124060464	124061748	0	1	1284,	0,
chr12	124404004	124406362	NLG_001704	0	-	124404004	124406362	0	1	2358,	0,
chr12	125143027	125144754	NLG_001705	0	-	125143027	125144754	0	1	1727,	0,
chr12	125271317	125274239	NLG_001525	0	+	125271317	125274239	0	2	121,1187,	0,1735,
chr12	125422561	125426033	NLG_001526	0	+	125422561	125426033	0	1	3472,	0,
chr12	125530576	125531527	NLG_001527	0	+	125530576	125531527	0	1	951,	0,
chr12	125538361	125540535	NLG_001528	0	+	125538361	125540535	0	1	2174,	0,
chr12	125669136	125670251	NLG_001706	0	-	125669136	125670251	0	1	1115,	0,
chr12	126157315	126158640	NLG_001529	0	+	126157315	126158640	0	1	1325,	0,
chr12	126474455	126475236	NLG_001530	0	+	126474455	126475236	0	1	781,	0,
chr12	126475350	126476134	NLG_001531	0	+	126475350	126476134	0	1	784,	0,
chr12	126482897	126485410	NLG_001532	0	+	126482897	126485410	0	1	2513,	0,
chr12	126836293	126837380	NLG_001533	0	+	126836293	126837380	0	1	1087,	0,
chr12	126837607	126838532	NLG_001534	0	+	126837607	126838532	0	1	925,	0,
chr12	126839903	126842297	NLG_001535	0	+	126839903	126842297	0	1	2394,	0,
chr12	126856117	126857441	NLG_001536	0	+	126856117	126857441	0	1	1324,	0,
chr12	126857660	126858802	NLG_001537	0	+	126857660	126858802	0	1	1142,	0,
chr12	126999733	127000758	NLG_001538	0	+	126999733	127000758	0	1	1025,	0,
chr12	127072797	127073466	NLG_001707	0	-	127072797	127073466	0	1	669,	0,
chr12	127079579	127085167	NLG_001708	0	-	127079579	127085167	0	1	5588,	0,
chr12	127085290	127087709	NLG_001709	0	-	127085290	127087709	0	1	2419,	0,
chr12	127087764	127089006	NLG_001710	0	-	127087764	127089006	0	1	1242,	0,
chr12	127215784	127216123	NLG_001539	0	+	127215784	127216123	0	1	339,	0,
chr12	127217301	127217969	NLG_001540	0	+	127217301	127217969	0	1	668,	0,
chr12	127218174	127218883	NLG_001541	0	+	127218174	127218883	0	1	709,	0,
chr12	127218945	127219585	NLG_001542	0	+	127218945	127219585	0	1	640,	0,
chr12	127228810	127229255	NLG_001543	0	+	127228810	127229255	0	1	445,	0,
chr12	127636468	127637222	NLG_001544	0	+	127636468	127637222	0	1	754,	0,
chr12	127942499	127947502	NLG_001545	0	+	127942499	127947502	0	4	775,86,2718,2267,	0,1216,2285,2736,
chr12	127947802	127948512	NLG_001546	0	+	127947802	127948512	0	1	710,	0,
chr12	127948646	127952212	NLG_001547	0	+	127948646	127952212	0	1	3566,	0,
chr12	127956796	127958559	NLG_001548	0	+	127956796	127958559	0	1	1763,	0,
chr12	129311161	129315941	NLG_001549	0	+	129311161	129315941	0	1	4780,	0,
chr12	129334396	129337898	NLG_001711	0	-	129334396	129337898	0	1	3502,	0,
chr12	131720684	131721785	NLG_001712	0	-	131720684	131721785	0	1	1101,	0,
chr12	131794572	131795328	NLG_001713	0	-	131794572	131795328	0	1	756,	0,
chr12	131795972	131797051	NLG_001714	0	-	131795972	131797051	0	1	1079,	0,
chr12	131833762	131856295	NLG_001715	0	-	131833762	131856295	0	3	3782,97,360,	0,4469,22173,
chr12	131864286	131865219	NLG_001550	0	+	131864286	131865219	0	2	367,442,	0,491,
chr12	131918879	131920657	NLG_001551	0	+	131918879	131920657	0	1	1778,	0,
chr12	131936359	131937263	NLG_001716	0	-	131936359	131937263	0	1	904,	0,
chr12	132340623	132341392	NLG_001552	0	+	132340623	132341392	0	1	769,	0,
chr12	132651224	132652658	NLG_001553	0	+	132651224	132652658	0	1	1434,	0,
chr12	133017046	133022672	NLG_001717	0	-	133017046	133022672	0	1	5626,	0,
chr12	133169645	133170611	NLG_001718	0	-	133169645	133170611	0	1	966,	0,
chr12	133339113	133340129	NLG_001554	0	+	133339113	133340129	0	1	1016,	0,
chr12	133341876	133343555	NLG_001555	0	+	133341876	133343555	0	1	1679,	0,
chr12	133344268	133345451	NLG_001556	0	+	133344268	133345451	0	1	1183,	0,
chr12	133532990	133560056	NLG_001557	0	+	133532990	133560056	0	2	326,495,	0,26571,
chr12	133536133	133536522	NLG_001558	0	+	133536133	133536522	0	1	389,	0,
chr12	133542365	133542980	NLG_001559	0	+	133542365	133542980	0	1	615,	0,
chr12	133552744	133553398	NLG_001560	0	+	133552744	133553398	0	1	654,	0,
chr12	133553589	133554175	NLG_001561	0	+	133553589	133554175	0	1	586,	0,
chr12	133560233	133561677	NLG_001562	0	+	133560233	133561677	0	1	1444,	0,
chr12	133591274	133592786	NLG_001563	0	+	133591274	133592786	0	1	1512,	0,
chr12	133598234	133600062	NLG_001564	0	+	133598234	133600062	0	1	1828,	0,
chr12	133600200	133601832	NLG_001565	0	+	133600200	133601832	0	1	1632,	0,
chr12	133602399	133604909	NLG_001566	0	+	133602399	133604909	0	1	2510,	0,
chr12	133606434	133607810	NLG_001567	0	+	133606434	133607810	0	1	1376,	0,
chr12	133788076	133788998	NLG_001568	0	+	133788076	133788998	0	1	922,	0,
chr12	133789105	133791332	NLG_001569	0	+	133789105	133791332	0	1	2227,	0,
chr13	20192069	20194713	NLG_001720	0	+	20192069	20194713	0	1	2644,	0,
chr13	20357832	20359199	NLG_001843	0	-	20357832	20359199	0	1	1367,	0,
chr13	20359329	20360203	NLG_002011	0	0	20359329	20360203	0	1	874,	0,
chr13	20360405	20360944	NLG_002012	0	0	20360405	20360944	0	1	539,	0,
chr13	20362942	20363241	NLG_002013	0	0	20362942	20363241	0	1	299,	0,
chr13	20386612	20387045	NLG_001844	0	-	20386612	20387045	0	1	433,	0,
chr13	20387624	20388466	NLG_001845	0	-	20387624	20388466	0	1	842,	0,
chr13	20389280	20389584	NLG_002014	0	0	20389280	20389584	0	1	304,	0,
chr13	21139434	21140165	NLG_001846	0	-	21139434	21140165	0	1	731,	0,
chr13	21273528	21278516	NLG_001847	0	-	21273528	21278516	0	1	4988,	0,
chr13	21761626	21765708	NLG_001721	0	+	21761626	21765708	0	1	4082,	0,
chr13	21766604	21773230	NLG_001722	0	+	21766604	21773230	0	1	6626,	0,
chr13	21860855	21861592	NLG_001848	0	-	21860855	21861592	0	1	737,	0,
chr13	22223939	22225178	NLG_001849	0	-	22223939	22225178	0	1	1239,	0,
chr13	22225391	22225770	NLG_001850	0	-	22225391	22225770	0	1	379,	0,
chr13	22282247	22283507	NLG_001723	0	+	22282247	22283507	0	1	1260,	0,
chr13	23428730	23439417	NLG_001851	0	-	23428730	23439417	0	1	10687,	0,
chr13	23439672	23442867	NLG_001852	0	-	23439672	23442867	0	1	3195,	0,
chr13	23443024	23443747	NLG_001853	0	-	23443024	23443747	0	1	723,	0,
chr13	23448704	23449443	NLG_001854	0	-	23448704	23449443	0	1	739,	0,
chr13	23734126	23734401	NLG_001724	0	+	23734126	23734401	0	1	275,	0,
chr13	25321138	25330032	NLG_001725	0	+	25321138	25330032	0	3	934,43,4332,	0,4171,4562,
chr13	25453267	25455675	NLG_001855	0	-	25453267	25455675	0	1	2408,	0,
chr13	25604734	25621601	NLG_001856	0	-	25604734	25621601	0	12	7067,9877,7067,146,218,218,218,1291,1291,1336,371,358,	0,0,0,9614,12946,12946,12946,15089,15089,15089,16509,16509,
chr13	25614773	25615200	NLG_001857	0	-	25614773	25615200	0	1	427,	0,
chr13	25615433	25615846	NLG_001858	0	-	25615433	25615846	0	1	413,	0,
chr13	25616247	25617321	NLG_001859	0	-	25616247	25617321	0	1	1074,	0,
chr13	25690339	25691726	NLG_001860	0	-	25690339	25691726	0	1	1387,	0,
chr13	25719541	25720558	NLG_001861	0	-	25719541	25720558	0	1	1017,	0,
chr13	25721835	25733248	NLG_001862	0	-	25721835	25733248	0	1	11413,	0,
chr13	25945309	25945971	NLG_001863	0	-	25945309	25945971	0	1	662,	0,
chr13	26994342	26995106	NLG_001726	0	+	26994342	26995106	0	1	764,	0,
chr13	27105397	27105670	NLG_001864	0	-	27105397	27105670	0	1	273,	0,
chr13	27318056	27325337	NLG_001865	0	-	27318056	27325337	0	1	7281,	0,
chr13	27632713	27633519	NLG_001866	0	-	27632713	27633519	0	1	806,	0,
chr13	27637268	27637984	NLG_001867	0	-	27637268	27637984	0	1	716,	0,
chr13	27824740	27825397	NLG_001868	0	-	27824740	27825397	0	1	657,	0,
chr13	27837446	27844237	NLG_001727	0	+	27837446	27844237	0	1	6791,	0,
chr13	28025417	28028353	NLG_001728	0	+	28025417	28028353	0	1	2936,	0,
chr13	28246207	28246527	NLG_001729	0	+	28246207	28246527	0	1	320,	0,
chr13	29221162	29223495	NLG_001869	0	-	29221162	29223495	0	1	2333,	0,
chr13	30713587	30715110	NLG_001870	0	-	30713587	30715110	0	1	1523,	0,
chr13	30715202	30717503	NLG_001871	0	-	30715202	30717503	0	1	2301,	0,
chr13	30762021	30762816	NLG_001872	0	-	30762021	30762816	0	1	795,	0,
chr13	30764101	30765094	NLG_001873	0	-	30764101	30765094	0	1	993,	0,
chr13	30765188	30768992	NLG_001874	0	-	30765188	30768992	0	1	3804,	0,
chr13	30881945	30885053	NLG_001730	0	+	30881945	30885053	0	1	3108,	0,
chr13	30887161	30888459	NLG_001731	0	+	30887161	30888459	0	1	1298,	0,
chr13	30894445	30895294	NLG_001732	0	+	30894445	30895294	0	1	849,	0,
chr13	30896527	30900987	NLG_001733	0	+	30896527	30900987	0	1	4460,	0,
chr13	30903375	30904275	NLG_001734	0	+	30903375	30904275	0	1	900,	0,
chr13	31027737	31028366	NLG_001875	0	-	31027737	31028366	0	1	629,	0,
chr13	31627628	31628321	NLG_001876	0	-	31627628	31628321	0	1	693,	0,
chr13	31736586	31737942	NLG_001735	0	+	31736586	31737942	0	1	1356,	0,
chr13	33373479	33374001	NLG_001736	0	+	33373479	33374001	0	1	522,	0,
chr13	34542985	34545209	NLG_001737	0	+	34542985	34545209	0	1	2224,	0,
chr13	34547320	34552117	NLG_001738	0	+	34547320	34552117	0	1	4797,	0,
chr13	35515360	35516328	NLG_001877	0	-	35515360	35516328	0	3	479,684,52,	0,0,916,
chr13	36335368	36337848	NLG_001878	0	-	36335368	36337848	0	1	2480,	0,
chr13	36997644	36999268	NLG_001879	0	-	36997644	36999268	0	1	1624,	0,
chr13	36999433	37003309	NLG_001880	0	-	36999433	37003309	0	1	3876,	0,
chr13	37003620	37005808	NLG_001881	0	-	37003620	37005808	0	1	2188,	0,
chr13	37275316	37277598	NLG_001882	0	-	37275316	37277598	0	2	412,1531,	0,751,
chr13	37278312	37279638	NLG_001883	0	-	37278312	37279638	0	1	1326,	0,
chr13	38446653	38447856	NLG_001739	0	+	38446653	38447856	0	1	1203,	0,
chr13	38916249	38917251	NLG_001884	0	-	38916249	38917251	0	1	1002,	0,
chr13	38919382	38920514	NLG_001885	0	-	38919382	38920514	0	1	1132,	0,
chr13	39641191	39642481	NLG_001740	0	+	39641191	39642481	0	1	1290,	0,
chr13	41387290	41388715	NLG_001886	0	-	41387290	41388715	0	1	1425,	0,
chr13	41707065	41749533	NLG_001741	0	+	41707065	41749533	0	4	126,81,141,25,	0,13497,29333,42443,
chr13	41750929	41751352	NLG_001742	0	+	41750929	41751352	0	1	423,	0,
chr13	42535394	42536200	NLG_001743	0	+	42535394	42536200	0	1	806,	0,
chr13	42617179	42621015	NLG_001744	0	+	42617179	42621015	0	1	3836,	0,
chr13	42842639	42845494	NLG_001887	0	-	42842639	42845494	0	1	2855,	0,
chr13	44385410	44389815	NLG_001745	0	+	44385410	44389815	0	2	139,1415,	0,2990,
chr13	44817982	44884392	NLG_001888	0	-	44817982	44884392	0	2	1194,362,	0,66048,
chr13	44885510	44893377	NLG_001746	0	+	44885510	44893377	0	3	717,74,2009,	0,5273,5858,
chr13	44893539	44896775	NLG_001747	0	+	44893539	44896775	0	1	3236,	0,
chr13	45152097	45153148	NLG_001748	0	+	45152097	45153148	0	1	1051,	0,
chr13	45153265	45154795	NLG_001749	0	+	45153265	45154795	0	1	1530,	0,
chr13	45156883	45157758	NLG_001750	0	+	45156883	45157758	0	1	875,	0,
chr13	45304395	45307333	NLG_001751	0	+	45304395	45307333	0	2	116,1158,	0,1780,
chr13	45894667	45898756	NLG_001889	0	-	45894667	45898756	0	1	4089,	0,
chr13	45896843	45898644	NLG_001752	0	+	45896843	45898644	0	1	1801,	0,
chr13	45898915	45903108	NLG_001753	0	+	45898915	45903108	0	1	4193,	0,
chr13	45899006	45900455	NLG_001890	0	-	45899006	45900455	0	1	1449,	0,
chr13	45902774	45903609	NLG_001891	0	-	45902774	45903609	0	1	835,	0,
chr13	45904198	45906151	NLG_001892	0	-	45904198	45906151	0	1	1953,	0,
chr13	45906365	45907394	NLG_001893	0	-	45906365	45907394	0	1	1029,	0,
chr13	46247402	46248888	NLG_001894	0	-	46247402	46248888	0	1	1486,	0,
chr13	46676750	46678471	NLG_001754	0	+	46676750	46678471	0	1	1721,	0,
chr13	48624633	48626595	NLG_001755	0	+	48624633	48626595	0	1	1962,	0,
chr13	49227918	49270739	NLG_001756	0	+	49227918	49270739	0	4	235,67,73,78,	0,37429,39655,42743,
chr13	50209732	50210818	NLG_001895	0	-	50209732	50210818	0	1	1086,	0,
chr13	50229728	50231718	NLG_001896	0	-	50229728	50231718	0	1	1990,	0,
chr13	50512018	50512977	NLG_001757	0	+	50512018	50512977	0	1	959,	0,
chr13	50528753	50530087	NLG_001758	0	+	50528753	50530087	0	1	1334,	0,
chr13	50553075	50557264	NLG_001897	0	-	50553075	50557264	0	1	4189,	0,
chr13	50557431	50560352	NLG_001898	0	-	50557431	50560352	0	1	2921,	0,
chr13	50560543	50561579	NLG_001899	0	-	50560543	50561579	0	1	1036,	0,
chr13	50561732	50564652	NLG_001900	0	-	50561732	50564652	0	1	2920,	0,
chr13	50680252	50681261	NLG_001759	0	+	50680252	50681261	0	1	1009,	0,
chr13	50697657	50698120	NLG_001901	0	-	50697657	50698120	0	1	463,	0,
chr13	51388353	51396805	NLG_001902	0	-	51388353	51396805	0	1	8452,	0,
chr13	51447805	51448272	NLG_001903	0	-	51447805	51448272	0	1	467,	0,
chr13	51548611	51551936	NLG_001760	0	+	51548611	51551936	0	1	3325,	0,
chr13	51552650	51554854	NLG_001761	0	+	51552650	51554854	0	1	2204,	0,
chr13	51561822	51567748	NLG_001762	0	+	51561822	51567748	0	1	5926,	0,
chr13	51567861	51572323	NLG_001763	0	+	51567861	51572323	0	1	4462,	0,
chr13	51915444	51918344	NLG_001904	0	-	51915444	51918344	0	1	2900,	0,
chr13	51934131	51934881	NLG_001905	0	-	51934131	51934881	0	1	750,	0,
chr13	52391298	52395733	NLG_001906	0	-	52391298	52395733	0	1	4435,	0,
chr13	52459284	52462027	NLG_001907	0	-	52459284	52462027	0	1	2743,	0,
chr13	52469392	52469998	NLG_001908	0	-	52469392	52469998	0	1	606,	0,
chr13	52475588	52477999	NLG_001909	0	-	52475588	52477999	0	1	2411,	0,
chr13	52478300	52479256	NLG_001910	0	-	52478300	52479256	0	1	956,	0,
chr13	52484960	52488772	NLG_001911	0	-	52484960	52488772	0	1	3812,	0,
chr13	52489151	52492894	NLG_001912	0	-	52489151	52492894	0	1	3743,	0,
chr13	52493004	52500723	NLG_001913	0	-	52493004	52500723	0	1	7719,	0,
chr13	52609053	52617189	NLG_001764	0	+	52609053	52617189	0	1	8136,	0,
chr13	52620757	52627485	NLG_001765	0	+	52620757	52627485	0	1	6728,	0,
chr13	52735023	52738718	NLG_001914	0	-	52735023	52738718	0	1	3695,	0,
chr13	52980945	52982431	NLG_001915	0	-	52980945	52982431	0	1	1486,	0,
chr13	53029010	53029524	NLG_001916	0	-	53029010	53029524	0	1	514,	0,
chr13	53225553	53226772	NLG_001917	0	-	53225553	53226772	0	1	1219,	0,
chr13	58305450	58306720	NLG_001766	0	+	58305450	58306720	0	1	1270,	0,
chr13	58307894	58309638	NLG_001767	0	+	58307894	58309638	0	1	1744,	0,
chr13	58309752	58311549	NLG_001768	0	+	58309752	58311549	0	1	1797,	0,
chr13	67806383	67807314	NLG_001769	0	+	67806383	67807314	0	1	931,	0,
chr13	70266023	70266968	NLG_001918	0	-	70266023	70266968	0	1	945,	0,
chr13	70268269	70269690	NLG_001919	0	-	70268269	70269690	0	1	1421,	0,
chr13	70270460	70271165	NLG_001920	0	-	70270460	70271165	0	1	705,	0,
chr13	70721617	70722804	NLG_001770	0	+	70721617	70722804	0	1	1187,	0,
chr13	70728402	70729246	NLG_001771	0	+	70728402	70729246	0	1	844,	0,
chr13	70734393	70745690	NLG_001772	0	+	70734393	70745690	0	3	234,689,2368,	0,4096,8929,
chr13	72441986	72443854	NLG_001773	0	+	72441986	72443854	0	1	1868,	0,
chr13	74862238	74981533	NLG_001774	0	+	74862238	74981533	0	10	118,118,62,62,176,63,63,173,1082,1082,	0,0,43850,43850,68045,76923,76923,111894,118213,118213,
chr13	74981970	74982778	NLG_001775	0	+	74981970	74982778	0	1	808,	0,
chr13	76183408	76184162	NLG_001776	0	+	76183408	76184162	0	1	754,	0,
chr13	76203454	76204049	NLG_001777	0	+	76203454	76204049	0	1	595,	0,
chr13	77238221	77267103	NLG_001778	0	+	77238221	77267103	0	4	137,137,2206,2170,	0,0,26676,26712,
chr13	77291730	77296386	NLG_001779	0	+	77291730	77296386	0	1	4656,	0,
chr13	77572561	77574287	NLG_001921	0	-	77572561	77574287	0	1	1726,	0,
chr13	77601414	77602922	NLG_001780	0	+	77601414	77602922	0	1	1508,	0,
chr13	80924835	80926419	NLG_001781	0	+	80924835	80926419	0	1	1584,	0,
chr13	80930049	80931147	NLG_001782	0	+	80930049	80931147	0	1	1098,	0,
chr13	80963426	80964259	NLG_001783	0	+	80963426	80964259	0	1	833,	0,
chr13	80967057	80968953	NLG_001784	0	+	80967057	80968953	0	1	1896,	0,
chr13	80969055	80969975	NLG_001785	0	+	80969055	80969975	0	1	920,	0,
chr13	81592456	81594930	NLG_001786	0	+	81592456	81594930	0	3	139,233,190,	0,301,2284,
chr13	81702604	81703354	NLG_001787	0	+	81702604	81703354	0	1	750,	0,
chr13	81708461	81709331	NLG_001788	0	+	81708461	81709331	0	1	870,	0,
chr13	84224723	84226071	NLG_001922	0	-	84224723	84226071	0	1	1348,	0,
chr13	84226133	84228561	NLG_001923	0	-	84226133	84228561	0	1	2428,	0,
chr13	84230459	84232153	NLG_001924	0	-	84230459	84232153	0	1	1694,	0,
chr13	84232217	84234447	NLG_001925	0	-	84232217	84234447	0	1	2230,	0,
chr13	84234697	84235501	NLG_001926	0	-	84234697	84235501	0	1	804,	0,
chr13	84235801	84237244	NLG_001927	0	-	84235801	84237244	0	1	1443,	0,
chr13	84237373	84238680	NLG_001928	0	-	84237373	84238680	0	1	1307,	0,
chr13	84239154	84241577	NLG_001929	0	-	84239154	84241577	0	1	2423,	0,
chr13	84241651	84247517	NLG_001930	0	-	84241651	84247517	0	1	5866,	0,
chr13	84247586	84251619	NLG_001931	0	-	84247586	84251619	0	1	4033,	0,
chr13	84252102	84252583	NLG_001932	0	-	84252102	84252583	0	1	481,	0,
chr13	84252695	84254319	NLG_001933	0	-	84252695	84254319	0	1	1624,	0,
chr13	84254514	84260412	NLG_001934	0	-	84254514	84260412	0	1	5898,	0,
chr13	84261018	84261993	NLG_001935	0	-	84261018	84261993	0	1	975,	0,
chr13	84272428	84274336	NLG_001936	0	-	84272428	84274336	0	1	1908,	0,
chr13	84274417	84276556	NLG_001937	0	-	84274417	84276556	0	1	2139,	0,
chr13	84278890	84279775	NLG_001938	0	-	84278890	84279775	0	1	885,	0,
chr13	84280500	84281511	NLG_001939	0	-	84280500	84281511	0	1	1011,	0,
chr13	84299534	84301127	NLG_001940	0	-	84299534	84301127	0	1	1593,	0,
chr13	84301529	84303079	NLG_001941	0	-	84301529	84303079	0	1	1550,	0,
chr13	84303690	84304157	NLG_001942	0	-	84303690	84304157	0	1	467,	0,
chr13	84304217	84305492	NLG_001943	0	-	84304217	84305492	0	1	1275,	0,
chr13	84305779	84308434	NLG_001944	0	-	84305779	84308434	0	1	2655,	0,
chr13	84308816	84309299	NLG_001945	0	-	84308816	84309299	0	1	483,	0,
chr13	84312558	84313189	NLG_001946	0	-	84312558	84313189	0	1	631,	0,
chr13	84313663	84315035	NLG_001947	0	-	84313663	84315035	0	1	1372,	0,
chr13	84315681	84316098	NLG_001948	0	-	84315681	84316098	0	1	417,	0,
chr13	84316348	84316907	NLG_001949	0	-	84316348	84316907	0	1	559,	0,
chr13	84317061	84318334	NLG_001950	0	-	84317061	84318334	0	1	1273,	0,
chr13	84358455	84358764	NLG_001951	0	-	84358455	84358764	0	1	309,	0,
chr13	84359341	84360085	NLG_001952	0	-	84359341	84360085	0	1	744,	0,
chr13	84360625	84361217	NLG_001953	0	-	84360625	84361217	0	1	592,	0,
chr13	84417728	84418652	NLG_001954	0	-	84417728	84418652	0	1	924,	0,
chr13	84428897	84429709	NLG_001955	0	-	84428897	84429709	0	1	812,	0,
chr13	84430144	84431104	NLG_001956	0	-	84430144	84431104	0	1	960,	0,
chr13	84431155	84434413	NLG_001957	0	-	84431155	84434413	0	1	3258,	0,
chr13	84434530	84435524	NLG_001958	0	-	84434530	84435524	0	1	994,	0,
chr13	84435976	84436520	NLG_001959	0	-	84435976	84436520	0	1	544,	0,
chr13	84436856	84437220	NLG_001960	0	-	84436856	84437220	0	1	364,	0,
chr13	84438260	84438766	NLG_001961	0	-	84438260	84438766	0	1	506,	0,
chr13	84439183	84440145	NLG_001962	0	-	84439183	84440145	0	1	962,	0,
chr13	84441103	84442369	NLG_001963	0	-	84441103	84442369	0	1	1266,	0,
chr13	84445139	84446498	NLG_001964	0	-	84445139	84446498	0	1	1359,	0,
chr13	84447537	84448065	NLG_001965	0	-	84447537	84448065	0	1	528,	0,
chr13	88332252	88348359	NLG_001789	0	+	88332252	88348359	0	7	105,3721,42,1137,118,3640,3640,	0,3382,6081,7220,8239,12467,12467,
chr13	88340824	88341262	NLG_001790	0	+	88340824	88341262	0	1	438,	0,
chr13	88342979	88343269	NLG_001791	0	+	88342979	88343269	0	1	290,	0,
chr13	88343369	88343890	NLG_001792	0	+	88343369	88343890	0	1	521,	0,
chr13	88344204	88344629	NLG_001793	0	+	88344204	88344629	0	1	425,	0,
chr13	88348659	88349852	NLG_001794	0	+	88348659	88349852	0	1	1193,	0,
chr13	88355411	88356547	NLG_001795	0	+	88355411	88356547	0	1	1136,	0,
chr13	93872972	93874408	NLG_001966	0	-	93872972	93874408	0	1	1436,	0,
chr13	95345772	95347352	NLG_001967	0	-	95345772	95347352	0	1	1580,	0,
chr13	95357130	95360746	NLG_001968	0	-	95357130	95360746	0	6	1081,840,161,151,1343,1022,	0,0,920,1260,1260,2594,
chr13	95669370	95670006	NLG_001969	0	-	95669370	95670006	0	1	636,	0,
chr13	95954013	95955431	NLG_001796	0	+	95954013	95955431	0	1	1418,	0,
chr13	95959393	95960747	NLG_001797	0	+	95959393	95960747	0	1	1354,	0,
chr13	95963087	95964030	NLG_001798	0	+	95963087	95964030	0	1	943,	0,
chr13	96738540	96742532	NLG_001970	0	-	96738540	96742532	0	1	3992,	0,
chr13	97646479	97649025	NLG_001799	0	+	97646479	97649025	0	1	2546,	0,
chr13	97649075	97649828	NLG_001800	0	+	97649075	97649828	0	1	753,	0,
chr13	98015261	98016984	NLG_001801	0	+	98015261	98016984	0	1	1723,	0,
chr13	98057420	98060373	NLG_001971	0	-	98057420	98060373	0	1	2953,	0,
chr13	98060458	98063888	NLG_001972	0	-	98060458	98063888	0	1	3430,	0,
chr13	98064015	98069473	NLG_001973	0	-	98064015	98069473	0	1	5458,	0,
chr13	98070164	98072588	NLG_001974	0	-	98070164	98072588	0	1	2424,	0,
chr13	98072818	98073960	NLG_001975	0	-	98072818	98073960	0	1	1142,	0,
chr13	98075655	98076391	NLG_001976	0	-	98075655	98076391	0	1	736,	0,
chr13	98076894	98086239	NLG_001977	0	-	98076894	98086239	0	1	9345,	0,
chr13	98712559	98716845	NLG_001978	0	-	98712559	98716845	0	2	2015,560,	0,3726,
chr13	98717352	98796207	NLG_001979	0	-	98717352	98796207	0	5	1315,90,838,170,115,	0,1858,9863,13895,78740,
chr13	99739008	99739964	NLG_001980	0	-	99739008	99739964	0	1	956,	0,
chr13	100146319	100151162	NLG_001981	0	-	100146319	100151162	0	3	1752,83,223,	0,2069,4620,
chr13	100721343	100724112	NLG_001982	0	-	100721343	100724112	0	1	2769,	0,
chr13	100724210	100725527	NLG_001983	0	-	100724210	100725527	0	1	1317,	0,
chr13	100737771	100741230	NLG_001984	0	-	100737771	100741230	0	2	1210,344,	0,3115,
chr13	103246593	103249175	NLG_001985	0	-	103246593	103249175	0	1	2582,	0,
chr13	103428552	103429262	NLG_001986	0	-	103428552	103429262	0	1	710,	0,
chr13	103429866	103430785	NLG_001987	0	-	103429866	103430785	0	1	919,	0,
chr13	104049796	104050874	NLG_001802	0	+	104049796	104050874	0	1	1078,	0,
chr13	106606547	106607158	NLG_001988	0	-	106606547	106607158	0	1	611,	0,
chr13	107230227	107230912	NLG_001803	0	+	107230227	107230912	0	1	685,	0,
chr13	107555528	107558560	NLG_001989	0	-	107555528	107558560	0	1	3032,	0,
chr13	107563091	107564017	NLG_001990	0	-	107563091	107564017	0	1	926,	0,
chr13	107812605	107814200	NLG_001991	0	-	107812605	107814200	0	1	1595,	0,
chr13	107814372	107815191	NLG_001992	0	-	107814372	107815191	0	1	819,	0,
chr13	107815287	107816747	NLG_001993	0	-	107815287	107816747	0	1	1460,	0,
chr13	108519678	108520683	NLG_001994	0	-	108519678	108520683	0	1	1005,	0,
chr13	108519742	108525630	NLG_001804	0	+	108519742	108525630	0	1	5888,	0,
chr13	108526166	108526845	NLG_001805	0	+	108526166	108526845	0	1	679,	0,
chr13	109144022	109145946	NLG_001995	0	-	109144022	109145946	0	1	1924,	0,
chr13	109146072	109148010	NLG_001996	0	-	109146072	109148010	0	1	1938,	0,
chr13	109153540	109154715	NLG_001806	0	+	109153540	109154715	0	1	1175,	0,
chr13	109862807	109863864	NLG_001807	0	+	109862807	109863864	0	1	1057,	0,
chr13	110446070	110452670	NLG_001808	0	+	110446070	110452670	0	1	6600,	0,
chr13	110453024	110453571	NLG_001809	0	+	110453024	110453571	0	1	547,	0,
chr13	110453766	110454481	NLG_001810	0	+	110453766	110454481	0	1	715,	0,
chr13	110454578	110457854	NLG_001811	0	+	110454578	110457854	0	1	3276,	0,
chr13	110688657	110689321	NLG_001997	0	-	110688657	110689321	0	1	664,	0,
chr13	111286136	111292323	NLG_001998	0	-	111286136	111292323	0	1	6187,	0,
chr13	111381028	111381957	NLG_001812	0	+	111381028	111381957	0	1	929,	0,
chr13	111525973	111526954	NLG_001999	0	-	111525973	111526954	0	1	981,	0,
chr13	111567949	111572962	NLG_001813	0	+	111567949	111572962	0	1	5013,	0,
chr13	111573601	111578206	NLG_001814	0	+	111573601	111578206	0	1	4605,	0,
chr13	111755813	111756353	NLG_002000	0	-	111755813	111756353	0	1	540,	0,
chr13	111756436	111758224	NLG_002001	0	-	111756436	111758224	0	1	1788,	0,
chr13	112063259	112063828	NLG_001815	0	+	112063259	112063828	0	2	18,365,	0,204,
chr13	112517277	112518222	NLG_001816	0	+	112517277	112518222	0	1	945,	0,
chr13	112518468	112519663	NLG_001817	0	+	112518468	112519663	0	1	1195,	0,
chr13	112549021	112549621	NLG_001818	0	+	112549021	112549621	0	1	600,	0,
chr13	112728047	112728735	NLG_001819	0	+	112728047	112728735	0	1	688,	0,
chr13	112729089	112729688	NLG_001820	0	+	112729089	112729688	0	1	599,	0,
chr13	112729952	112730528	NLG_001821	0	+	112729952	112730528	0	1	576,	0,
chr13	112733125	112733502	NLG_001822	0	+	112733125	112733502	0	1	377,	0,
chr13	112735050	112735444	NLG_001823	0	+	112735050	112735444	0	1	394,	0,
chr13	112735868	112736894	NLG_001824	0	+	112735868	112736894	0	1	1026,	0,
chr13	112752844	112753349	NLG_001825	0	+	112752844	112753349	0	1	505,	0,
chr13	112753500	112753901	NLG_001826	0	+	112753500	112753901	0	1	401,	0,
chr13	112754695	112755004	NLG_001827	0	+	112754695	112755004	0	1	309,	0,
chr13	112755223	112757139	NLG_001828	0	+	112755223	112757139	0	1	1916,	0,
chr13	112757258	112757743	NLG_001829	0	+	112757258	112757743	0	1	485,	0,
chr13	112757869	112758089	NLG_001830	0	+	112757869	112758089	0	1	220,	0,
chr13	112784746	112785751	NLG_001831	0	+	112784746	112785751	0	1	1005,	0,
chr13	112791390	112793370	NLG_001832	0	+	112791390	112793370	0	1	1980,	0,
chr13	113132432	113134629	NLG_002002	0	-	113132432	113134629	0	1	2197,	0,
chr13	113242576	113243813	NLG_001833	0	+	113242576	113243813	0	1	1237,	0,
chr13	113244104	113248906	NLG_001834	0	+	113244104	113248906	0	1	4802,	0,
chr13	113250915	113252983	NLG_001835	0	+	113250915	113252983	0	1	2068,	0,
chr13	113257067	113260869	NLG_002003	0	-	113257067	113260869	0	1	3802,	0,
[truncated: 6,081 more rows]
