# Supplementary material for: Single-cell analysis of long non-coding RNAs in the developing human neocortex
Source: Genome Biol. 2016 Apr 14;17:67. doi: 10.1186/s13059-016-0932-1 (PMC4831157; doi:10.1186/s13059-016-0932-1)
Supplement: Additional file 6: Table S4. — Related to Fig. 2a. Expression table of all bulk tissue samples and differentially expressed genes, using polyA data. Expression values are in TPM (Transcripts per Million). (XLS 336 kb) [file 13059_2016_932_MOESM6_ESM.xls]

## Sheet: bulk.deseq_tpm.polya
	gene_name	gw13_1	gw14.5_1	gw16_1	gw16_2	gw21_1	gw21_2	gw23_1	gw23_2
ENSG00000001460	STPG1	2.06477	0.321063	1.50963	2.23288	2.23032	3.28382	5.81298	12.9813
ENSG00000003137	CYP26B1	14.6309	15.9567	1.42075	2.7839	2.50647	1.20653	3.0073	12.4661
ENSG00000004468	CD38	0.069497	0.239785	0.509863	0.184663	2.0552	0.662699	2.84469	0.80182
ENSG00000005059	CCDC109B	22.5882	4.94682	17.7438	23.969	16.7457	23.4117	45.3563	48.9229
ENSG00000006047	YBX2	1.15441	1.85355	2.82044	0.981998	4.71588	1.89478	4.536	14.6414
ENSG00000006071	ABCC8	6.05353	10.5556	14.0972	17.1059	17.2093	23.7107	24.4151	26.3521
ENSG00000006075	CCL3	1.28204	0.861993	0.458912	13.1895	4.55753	17.1678	14.1111	1.16013
ENSG00000006210	CX3CL1	3.03943	2.14603	3.42337	4.30411	10.2632	5.11976	11.0691	17.2258
ENSG00000006283	CACNA1G	2.91063	1.66296	2.16213	10.0488	8.64902	18.695	31.4774	22.9774
ENSG00000006634	DBF4	9.20153	12.0913	8.00444	9.61809	4.51884	7.77238	3.67707	3.97513
ENSG00000006747	SCIN	0.324162	0.103614	0.130411	0.433913	0.688019	1.81159	2.96399	0.754223
ENSG00000007062	PROM1	15.4678	13.5815	30.5171	27.9806	40.925	27.0815	34.3539	112.542
ENSG00000007264	MATK	4.77056	2.80426	5.38579	6.62375	17.1487	13.1546	34.6179	36.3851
ENSG00000007350	TKTL1	25.8995	25.2703	22.2997	9.20153	13.3643	4.24088	3.25728	0.707467
ENSG00000007372	PAX6	219.765	146.477	135.871	144.52	60.1479	67.014	56.4599	23.285
ENSG00000007944	MYLIP	6.54377	5.44874	11.6566	11.5931	23.7596	19.1636	31.0187	40.6425
ENSG00000007968	E2F2	8.71431	6.87103	4.16658	4.93072	1.47293	1.84758	0.824575	0.363823
ENSG00000008283	CYB561	8.54847	10.0142	9.5274	9.1842	16.7445	15.9286	23.7556	38.2954
ENSG00000008311	AASS	28.6165	23.1415	14.0342	16.96	6.72709	10.1883	8.04101	3.79504
ENSG00000009694	TENM1	3.07066	5.62036	8.27269	5.35377	13.5294	11.2487	15.5657	24.2442
ENSG00000010292	NCAPD2	41.964	44.5606	30.3438	35.8621	15.6706	26.0124	14.9941	9.34771
ENSG00000010379	SLC6A13	0.234217	0.341939	0.458585	0.200568	0.28894	0.890945	5.20817	1.76503
ENSG00000011465	DCN	3.53314	6.63902	11.4143	9.93434	20.9951	17.9793	62.994	33.8947
ENSG00000012048	BRCA1	10.1903	12.0985	8.83708	8.99108	2.6069	4.04346	2.35964	1.10603
ENSG00000012779	ALOX5	0.74542	0.199195	0.263188	0.154805	0.567166	1.06631	1.64082	1.55543
ENSG00000012817	KDM5D	30.4115	36.1294	27.875	0.00467404	0	32.2361	0	0.0907806
ENSG00000013588	GPRC5A	0.0242701	0.00852571	0.0179773	0.11739	0.359143	0.199645	0.212486	0.932741
ENSG00000013810	TACC3	51.4421	31.0506	29.418	27.2373	12.9967	14.0479	9.83752	3.19093
ENSG00000017427	IGF1	0.433453	0.640122	0.907181	0.753686	2.03518	1.79382	3.23908	6.10736
ENSG00000021300	PLEKHB1	15.1226	12.0958	8.05018	7.85129	16.1382	7.18178	15.7541	21.4162
ENSG00000021645	NRXN3	7.47464	6.24529	10.9681	12.4866	21.8298	14.7478	26.7016	37.0275
ENSG00000022355	GABRA1	0.259871	0.454677	1.73834	1.78391	7.1258	4.99826	7.66866	18.8874
ENSG00000024526	DEPDC1	3.79073	5.32615	3.48658	3.68609	0.787804	1.88712	0.643885	0.502129
ENSG00000029153	ARNTL2	1.15531	2.76431	3.07067	4.08171	5.33736	13.2118	8.9861	13.9701
ENSG00000034063	UHRF1	22.7187	9.30319	10.3105	7.59293	3.67928	2.88459	2.84	0.540331
ENSG00000034239	EFCAB1	1.7918	1.514	4.41405	2.28375	7.88771	5.0555	5.69288	10.2243
ENSG00000035499	DEPDC1B	14.187	15.0722	14.0567	14.9285	6.72666	6.17113	4.37462	3.91378
ENSG00000036530	CYP46A1	2.94895	2.26509	4.41941	4.21882	8.00518	6.16372	8.62476	16.5522
ENSG00000039560	RAI14	230.944	96.1838	184.171	113.511	76.5884	56.7215	54.1612	32.6942
ENSG00000040731	CDH10	7.38406	15.5732	24.1417	28.0624	52.4922	49.3955	47.9669	81.827
ENSG00000041353	RAB27B	0.122476	0.125227	0.175774	1.60501	2.89531	3.49211	5.94541	13.3353
ENSG00000041515	MYO16	7.12275	11.9583	25.8923	12.6977	43.2216	30.6357	39.9379	76.1099
ENSG00000042304	C2orf83	0	0	0	0.782079	0.0294346	5.2911	2.97602	2.82788
ENSG00000044459	CNTLN	9.74987	11.3199	9.39484	9.35226	3.05711	4.61743	3.54795	3.36556
ENSG00000046889	PREX2	6.86484	12.2132	10.9724	7.60424	3.35264	3.64738	1.9533	6.01106
ENSG00000047365	ARAP2	2.60134	3.41757	4.34578	7.47835	4.4199	7.21847	6.68346	8.8278
ENSG00000048052	HDAC9	21.4448	26.9209	65.6703	62.7122	61.7493	48.7906	55.1445	113.324
ENSG00000048991	R3HDM1	62.1193	52.9072	100.156	94.971	194.303	273.221	339.909	325.719
ENSG00000049130	KITLG	3.25253	5.08711	7.57775	31.4687	17.7072	33.2494	30.825	36.8414
ENSG00000049192	ADAMTS6	4.96962	5.16169	1.37683	2.65855	1.42702	1.59659	1.42337	0.97291
ENSG00000050344	NFE2L3	2.25745	5.38346	4.23072	4.6626	7.03847	10.7607	10.9099	29.586
ENSG00000051180	RAD51	12.1027	10.8157	6.68547	7.75357	2.51035	3.68915	2.19468	1.49822
ENSG00000051341	POLQ	3.12934	3.67446	1.6959	2.419	0.555178	1.0478	0.613799	0.720379
ENSG00000053524	MCF2L2	1.42358	2.06827	4.85381	3.42743	10.3726	7.99357	12.7577	23.3495
ENSG00000054356	PTPRN	23.4801	23.6373	22.4773	26.0887	43.075	39.0274	51.0409	66.1424
ENSG00000054654	SYNE2	229.769	205.474	141.701	135.22	86.7028	84.1321	88.7628	36.0609
ENSG00000054803	CBLN4	25.3587	9.74478	6.22512	3.25737	2.26775	0.841284	0.848354	4.61157
ENSG00000055813	CCDC85A	9.42227	2.43884	5.22208	6.87843	15.3289	9.25759	18.7658	19.2161
ENSG00000057704	TMCC3	1.70873	1.11313	1.92207	3.46985	8.07587	8.73325	10.656	14.1115
ENSG00000058091	CDK14	25.5233	19.8854	39.7698	36.87	38.5303	42.5153	66.3081	93.6643
ENSG00000058404	CAMK2B	73.4211	48.9099	64.6117	72.329	194.449	157.906	250.195	286.349
ENSG00000059915	PSD	138.39	73.3313	143.909	87.0897	234.18	133.816	255.766	246.989
ENSG00000060140	STYK1	0.341634	0.912012	0.246671	0.323123	0.902044	1.811	2.19215	5.86024
ENSG00000060709	RIMBP2	5.86444	16.974	40.1632	32.8148	57.7048	51.7575	54.5126	73.85
ENSG00000061918	GUCY1B3	18.5722	14.3708	23.1757	17.1175	39.523	33.2293	51.7607	85.4805
ENSG00000063180	CA11	22.7706	22.1657	21.0094	22.0124	24.3149	38.5316	53.8007	81.4146
ENSG00000064309	CDON	87.4406	92.6602	74.4072	61.3857	25.1695	27.7942	23.9448	23.6266
ENSG00000064687	ABCA7	14.0803	7.90811	3.42403	2.52209	1.88272	2.54789	1.9799	1.07856
ENSG00000065328	MCM10	9.01641	8.61327	7.08217	8.33265	2.40102	3.22696	1.8074	1.25006
ENSG00000065357	DGKA	2.99017	6.97544	3.68645	7.87276	11.1117	19.1693	23.9353	17.441
ENSG00000065882	TBC1D1	103.671	129.325	90.869	79.2279	53.7873	47.6444	43.9117	28.7895
ENSG00000066279	ASPM	9.88641	14.0083	8.54317	10.1669	2.0949	3.47948	1.46542	0.58995
ENSG00000067048	DDX3Y	60.0586	72.8546	92.9643	0.0625664	0	78.4745	0	0.176681
ENSG00000067646	ZFY	11.4285	10.2432	10.6047	0.0339354	0	8.80393	0	0
ENSG00000068489	PRR11	15.3111	15.5909	15.1302	18.4036	6.18203	8.4239	5.13592	4.20511
ENSG00000068831	RASGRP2	20.8362	12.0743	11.1231	14.8507	27.1694	39.6244	78.382	76.1517
ENSG00000069399	BCL3	0.374394	0.109891	2.54508	0.366113	15.2836	0.420946	1.73737	6.60788
ENSG00000069667	RORA	4.52957	2.04151	3.78181	2.44215	3.21707	3.82823	6.84888	3.31245
ENSG00000069702	TGFBR3	0.0901847	0.147696	0.469324	0.26635	0.460825	0.399651	1.1944	0.935794
ENSG00000070159	PTPN3	0.424215	0.955581	0.741508	2.67502	2.53825	1.86356	2.4801	10.5388
ENSG00000070182	SPTB	7.50301	6.80279	6.48161	6.90895	11.636	11.683	15.5399	18.2566
ENSG00000070808	CAMK2A	7.85625	4.70475	2.73099	4.13129	3.65526	8.95601	17.3944	28.8408
ENSG00000072163	LIMS2	2.74214	1.55614	2.12406	2.31868	4.52739	6.62875	13.1726	17.9062
ENSG00000072182	ASIC4	0.618268	0.541815	1.0801	0.836887	6.45264	2.99325	10.9945	7.72452
ENSG00000072422	RHOBTB1	8.17068	9.28894	9.90162	21.8814	22.8647	25.8287	25.2539	32.2885
ENSG00000072571	HMMR	4.42271	5.97601	5.69567	4.9262	1.66282	2.15743	1.49222	0.659502
ENSG00000072657	TRHDE	0.145378	0.159053	0.929224	0.626995	1.33493	2.48833	5.0358	3.63842
ENSG00000072682	P4HA2	1.55095	2.62	4.3175	4.74843	7.29597	10.9017	10.2785	16.3041
ENSG00000072858	SIDT1	0.267426	0.92678	0.600024	0.98497	0.607413	0.749723	1.66428	3.79647
ENSG00000072864	NDE1	28.2218	23.4174	23.1643	20.7001	5.91707	11.7066	8.41666	3.85059
ENSG00000073111	MCM2	109.537	43.2081	48.0979	35.7634	22.4381	16.5406	16.4496	5.11076
ENSG00000073331	ALPK1	12.3886	16.2206	13.0031	14.9559	7.95103	9.81111	5.81152	5.02007
ENSG00000073792	IGF2BP2	80.3099	58.5672	49.8321	48.9898	26.1334	31.0002	23.7774	16.4172
ENSG00000073910	FRY	16.8218	32.1974	19.7903	35.6176	43.8072	56.948	71.0368	95.2458
ENSG00000074047	GLI2	48.0958	7.04761	14.9089	8.98793	6.40926	4.1541	4.67722	0.948876
ENSG00000074211	PPP2R2C	13.5145	16.2116	36.5399	23.1068	90.4656	64.8305	122.193	175.151
ENSG00000074370	ATP2A3	0.953941	1.12477	1.97044	1.04578	4.25921	2.76153	6.11347	6.92568
ENSG00000074966	TXK	0.0781681	0.137703	0.149109	0.308131	0.944675	0.976582	1.26504	2.3956
ENSG00000075073	TACR2	0.228366	0.235028	0.253188	0.502572	0.342736	1.00687	2.75527	1.15385
ENSG00000075218	GTSE1	32.9197	18.9503	19.5079	14.5012	6.09106	7.42286	4.40178	1.31752
ENSG00000075426	FOSL2	11.8112	26.5975	18.3666	1.12263	3.2965	1.16851	3.78733	9.98821
ENSG00000075702	WDR62	9.4356	4.45955	3.66567	3.53824	1.74554	1.96613	1.42537	0.483025
ENSG00000075884	ARHGAP15	1.34183	2.36965	3.26355	3.78909	11.802	9.10207	8.68953	10.9555
ENSG00000076382	SPAG5	35.5274	41.4535	19.1893	27.4824	9.59389	21.1171	8.73697	6.37394
ENSG00000076716	GPC4	39.0702	37.4857	22.689	25.3674	7.24307	14.8684	13.457	3.38031
ENSG00000077063	CTTNBP2	123.234	207.421	106.127	85.8841	56.988	58.449	42.2381	64.2172
ENSG00000077092	RARB	3.54329	0.612938	1.73859	1.08666	3.19756	4.82649	12.8826	5.85503
ENSG00000077522	ACTN2	5.7048	13.7045	10.5875	116.799	100.127	176.479	198.447	301.124
ENSG00000078114	NEBL	2.36615	2.42533	15.5602	7.91978	28.7773	15.7352	17.8041	31.6971
ENSG00000078269	SYNJ2	3.19705	3.57026	1.54858	2.66445	6.72099	7.0191	6.66129	5.90814
ENSG00000078725	BRINP1	31.3975	21.0375	19.7742	20.0122	26.2936	20.4289	47.9409	91.1655
ENSG00000079337	RAPGEF3	5.94865	5.98056	6.53401	9.69874	16.7613	21.0128	22.291	24.9266
ENSG00000079689	SCGN	2.61784	4.98885	9.16007	17.4807	23.0354	18.3165	32.4712	20.1079
ENSG00000079841	RIMS1	7.69267	13.4248	23.882	19.3966	28.3619	25.6103	32.3255	54.9054
ENSG00000080166	DCT	0.643659	8.9181	13.2927	0.109805	2.59157	0.172584	0.201889	0.107183
ENSG00000080224	EPHA6	1.49161	2.52185	3.67095	6.48626	7.23167	18.054	13.6943	17.6113
ENSG00000080493	SLC4A4	1.52994	1.52788	2.47047	3.55045	3.00728	3.60269	5.19771	5.11127
ENSG00000080644	CHRNA3	3.01071	1.56328	0.573896	2.32756	0.264991	0.788602	0.821494	0.315532
ENSG00000080709	KCNN2	15.1562	23.0295	11.4085	7.98031	4.17685	5.48938	5.51168	25.5159
ENSG00000080986	NDC80	22.2567	25.0272	14.3986	20.1806	4.32399	9.10207	3.05359	1.19029
ENSG00000081052	COL4A4	0.00597987	0.036177	0.0176954	0.0282574	0.0799295	0.412591	0.766402	1.01401
ENSG00000081189	MEF2C	244.893	270.334	441.605	639.545	966.582	905.963	1087.78	1478.34
ENSG00000081923	ATP8B1	0.484313	0.459072	0.862059	0.558635	2.02236	1.00221	1.72628	2.05972
ENSG00000081985	IL12RB2	0.0155346	0.223562	0.17142	3.73958	2.23834	6.78449	7.57287	6.8919
ENSG00000082512	TRAF5	4.41068	4.45638	4.66648	9.40281	12.5844	9.57975	13.7569	28.1321
ENSG00000082556	OPRK1	0.0542447	0.132966	0.390425	0.498332	0.794002	1.9056	4.33829	15.824
ENSG00000083454	P2RX5	1.80853	3.58087	2.03007	2.75883	8.02597	12.5292	17.983	25.352
ENSG00000084453	SLCO1A2	0.176364	1.55163	2.17712	1.74849	2.34401	2.67025	2.45695	9.17132
ENSG00000085840	ORC1	7.45671	5.53874	3.55423	5.01086	1.75304	2.17992	1.38531	0.493398
ENSG00000085999	RAD54L	6.87629	8.64312	4.15968	4.56535	1.42869	4.48764	2.14562	0.847823
ENSG00000086717	PPEF1	1.50234	4.58163	1.33018	8.27293	3.60312	13.0324	13.6959	42.4686
ENSG00000087085	ACHE	13.2086	10.8541	20.242	3.93952	41.5159	7.55876	27.3975	33.152
ENSG00000087586	AURKA	13.8095	13.8617	10.1713	12.7403	4.11855	6.94234	3.85411	1.53617
ENSG00000088325	TPX2	45.6316	44.3209	34.2472	38.9601	11.0536	19.2948	8.78492	5.39726
ENSG00000088340	FER1L4	0.891641	1.29454	0.753967	0.615549	0.731938	1.49279	1.90236	2.63445
ENSG00000089169	RPH3A	0.562653	0.898376	11.6748	1.43861	21.4761	10.9517	30.8573	35.8479
ENSG00000089250	NOS1	0.12991	0.20964	3.1623	0.211532	2.46337	0.364831	0.494119	11.8621
ENSG00000089558	KCNH4	0.148499	0.0604518	0.134358	0.214812	1.1039	0.923094	2.65122	2.20383
ENSG00000089685	BIRC5	44.9591	28.6193	24.4155	31.4653	9.48274	10.8716	4.72867	1.7888
ENSG00000089847	ANKRD24	6.30808	6.68553	12.9247	8.21179	29.0508	24.2996	29.1645	31.3246
ENSG00000090104	RGS1	0.136543	0.115559	2.17364	1.30131	1.91721	3.0946	1.60559	1.50355
ENSG00000090376	IRAK3	0.286446	0.469574	0.625309	1.17643	2.17143	1.26224	1.79335	1.60499
ENSG00000090889	KIF4A	10.315	10.5927	8.17531	8.80111	2.68387	4.13183	1.81458	0.803839
ENSG00000090920	FCGBP	2.00062	2.00643	0.465891	0.561323	0.280268	0.831349	0.226336	0.105621
ENSG00000091428	RAPGEF4	4.24097	4.54546	4.91516	8.79334	6.25968	10.4575	13.9055	20.8893
ENSG00000091622	PITPNM3	3.08936	2.54566	3.43298	3.70496	9.71651	9.91258	21.7553	24.2024
ENSG00000091651	ORC6	21.283	28.1783	21.1794	16.577	10.1446	10.1122	8.37734	9.06587
ENSG00000091879	ANGPT2	0.545949	0.502481	2.29786	1.43648	1.09494	1.67103	2.51577	2.7375
ENSG00000091986	CCDC80	1.14694	1.25364	0.904242	1.40741	2.61483	4.26548	5.89737	6.13421
ENSG00000092377	TBL1Y	1.31299	0.874814	0.680694	0.00992339	0	0.25819	0	0
ENSG00000093009	CDC45	15.8562	16.0271	10.5696	9.52498	3.45222	4.52727	2.94673	1.03972
ENSG00000094796	KRT31	12.6154	26.6197	14.8215	3.95226	7.44586	0.973475	1.25214	4.07209
ENSG00000094804	CDC6	9.97529	8.29355	5.43869	7.92025	2.39563	3.44787	3.5239	1.94394
ENSG00000095203	EPB41L4B	0.460826	0.550128	1.05772	1.46705	1.30218	2.38503	3.0557	4.14434
ENSG00000095713	CRTAC1	1.07297	1.41285	4.60309	1.24664	7.40107	8.64852	21.9309	15.9771
ENSG00000099204	ABLIM1	11.3641	35.1117	26.432	45.208	68.9199	92.3299	81.1663	124.815
ENSG00000099715	PCDH11Y	1.63615	3.19776	8.34151	0.00786099	0.144596	9.44078	0.247049	0.172764
ENSG00000099960	SLC7A4	0.801236	0.75972	0.327872	0.496164	1.90941	0.890356	1.83259	4.67546
ENSG00000100033	PRODH	0.12404	0.422781	0.649528	0.499985	1.95689	1.60634	2.3419	6.08619
ENSG00000100065	CARD10	15.2019	18.4627	9.8927	4.02648	3.77547	1.20226	2.52991	4.37455
ENSG00000100078	PLA2G3	1.97235	0.801962	0.500843	0.655631	0.0666375	0.174875	0.103139	0.185214
ENSG00000100302	RASD2	1.4306	1.3726	2.3591	1.6225	6.70447	2.67958	7.65318	9.39569
ENSG00000100314	CABP7	49.8739	15.4703	12.1075	13.3379	2.79991	4.59908	3.04058	1.80315
ENSG00000100346	CACNA1I	0.25336	0.214389	0.522175	4.86113	18.0226	14.0009	17.0071	19.1523
ENSG00000100351	GRAP2	0.162551	0.228731	0.268089	1.3988	9.6051	4.08003	5.35285	3.35295
ENSG00000100479	POLE2	8.00788	9.03497	4.40387	5.95145	2.06369	4.63992	4.50783	1.6795
ENSG00000100526	CDKN3	25.6704	18.2334	14.9832	16.7557	6.3992	7.71046	5.55347	2.49489
ENSG00000100749	VRK1	35.7452	53.9021	27.282	35.4891	15.2417	20.0853	13.0505	14.084
ENSG00000100884	CPNE6	12.7088	8.40128	12.9526	7.8149	29.1104	17.4212	38.9349	80.9825
ENSG00000100968	NFATC4	34.5163	25.1538	16.9904	15.3934	6.6117	13.0394	9.13507	2.99645
ENSG00000101003	GINS1	8.0292	13.4261	7.02869	9.00664	4.56987	6.37427	3.38264	3.94509
ENSG00000101057	MYBL2	39.8685	21.6157	19.2495	19.0844	6.73055	8.29046	4.65632	0.93347
ENSG00000101098	RIMS4	18.7579	22.7908	26.937	36.0916	62.8769	98.3138	106.763	101.752
ENSG00000101134	DOK5	77.3782	66.8003	90.0038	275.448	237.796	359.507	331.635	224.635
ENSG00000101180	HRH3	0.355581	0.320759	0.684065	1.04977	3.57601	1.87551	2.76484	3.15381
ENSG00000101210	EEF1A2	427.49	218.211	347.115	408.807	637.911	522.582	893.634	878.513
ENSG00000101230	ISM1	0.475125	0.367539	1.40609	0.482284	1.3097	3.44343	5.49888	2.5717
ENSG00000101292	PROKR2	1.71576	3.73739	3.97013	29.4713	7.58528	32.6975	34.6069	37.6897
ENSG00000101412	E2F1	35.8376	21.4573	18.1374	13.5457	6.57634	7.53352	5.2548	1.91521
ENSG00000101447	FAM83D	15.2346	10.374	7.68756	9.31589	3.07408	4.64971	2.95697	0.574452
ENSG00000101638	ST8SIA5	2.53068	2.35362	7.36579	9.64905	22.4128	11.2334	31.2035	11.7513
ENSG00000101670	LIPG	53.4975	41.1935	36.9344	41.3014	14.5339	23.1417	17.6039	10.8768
ENSG00000101871	MID1	61.8909	47.1435	36.2181	42.8171	18.2274	29.4836	23.6407	9.83291
ENSG00000101911	PRPS2	10.5202	8.96216	12.2179	15.5007	26.9672	14.0975	27.3512	46.8578
ENSG00000102024	PLS3	14.1372	23.4682	34.5497	70.8271	72.518	68.4951	128.644	60.5629
ENSG00000102057	KCND1	0.541337	0.799503	0.296676	0.464718	0.506537	1.17547	2.01316	2.92229
ENSG00000102271	KLHL4	0.718059	0.809564	5.03466	8.63716	21.637	22.047	27.8441	26.225
ENSG00000102290	PCDH11X	3.30487	4.7361	10.9716	18.0777	25.5256	17.053	24.9348	20.3083
ENSG00000102384	CENPI	5.04633	7.64553	3.88144	7.84398	2.61819	3.56826	2.41862	2.70987
ENSG00000102452	NALCN	1.53423	1.77312	2.72293	1.52223	7.82847	3.06728	5.13518	19.5917
ENSG00000102466	FGF14	5.12963	6.81791	10.3652	8.16419	51.6343	11.4912	18.3158	59.4744
ENSG00000103044	HAS3	37.9707	36.0444	28.032	28.015	15.141	12.7222	10.9524	11.6554
ENSG00000103154	NECAB2	4.11112	1.74615	2.40946	2.82559	8.57858	3.9562	7.19318	9.2127
ENSG00000103175	WFDC1	0.207878	0.276606	0.0387598	1.01994	1.32592	1.20315	2.37602	3.19959
ENSG00000103184	SEC14L5	0.0833528	0.0828845	0.0754547	0.151395	0.65294	0.389295	0.60984	1.40531
ENSG00000103528	SYT17	6.41426	3.2372	2.94962	4.39953	7.03608	5.92896	12.9922	31.2049
ENSG00000103888	KIAA1199	5.74518	3.48063	1.95717	0.828262	0.514122	0.295852	0.640856	0.263571
ENSG00000103942	HOMER2	16.3739	19.8484	23.7696	24.2902	33.6064	35.8397	50.8192	51.0904
ENSG00000103995	CEP152	11.6716	8.12375	6.0521	7.04699	3.59356	4.8901	2.94071	3.70195
ENSG00000104059	FAM189A1	8.95136	6.32142	14.7534	11.0575	71.0713	13.2434	33.8665	54.3701
ENSG00000104147	OIP5	9.57529	7.97584	4.98191	4.86546	2.51118	2.71964	1.56089	0.479626
ENSG00000104327	CALB1	0.241321	0.786849	4.07096	0.874101	12.702	1.62683	3.85436	25.7432
ENSG00000104332	SFRP1	178.045	156.752	123.005	135.914	42.0416	73.7209	49.4602	6.63975
ENSG00000104413	ESRP1	0.0150684	0	0	0.0495705	0.0193349	0.147895	0.203166	0.870026
ENSG00000104450	SPAG1	2.21586	1.4656	5.47972	2.25854	2.58672	4.61417	3.86304	3.49901
ENSG00000104722	NEFM	33.9521	101.911	78.2807	336.61	178.905	454.931	327.572	398.593
ENSG00000104725	NEFL	1.63079	4.71213	3.32302	55.533	23.2028	108.827	141.443	167.43
ENSG00000104998	IL27RA	2.95321	4.17661	3.88264	4.75337	7.92687	5.9935	10.5945	11.8056
ENSG00000105011	ASF1B	11.8884	9.03006	6.86146	6.80288	3.11006	3.4544	2.83174	1.00196
ENSG00000105227	PRX	2.52191	2.25219	1.44898	1.2687	2.47865	1.86819	3.93009	4.12198
ENSG00000105376	ICAM5	0.111434	0.0505688	0.669353	0.42439	3.56747	1.51027	6.27718	11.9
ENSG00000105379	ETFB	37.896	28.0878	28.2093	37.4964	71.1756	65.6729	125.503	25.91
ENSG00000105464	GRIN2D	2.19982	1.36437	5.49735	3.29882	7.56756	5.23966	9.37969	10.2454
ENSG00000105509	HAS1	0.0774572	0.278439	0.435486	0.13659	1.36872	0.622807	1.56451	0.735075
ENSG00000105639	JAK3	0.183813	0.174845	0.158769	0.247387	0.449762	0.584372	1.01564	1.01355
ENSG00000105643	ARRDC2	0.663222	0.543312	1.29895	0.93915	1.87013	2.03718	4.7681	5.56355
ENSG00000105650	PDE4C	0.637161	0.754953	1.63147	0.796478	1.51948	1.35409	2.00417	4.5372
ENSG00000105976	MET	0.153424	0.123373	0.306802	0.337335	0.492642	20.3332	24.1834	1.65184
ENSG00000106066	CPVL	3.16774	12.7327	18.4802	22.6393	41.2916	42.3636	43.2017	46.0748
ENSG00000106069	CHN2	20.2854	19.7663	82.048	98.303	167.977	102.766	119.518	136.352
ENSG00000106078	COBL	2.07569	2.16757	1.52235	4.48056	20.9747	7.84989	17.6709	9.82144
ENSG00000106089	STX1A	142.331	104.287	130.766	115.683	231.789	141.584	200.026	240.007
ENSG00000106327	TFR2	3.29233	2.68619	3.30129	2.27274	7.63989	6.07133	12.9714	14.2127
ENSG00000106341	PPP1R17	68.4771	79.4696	72.5397	84.82	19.0544	37.4121	14.6513	0.653481
ENSG00000106571	GLI3	65.319	37.9521	39.3823	39.7933	15.2552	16.1384	19.5467	0.982221
ENSG00000106686	SPATA6L	1.25152	2.22177	4.26958	2.62476	5.22731	4.02337	3.92429	18.3115
ENSG00000106819	ASPN	0.0143394	0.0751258	0.0567365	0.0205965	0.0136227	0.627268	2.61088	0.549569
ENSG00000106852	LHX6	18.7356	11.3453	27.8099	22.3521	59.2581	31.0464	93.8195	46.8546
ENSG00000107147	KCNT1	1.14073	2.13157	3.87566	2.47685	6.10171	9.23146	12.988	13.2873
ENSG00000107249	GLIS3	0.287533	0.624736	5.56964	2.11297	21.0235	8.94948	11.1002	2.20719
ENSG00000107317	PTGDS	1.62484	1.59272	1.39734	2.8738	6.0881	3.11691	72.1692	19.8205
ENSG00000107438	PDLIM1	23.6205	30.0898	12.278	9.40036	3.86488	2.08185	2.31163	3.17721
ENSG00000107623	GDF10	0.0904287	0.147659	0.172021	0.167218	2.87477	0.905989	4.62948	13.2793
ENSG00000107742	SPOCK2	9.46069	4.6764	9.92576	7.16819	23.5922	11.4591	23.5681	40.2515
ENSG00000108231	LGI1	2.11086	4.2751	6.18731	7.61443	8.16026	27.5161	45.064	44.7382
ENSG00000108352	RAPGEFL1	16.6356	24.808	18.8304	22.7568	28.5016	50.5957	54.5903	61.2245
ENSG00000108684	ASIC2	1.08958	3.14114	4.85153	7.87642	28.8171	12.4263	21.1354	43.3205
ENSG00000108797	CNTNAP1	0.852572	1.3669	1.62545	3.53325	7.7521	7.66009	9.73275	18.022
ENSG00000108924	HLF	1.00266	1.56664	0.957119	1.13266	2.183	5.80406	11.5658	16.1641
ENSG00000108950	FAM20A	0.718512	0.644967	0.54055	0.937755	1.57489	3.10703	6.36012	9.95476
ENSG00000109107	ALDOC	19.4698	27.3228	22.3352	16.2834	30.3146	17.2371	52.5894	54.7258
ENSG00000109158	GABRA4	0.397928	0.45911	5.10189	2.10936	6.50973	3.87635	9.15112	25.1594
ENSG00000109255	NMU	6.91261	6.63606	6.65521	3.26525	1.81324	1.42646	1.61994	2.44314
ENSG00000109339	MAPK10	38.5918	35.7113	57.893	68.3099	102.216	77.1967	109.546	116.054
ENSG00000109674	NEIL3	5.93614	3.86856	4.50586	4.01537	1.18408	2.41624	0.924787	0.263281
ENSG00000109805	NCAPG	21.9282	33.7728	19.1014	19.7102	4.11742	8.74781	3.83713	1.52511
ENSG00000109846	CRYAB	1.75935	14.6819	11.7864	14.7568	13.8597	57.7118	74.563	45.8361
ENSG00000109906	ZBTB16	1.82871	2.27972	5.71346	1.95914	8.03327	3.99129	11.0405	7.13249
ENSG00000110013	SIAE	1.46191	2.18106	4.17148	3.5636	5.58528	5.82899	6.76927	15.2625
ENSG00000110841	PPFIBP1	6.89765	10.8232	8.9312	24.5263	39.7466	78.5229	100.882	185.529
ENSG00000111181	SLC6A12	0.929488	1.23318	1.91891	2.17297	4.30031	3.33399	5.22901	6.23348
ENSG00000111206	FOXM1	33.9514	27.9107	21.0867	25.013	7.62425	11.9343	6.83184	2.20875
ENSG00000111247	RAD51AP1	17.4841	15.9521	13.4403	17.5544	3.8077	6.56018	3.68389	3.90868
ENSG00000111249	CUX2	18.9592	17.8931	47.2811	81.17	76.082	80.631	80.4725	73.4615
ENSG00000111344	RASAL1	0.181635	0.429075	0.206775	0.668218	1.81912	0.873149	2.65105	16.5049
ENSG00000111602	TIMELESS	30.6944	27.0566	17.985	21.136	9.28114	14.3966	7.87024	3.91089
ENSG00000111696	NT5DC3	1.40896	4.02253	3.68278	4.60313	5.08125	7.46255	9.46693	21.7954
ENSG00000111961	SASH1	2.0478	1.48794	3.27373	3.40472	4.61417	5.11931	5.88972	8.39275
ENSG00000111962	UST	2.01948	8.06566	26.112	5.00469	33.5964	21.966	29.3776	51.0221
ENSG00000111981	ULBP1	0.395672	1.52853	1.55203	1.54938	2.88326	2.81301	2.94234	6.16858
ENSG00000112029	FBXO5	19.7036	21.5495	16.8814	16.9909	6.34689	9.92723	6.11476	4.74742
ENSG00000112139	MDGA1	10.8134	9.28564	66.2666	20.3615	114.449	39.7866	46.7401	99.2602
ENSG00000112175	BMP5	0.0309738	0.0539866	0	0.0372759	0.029538	0.051006	1.07041	0.853826
ENSG00000112183	RBM24	5.80005	5.52722	20.8288	40.4476	60.212	33.3884	52.5066	50.3181
ENSG00000112312	GMNN	33.0776	38.3996	27.2212	28.4485	8.71481	11.0408	7.72167	4.16812
ENSG00000112378	PERP	0.1136	0.156365	0.37849	0.298268	0.914387	1.06981	0.800426	2.63722
ENSG00000112379	KIAA1244	6.10716	9.62477	14.771	15.5042	18.164	26.3421	19.1762	31.1291
ENSG00000112742	TTK	12.6476	13.7503	9.20938	13.209	2.83871	6.74569	2.38827	1.52616
ENSG00000112759	SLC29A1	9.66601	8.25374	7.90657	13.5496	12.5843	22.1377	29.1731	31.8799
ENSG00000112812	PRSS16	0.0182013	0	0.123064	0.0867831	0.0776823	0.269576	0.666245	0.349163
ENSG00000112977	DAP	173.243	150.949	97.9386	77.8098	58.6597	41.2563	39.4228	41.8724
ENSG00000112981	NME5	0.763913	2.82318	2.1361	1.42787	5.60329	4.01753	5.86861	17.5009
ENSG00000112984	KIF20A	21.6177	17.7782	12.308	15.784	3.76284	7.39566	4.32862	0.876517
ENSG00000113100	CDH9	0.721547	0.284979	1.28732	2.43342	2.40706	7.12229	10.8696	12.5603
ENSG00000113319	RASGRF2	0.932962	1.01365	2.12112	1.09642	2.16834	2.26936	6.05931	16.4651
ENSG00000113368	LMNB1	171.164	248.444	142.937	210.862	84.4115	130.757	73.5339	60.6902
ENSG00000113389	NPR3	32.6851	26.1474	12.2678	16.0182	4.65292	6.26122	3.7739	14.7997
ENSG00000113494	PRLR	0.202191	0.227532	0.410968	0.845537	0.587144	0.837871	0.977957	1.73143
ENSG00000113578	FGF1	0.446797	0.425589	1.83914	1.20541	2.09049	3.23189	11.4276	5.7325
ENSG00000113580	NR3C1	1.09994	1.17302	0.967229	2.42059	1.83786	4.17979	4.70056	4.00074
ENSG00000113594	LIFR	14.9573	19.0687	15.1116	19.2528	5.94035	9.96036	6.37452	4.89921
ENSG00000113645	WWC1	38.3551	51.6902	91.0222	76.0536	120.515	127.305	142.679	157.812
ENSG00000113739	STC2	0.144391	0.106508	0.691217	0.358524	0.795077	0.394213	1.65481	1.58472
ENSG00000113810	SMC4	91.2042	103.023	93.382	98.0669	28.5627	57.9014	29.4223	24.6795
ENSG00000114279	FGF12	27.7669	26.6112	91.3449	60.1485	124.242	63.2559	76.1166	170.417
ENSG00000114346	ECT2	19.6938	23.8529	18.2969	25.6018	6.66974	10.8105	5.01531	5.26184
ENSG00000114374	USP9Y	35.1842	50.3066	49.9895	0.00940908	0	40.57	0	0.0495664
ENSG00000114541	FRMD4B	152.519	90.2507	233.102	113.77	128.429	68.6789	69.2411	54.6764
ENSG00000114646	CSPG5	35.4223	28.496	44.7571	45.2371	121.612	86.8076	183.63	189.261
ENSG00000114853	ZBTB47	15.2037	9.91789	15.9274	12.2753	26.753	14.5318	30.1845	27.0941
ENSG00000114861	FOXP1	14.5891	11.7942	18.9767	25.2854	30.9781	37.3204	49.0013	50.9957
ENSG00000115163	CENPA	15.855	14.1232	8.98488	12.5068	4.43923	6.76858	3.33455	1.03601
ENSG00000115165	CYTIP	0.468446	0.944007	0.541504	1.83196	1.54128	2.51235	4.14445	4.43762
ENSG00000115194	SLC30A3	0.0905062	0.118495	0.0322107	0.111868	0.304549	0.806953	6.79605	9.56122
ENSG00000115232	ITGA4	0.473277	0.671737	1.14102	1.2611	1.89716	1.6575	1.53142	5.29346
ENSG00000115252	PDE1A	82.4533	113.685	66.367	62.1752	28.3006	26.5947	17.8265	47.2847
ENSG00000115290	GRB14	4.0672	13.8135	7.35375	10.9246	7.6237	24.8102	22.8025	35.3674
ENSG00000115339	GALNT3	0.592878	1.50154	1.95287	2.4395	2.31109	3.10278	3.57904	5.20491
ENSG00000115665	SLC5A7	0.175753	0.0615653	0	0.131745	0.0645646	0.0590624	0.307786	1.89823
ENSG00000115687	PASK	29.6532	47.3451	26.3736	19.953	20.0527	24.8116	13.9301	18.8808
ENSG00000116183	PAPPA2	9.41013	16.7361	7.01502	15.4181	1.64165	9.08675	4.32847	5.30764
ENSG00000116194	ANGPTL1	3.10313	7.50586	2.64342	5.10482	1.75021	1.95781	1.25783	0.436915
ENSG00000116254	CHD5	12.32	7.40519	23.3268	27.4241	42.6656	66.843	68.9332	62.4325
ENSG00000116396	KCNC4	10.7772	5.30235	7.93192	5.8227	12.3182	9.57219	18.5142	16.3508
ENSG00000116661	FBXO2	1.29549	0.951725	2.58441	0.414825	8.55204	3.00851	6.30762	14.588
ENSG00000116675	DNAJC6	38.0172	44.7092	71.2846	69.1643	122.508	78.2906	106.303	188.893
ENSG00000116830	TTF2	5.95105	8.84756	4.81994	5.63669	2.81059	4.28057	1.80798	1.53842
ENSG00000116977	LGALS8	25.4344	33.2618	50.6372	70.155	93.25	90.4182	127.318	112.196
ENSG00000116983	HPCAL4	10.6642	13.4837	11.9443	15.745	36.3879	25.8712	35.3397	92.5088
ENSG00000117013	KCNQ4	0.858388	0.659587	1.17015	1.36087	3.92079	3.233	6.64334	6.64059
ENSG00000117152	RGS4	0.169773	0.121171	0.382839	0.884144	1.92794	0.49215	0.900601	7.11802
ENSG00000117245	KIF17	0.683152	0.720016	1.39094	0.882584	2.90524	2.03559	6.44993	13.1623
ENSG00000117280	RAB7L1	1.7674	4.54764	5.78949	9.49296	6.31627	12.7624	13.9923	17.98
ENSG00000117399	CDC20	39.2921	22.8921	17.8475	19.0172	7.61481	8.41852	5.4989	1.19555
ENSG00000117461	PIK3R3	44.2515	65.6835	66.5327	50.1354	22.2431	27.2409	16.1799	16.5988
ENSG00000117594	HSD11B1	0	0	0	0.0372605	0.0248643	0.0242313	0.183581	1.36427
ENSG00000117650	NEK2	13.8563	15.5613	8.29498	13.0518	3.11938	6.0753	2.07225	0.948113
ENSG00000117707	PROX1	0.702971	0.718206	1.4439	2.17766	6.33011	4.16963	11.9085	7.20972
ENSG00000117724	CENPF	29.7508	65.6279	30.4081	37.2298	14.4947	20.7829	6.22128	10.3561
ENSG00000118004	COLEC11	2.3298	2.45347	1.08216	1.19727	0.66626	0.413288	1.976	0.561439
ENSG00000118193	KIF14	2.49415	3.65541	2.63923	3.42409	0.677008	1.4323	0.703718	0.392685
ENSG00000118785	SPP1	33.7196	17.9511	13.4793	245.713	140.321	274.5	349.414	14.5361
ENSG00000118997	DNAH7	0.168111	1.39916	1.2174	1.65352	0.730407	5.71668	4.99253	6.41768
ENSG00000119121	TRPM6	0.0428566	0.167343	0.104941	0.142162	0.237422	0.197963	0.359209	1.89071
ENSG00000119125	GDA	0.588772	1.65069	1.75187	3.27646	7.39347	10.6385	11.057	33.8381
ENSG00000119138	KLF9	0.186225	0.16512	0.465429	0.464398	5.39996	1.98154	3.67754	7.27808
ENSG00000119227	PIGZ	3.49084	3.89057	5.95806	3.91185	8.62604	7.86385	13.8066	15.0965
ENSG00000119283	TRIM67	22.1961	33.481	43.8179	35.0668	61.8705	50.1768	64.6351	102.82
ENSG00000119403	PHF19	48.6361	30.5455	28.1625	24.1402	15.7496	14.0573	13.2292	7.38126
ENSG00000119508	NR4A3	15.731	28.7504	7.87607	7.03786	5.20855	5.21204	7.59887	16.3343
ENSG00000119681	LTBP2	0.297735	0.149678	0.194845	0.337424	0.367991	1.17342	1.61496	1.46597
ENSG00000119699	TGFB3	5.38917	3.97756	18.2035	9.6679	40.8652	16.343	24.1651	17.0784
ENSG00000119714	GPR68	0.646262	0.547946	1.61751	2.01483	5.5548	3.76069	7.36625	7.01936
ENSG00000119865	CNRIP1	40.2695	70.6666	59.9445	101.555	127.31	153.246	170.745	237.383
ENSG00000119866	BCL11A	589.168	362.977	349.482	207.263	161.094	163.421	170.923	127.782
ENSG00000119888	EPCAM	8.04348	8.34786	7.91687	19.9196	8.30561	16.3843	24.9708	33.1743
ENSG00000119917	IFIT3	0.508106	0.620572	1.24046	1.41624	3.34958	1.42819	2.26139	4.51256
ENSG00000119969	HELLS	13.7759	20.8263	10.954	11.0571	4.26413	8.22764	3.61906	3.06398
ENSG00000119973	PRLHR	0.25739	0.189086	1.23929	0.537394	2.07232	0.657914	2.07939	1.53793
ENSG00000120088	CRHR1	4.03093	3.92748	4.41945	21.2696	12.9372	27.5766	24.3167	12.8434
ENSG00000120457	KCNJ5	0.227613	0.27638	0.280719	0.489604	0.611326	0.704872	1.90677	2.10603
ENSG00000120594	PLXDC2	21.6696	11.4447	10.9186	8.27282	4.68044	5.87354	6.27345	4.91259
ENSG00000120708	TGFBI	1.41507	1.25612	1.30692	1.0029	1.27022	0.895002	2.42664	3.69525
ENSG00000120802	TMPO	306.068	121.894	204.524	120.929	89.5226	68.4891	54.0497	26.1027
ENSG00000120820	GLT8D2	1.95289	3.32149	3.24336	3.54267	6.9069	7.65646	9.96452	12.409
ENSG00000120899	PTK2B	7.85426	8.81395	11.7496	9.80736	20.4185	23.4189	41.2666	109.106
ENSG00000120903	CHRNA2	0.0231865	0.0179184	0.0342829	0.0700225	1.45813	0.352389	2.24878	6.37394
ENSG00000121152	NCAPH	20.9824	17.5422	12.7892	15.0801	4.80538	4.61778	5.80987	1.95869
ENSG00000121440	PDZRN3	5.50872	6.11989	14.0951	25.1704	45.8849	45.9728	108.356	44.6989
ENSG00000121621	KIF18A	4.9511	5.6089	3.78155	5.50642	1.7931	2.83108	1.15295	0.517795
ENSG00000121742	GJB6	0	0	0.0447622	0.0759652	0.474282	0.407056	1.22465	0.0663767
ENSG00000121764	HCRTR1	2.10567	2.1533	3.29615	2.21517	5.65399	2.56953	3.88959	13.9817
ENSG00000121769	FABP3	21.3972	27.6179	36.1534	70.0195	184.749	103.672	238.739	599.356
ENSG00000121900	TMEM54	1.85408	1.09827	1.17993	3.11123	5.28563	8.67917	23.1486	10.1313
ENSG00000121904	CSMD2	23.2757	30.0052	24.5645	55.978	43.7433	75.8125	79.7928	74.7388
ENSG00000121905	HPCA	79.3093	28.2834	18.3636	39.9871	79.6927	95.4106	187.939	260.993
ENSG00000122497	NBPF14	7.73051	9.28964	4.47564	7.03957	5.09566	9.15074	2.10165	1.84571
ENSG00000122584	NXPH1	7.31555	10.2789	10.5136	13.5101	23.2304	17.7471	28.5879	42.7946
ENSG00000122641	INHBA	1.33242	4.25329	1.18874	11.5768	4.83543	15.6147	13.6343	20.1898
ENSG00000122644	ARL4A	4.06134	6.99225	4.2698	15.5903	10.2806	30.6793	28.1854	42.2209
ENSG00000122679	RAMP3	0.419861	1.14836	1.22215	6.70778	11.6874	7.38613	8.14706	25.014
ENSG00000122733	KIAA1045	13.8566	15.1418	15.5175	13.8768	23.8839	24.2281	34.2621	122.172
ENSG00000122952	ZWINT	60.386	45.2861	31.7999	34.4347	15.0084	19.208	9.85496	5.98186
ENSG00000123104	ITPR2	1.30691	1.95533	6.14907	5.48818	7.99337	5.96549	5.0407	9.50139
ENSG00000123119	NECAB1	1.29527	2.00607	15.6017	21.4991	41.689	21.4526	16.6803	68.3171
ENSG00000123219	CENPK	14.0941	23.2472	11.8322	16.1014	4.46466	10.7111	5.18711	3.49535
ENSG00000123307	NEUROD4	10.2418	14.4121	12.1271	12.2586	3.22618	5.733	2.30752	0.066391
ENSG00000123358	NR4A1	11.2935	5.06941	6.89942	4.64438	6.0185	6.07929	17.2237	14.8029
ENSG00000123374	CDK2	35.1618	39.9919	21.384	32.6111	7.82329	17.9426	11.8424	3.34425
ENSG00000123485	HJURP	22.4562	17.4187	12.7882	14.1702	4.39988	7.33781	4.99193	1.13086
ENSG00000123612	ACVR1C	0.444301	0.629178	0.3891	1.72943	1.25694	2.61754	2.89455	2.82611
ENSG00000123685	BATF3	0.980304	1.19982	0.897391	0.840569	6.51269	6.98991	5.17165	3.19198
ENSG00000123975	CKS2	79.335	79.5538	63.0051	85.7201	23.2195	45.8409	27.729	16.3153
ENSG00000123999	INHA	2.00294	1.75447	1.57081	1.15261	2.67554	3.01949	3.72858	3.30535
ENSG00000124134	KCNS1	0.245708	0.23877	0.363035	0.455852	1.13022	1.4502	2.92384	1.59208
ENSG00000124205	EDN3	0.0531222	0.0285977	0.313939	0.247497	0.681692	0.640481	2.15719	1.76236
ENSG00000124302	CHST8	13.7248	2.28682	4.44443	3.72368	6.32725	7.78348	26.2535	19.7362
ENSG00000124507	PACSIN1	12.8509	6.8846	7.10154	6.68658	8.70445	6.44126	16.4125	22.3751
ENSG00000124766	SOX4	599.257	635.702	673.119	319.422	308.484	287.049	213.601	134.531
ENSG00000125285	SOX21	20.1007	16.1452	13.0352	10.444	5.10469	6.16867	5.15195	1.01894
ENSG00000125538	IL1B	0.0820331	0.192241	0.23597	0.277711	0.678932	1.94335	1.09706	0.392935
ENSG00000125657	TNFSF9	0.181184	0.0413668	0.357059	0.0860983	1.62106	0.559849	1.23522	2.70706
ENSG00000125850	OVOL2	0.411207	0.378253	0.245862	0.0262605	0.235673	0.0683223	0.871713	6.36632
ENSG00000125851	PCSK2	31.3498	14.2438	14.7506	34.5749	15.4807	69.4228	108.671	96.1217
ENSG00000125885	MCM8	9.29012	11.4227	7.25173	9.56084	3.59819	5.88466	3.82807	3.12173
ENSG00000126787	DLGAP5	15.8318	19.7774	13.9153	19.5018	3.39605	8.28587	3.44633	1.23105
ENSG00000127152	BCL11B	141.728	98.2946	76.3887	32.6515	18.8828	16.5629	10.0048	14.0121
ENSG00000127241	MASP1	91.8478	80.0417	42.6266	87.9051	25.7418	27.6163	27.54	388.143
ENSG00000127249	ATP13A4	2.34721	3.46602	2.99567	6.42843	4.54705	6.37254	7.14068	7.05119
ENSG00000127561	SYNGR3	27.4493	23.7094	28.5079	38.1234	76.744	66.8689	114.106	113.43
ENSG00000127564	PKMYT1	42.2653	11.2625	20.5803	8.47215	6.19284	5.52148	4.66667	2.02528
ENSG00000127824	TUBA4A	0.753542	0.841485	1.2119	0.639855	3.34285	2.43284	5.55259	10.655
ENSG00000128165	ADM2	6.97826	2.52889	0.648326	2.23525	0.845265	0.817805	0.579752	0.095532
ENSG00000128253	RFPL2	0.282439	0.440048	0.13879	0.266166	0.60539	1.42108	3.23451	2.49623
ENSG00000128266	GNAZ	75.3365	56.9424	96.8017	86.3422	201.656	135.244	187.842	191.388
ENSG00000128342	LIF	2.04379	1.58813	0.856832	0.968705	0.501632	0.474006	0.385552	0.0903909
ENSG00000128683	GAD1	21.0466	21.5053	39.9953	39.6551	73.572	56.1314	91.0086	87.8696
ENSG00000128805	ARHGAP22	0.458915	0.374481	0.907107	0.425982	1.99075	0.456535	2.00736	3.33858
ENSG00000129173	E2F8	9.23717	6.30478	3.51694	3.26686	1.2268	1.32517	0.915317	0.234224
ENSG00000129195	FAM64A	48.3937	45.4216	21.2581	28.2282	9.44503	11.5788	7.62064	2.74286
ENSG00000129474	AJUBA	10.8942	8.73968	6.64033	5.32359	1.20827	3.08487	2.37112	1.31108
ENSG00000129521	EGLN3	11.0928	28.2054	17.4945	5.48055	7.20713	5.86703	5.31515	8.04701
ENSG00000129534	MIS18BP1	15.438	21.4937	18.8652	15.2397	7.68567	9.47685	7.65014	4.62357
ENSG00000129595	EPB41L4A	14.4497	27.2847	18.3011	21.2328	5.98148	16.7284	8.3335	9.3342
ENSG00000129625	REEP5	27.0285	46.5532	41.9353	73.8946	67.2517	99.4381	88.6775	185.228
ENSG00000129810	SGOL1	8.69011	9.52074	6.80376	9.18346	2.25057	4.01352	1.61777	0.668072
ENSG00000129990	SYT5	75.4394	55.4142	86.8852	55.1722	149.43	99.6374	213.316	211.408
ENSG00000130203	APOE	21.4902	5.44735	10.1236	17.0252	40.3864	13.1168	80.2565	44.5459
ENSG00000130396	MLLT4	629.824	613.909	396.998	307.679	235.313	240.717	221.683	238.753
ENSG00000130635	COL5A1	7.51129	3.44264	2.95913	3.05198	1.17972	1.34663	3.08202	0.697988
ENSG00000130643	CALY	44.5375	22.6993	42.6458	38.2612	112.42	55.542	154.468	234.352
ENSG00000130649	CYP2E1	7.03302	17.3605	13.082	8.30315	19.4824	10.5791	33.539	39.7587
ENSG00000130707	ASS1	1.37822	0.906667	1.79363	2.41725	7.96068	4.37905	9.91071	20.7783
ENSG00000130720	FIBCD1	0.686675	0.595333	1.41495	2.05401	4.05058	2.86293	4.12865	1.24749
ENSG00000130751	NPAS1	3.79331	3.68653	7.8247	9.51817	36.166	20.1427	62.0616	17.3529
ENSG00000130813	C19orf66	2.16089	2.33464	2.36982	4.5096	10.9963	12.0266	22.646	22.2169
ENSG00000130822	PNCK	21.9371	13.6293	15.8865	20.3391	34.4505	54.8668	82.2474	72.18
ENSG00000131002	TXLNG2P	20.68	35.1238	29.2935	0.0250083	0	29.0337	0	0.0253161
ENSG00000131016	AKAP12	75.2701	84.5971	69.9421	52.2575	29.5408	39.3538	36.0497	49.8702
ENSG00000131018	SYNE1	37.8842	41.7406	58.0589	65.1138	63.3075	110.456	162.332	143.431
ENSG00000131153	GINS2	20.4784	19.5844	17.3167	15.873	6.22395	8.15264	5.32871	2.45833
ENSG00000131187	F12	2.1171	0.857672	0.911778	1.04528	3.11259	1.58617	9.36807	4.86887
ENSG00000131398	KCNC3	10.5801	11.5449	12.8452	10.4008	19.3849	16.1197	27.4856	50.295
ENSG00000131459	GFPT2	5.83549	5.07911	9.06211	8.04276	11.6718	9.49029	14.7931	17.0354
ENSG00000131747	TOP2A	69.6969	96.7087	73.8401	78.728	18.2365	37.0521	15.5502	4.79696
ENSG00000131771	PPP1R1B	260.52	138.459	119.619	119.547	86.9718	48.9778	44.2247	62.0663
ENSG00000132026	RTBDN	0.35992	0.410119	0.578984	0.727523	4.22502	5.14851	16.2974	25.7485
ENSG00000132164	SLC6A11	5.19221	8.22603	7.80144	14.0329	24.5884	24.3385	29.8006	52.8642
ENSG00000132274	TRIM22	0.684402	2.74016	3.38149	2.04072	17.3686	3.62699	4.72922	10.0452
ENSG00000132334	PTPRE	2.64438	4.50043	6.04435	8.33094	9.84757	8.87809	16.0897	24.1171
ENSG00000132646	PCNA	158.036	153.99	100.098	122.133	59.4028	69.0222	52.3013	29.8836
ENSG00000132872	SYT4	70.5852	89.8749	129.572	312.172	252.036	337.31	303.986	466.916
ENSG00000132970	WASF3	37.8757	42.6472	28.1878	25.352	16.5654	16.895	16.26	27.0985
ENSG00000133019	CHRM3	4.23845	1.82962	11.8993	14.1085	16.815	9.92971	23.0646	33.636
ENSG00000133067	LGR6	0.0564633	0	0	0.13579	0.57207	0.442098	0.514859	1.89183
ENSG00000133107	TRPC4	0.85686	1.25773	1.91083	6.36964	3.56976	14.2703	12.8586	6.76318
ENSG00000133800	LYVE1	0.686738	0.417239	0.366932	2.3395	0.720058	0.832314	6.35883	2.60432
ENSG00000133805	AMPD3	0.418652	0.336947	0.51839	0.407773	0.922519	0.856686	1.32877	1.54992
ENSG00000134057	CCNB1	45.2267	52.6819	37.3748	44.415	16.1839	26.5794	14.166	8.96249
ENSG00000134070	IRAK2	0.726297	0.870719	1.02277	1.59396	2.28769	2.11413	2.99047	3.03534
ENSG00000134072	CAMK1	28.9486	20.7596	56.137	29.1602	62.5379	50.7176	68.9412	73.2441
ENSG00000134107	BHLHE40	1.35376	1.13936	3.62472	3.50641	2.13718	18.8556	18.5636	3.71334
ENSG00000134115	CNTN6	0.227951	0.950541	2.62328	1.09956	5.42563	0.693402	0.78249	17.7996
ENSG00000134343	ANO3	0.0379973	0.142154	0.139946	0.370804	0.800632	1.87647	2.85694	11.7945
ENSG00000134443	GRP	0.418115	1.20314	3.95235	1.20244	22.2045	4.75352	13.7436	126.967
ENSG00000134533	RERG	0.383157	0.0975573	0.839407	1.12859	1.47973	0.673606	1.06014	1.38291
ENSG00000134569	LRP4	23.4652	35.6199	17.97	17.1807	7.35321	12.2849	8.62489	6.57931
ENSG00000134602	MST4	1.92582	1.889	1.44124	1.2825	0.222871	0.311971	0.246128	0.143424
ENSG00000134690	CDCA8	18.2061	14.4067	10.0541	14.0816	4.22983	6.45132	2.96795	1.01076
ENSG00000134853	PDGFRA	5.64961	6.24783	4.822	13.1941	10.3262	13.0582	22.0999	28.0494
ENSG00000134917	ADAMTS8	0.640517	0.599855	0.571596	1.12407	2.09449	2.02727	3.44074	10.4042
ENSG00000135299	ANKRD6	11.647	11.7229	12.0013	15.3495	28.861	21.7262	32.1806	56.8582
ENSG00000135312	HTR1B	0.218695	0.179266	0.193894	0.482222	2.91849	0.445068	1.51184	3.04196
ENSG00000135318	NT5E	0.348505	0.281618	0.919683	0.777126	1.67458	0.367321	1.47322	5.7179
ENSG00000135324	MRAP2	0.957396	1.1001	0.685926	4.36735	1.57739	4.6187	4.03248	6.79133
ENSG00000135406	PRPH	0.188399	0.00999875	0.262085	0.568722	1.44493	1.46553	5.1752	0.479565
ENSG00000135423	GLS2	1.95056	4.21834	3.05929	2.95144	4.8633	8.74979	8.57444	9.91102
ENSG00000135451	TROAP	32.2877	21.1891	13.465	20.1159	4.98746	11.8066	4.50173	1.75458
ENSG00000135476	ESPL1	24.3253	12.854	8.68942	10.5578	5.45998	4.535	3.22366	0.66221
ENSG00000135519	KCNH3	11.1716	4.84002	4.40427	6.7989	6.46654	12.7193	19.7182	19.2428
ENSG00000135577	NMBR	0.306268	0.442057	0.490016	1.44587	1.25365	2.1861	2.04752	1.7538
ENSG00000135605	TEC	0.412135	0.115968	0.624256	0.549873	1.17788	1.29601	1.42235	1.66378
ENSG00000135744	AGT	0.0698067	0.144834	0.0413068	0.60162	2.07008	0.795356	9.98365	10.3579
ENSG00000135917	SLC19A3	0.0967582	0.226972	0.246352	0.733884	0.38642	1.38773	0.975456	1.45146
ENSG00000135919	SERPINE2	37.9052	36.7771	55.0614	101.196	96.926	108.245	128.411	131.367
ENSG00000136040	PLXNC1	8.60916	13.2706	16.6102	25.1288	28.4686	27.3997	26.6131	46.1317
ENSG00000136108	CKAP2	46.7197	42.1342	40.9749	41.7619	20.6677	22.3156	17.625	16.9769
ENSG00000136122	BORA	5.59142	7.6253	5.29653	6.03721	2.2674	3.36471	1.6733	2.067
ENSG00000136153	LMO7	259.615	272.723	195.045	153.851	73.605	104.412	106.652	259.506
ENSG00000136235	GPNMB	0.670428	0.286068	0.366508	5.29401	4.42899	2.77833	8.08231	0.508799
ENSG00000136250	AOAH	0.722499	1.97314	1.76135	2.26881	1.80791	2.7116	5.12097	4.27749
ENSG00000136267	DGKB	0.304727	0.542936	1.06172	1.19237	1.60337	1.42153	3.00179	4.12881
ENSG00000136492	BRIP1	4.56015	7.16845	3.28736	5.75776	1.28061	2.95352	1.13255	0.631016
ENSG00000136717	BIN1	41.6862	40.0792	72.4079	30.5574	127.246	60.7649	132.668	139.92
ENSG00000136750	GAD2	5.6206	1.98238	9.66152	5.64859	19.3955	5.9665	18.8982	6.39067
ENSG00000136824	SMC2	14.2237	17.8517	18.1682	17.0818	7.42792	10.1537	7.67779	8.46901
ENSG00000137142	IGFBPL1	228.837	220.167	224.932	194.335	77.3994	106.274	64.9298	22.0444
ENSG00000137269	LRRC1	17.6596	16.8514	12.6568	9.92535	6.69508	7.38492	6.29811	4.67849
ENSG00000137573	SULF1	1.03209	4.09508	19.7319	2.80552	36.6598	4.39745	8.68252	39.8419
ENSG00000137693	YAP1	26.1355	19.8477	18.2278	17.9008	6.5505	8.81924	9.92395	3.28572
ENSG00000137713	PPP2R1B	12.0185	24.7862	21.5655	16.4765	9.92361	11.1051	9.25221	8.02234
ENSG00000137727	ARHGAP20	8.57972	15.2824	13.206	22.8967	36.1819	30.3164	41.1452	50.8045
ENSG00000137747	TMPRSS13	10.7507	6.78941	1.77249	3.71379	0.599279	2.60795	1.33586	0.484072
ENSG00000137804	NUSAP1	173.561	104.537	110.612	116.757	38.4059	50.4692	34.31	12.8032
ENSG00000137807	KIF23	22.8392	25.7665	15.5277	19.8076	5.41749	9.30093	4.53241	3.34052
ENSG00000137812	CASC5	6.31093	10.2409	6.35878	8.93861	2.19561	3.86807	1.40603	0.846567
ENSG00000137831	UACA	6.71877	11.1121	8.65913	29.279	24.7484	24.9645	29.5991	85.0922
ENSG00000137843	PAK6	13.8842	6.49563	7.86788	7.34611	30.4417	17.4278	50.4864	97.9503
ENSG00000138135	CH25H	0.074977	0.203873	0.11074	0.460446	0.897355	3.06337	3.72854	0.512444
ENSG00000138160	KIF11	16.3849	22.834	14.4303	20.3459	4.81633	10.1608	3.82469	1.67389
ENSG00000138180	CEP55	9.90463	9.91508	5.72518	8.17677	2.05912	3.10597	1.50147	1.21685
ENSG00000138182	KIF20B	6.04766	11.0914	8.44076	9.05047	3.86178	5.15417	3.16693	3.84962
ENSG00000138207	RBP4	1.46446	2.01803	3.02393	2.35389	16.8175	4.85905	15.4161	45.3245
ENSG00000138311	ZNF365	1.04468	1.84717	1.19768	4.51547	4.24066	10.3153	10.5542	17.7741
ENSG00000138386	NAB1	66.7387	71.6745	53.0995	63.8771	25.7343	36.4935	27.2758	26.7107
ENSG00000138587	MNS1	4.70597	6.76791	5.31339	3.64587	2.5126	2.42057	1.81102	1.6985
ENSG00000138604	GLCE	39.5242	70.1901	40.6432	34.5114	22.7334	29.0936	22.0422	19.2262
ENSG00000138653	NDST4	2.1614	0.598405	0.380743	0.324311	0.290274	0.0173412	0.171723	0.306845
ENSG00000138670	RASGEF1B	41.112	48.9888	28.5833	34.6076	14.9262	21.5934	12.5897	8.87753
ENSG00000138675	FGF5	0.331057	0.170876	0.361004	0.17104	1.0894	0.318823	0.637116	2.12463
ENSG00000138778	CENPE	6.22467	9.20878	6.27196	7.76145	1.94585	3.64411	1.25589	2.14549
ENSG00000138829	FBN2	10.9444	6.92912	5.8606	8.19369	2.57094	3.0695	1.70746	1.83861
ENSG00000139146	FAM60A	17.5558	29.496	19.3286	22.4524	7.37616	12.2626	7.08757	4.04101
ENSG00000139209	SLC38A4	0.138074	0.0720616	0.0359787	0.180965	0.56039	0.354384	0.445865	0.866234
ENSG00000139350	NEDD1	16.2147	14.3643	15.6098	14.3461	5.41077	6.41179	6.81474	3.4463
ENSG00000139445	FOXN4	20.4021	13.4601	9.57777	7.4107	4.58171	5.72383	3.863	0.335888
ENSG00000139618	BRCA2	5.24297	6.33881	2.0927	4.12401	1.44122	1.74315	1.37691	0.667065
ENSG00000139734	DIAPH3	4.23945	5.7721	6.18798	3.96797	1.28099	2.21028	0.942382	8.71666
ENSG00000139800	ZIC5	3.31525	3.78191	3.67977	1.92423	1.18558	1.37417	1.32997	1.02657
ENSG00000139874	SSTR1	0.134734	0.104117	0.168012	0.256816	5.61492	20.6956	48.2125	22.1415
ENSG00000139946	PELI2	58.7624	37.5684	42.9893	51.7306	25.3675	23.3206	26.4617	22.8081
ENSG00000140015	KCNH5	0.375573	0.746781	0.384917	2.87904	2.36975	3.76025	3.51036	15.7189
ENSG00000140067	FAM181A	4.90433	2.98703	1.77084	1.22947	0.491028	1.04293	1.7366	0.700034
ENSG00000140451	PIF1	16.1899	12.4446	7.35719	7.51011	4.45153	5.63711	2.7917	1.12276
ENSG00000140465	CYP1A1	0.169008	0.344359	0.477993	0.278948	2.05579	0.767704	2.31068	3.47157
ENSG00000140470	ADAMTS17	1.56377	1.28213	0.957577	1.52644	1.50439	1.36823	8.20077	7.25995
ENSG00000140479	PCSK6	2.19899	4.58229	16.0124	4.48409	10.1644	8.58727	10.4421	15.9419
ENSG00000140519	RHCG	0.38124	0.882071	1.31297	2.40518	4.38214	2.25801	2.82331	2.81185
ENSG00000140525	FANCI	23.0935	28.228	17.4015	25.5105	7.62353	13.7958	7.25992	4.50634
ENSG00000140534	TICRR	10.7064	9.31084	6.11317	7.21139	1.67432	3.91288	2.08748	1.34335
ENSG00000140798	ABCC12	0.589553	0.116429	0.0205767	0.275065	0.488284	0.685499	1.53713	1.76265
ENSG00000140937	CDH11	17.5011	34.8359	98.4421	63.2289	178.508	78.4447	119.821	139.756
ENSG00000140945	CDH13	19.1874	20.114	18.0052	26.4171	64.0516	39.839	84.0226	142.262
ENSG00000141314	RHBDL3	20.5063	10.1723	4.63503	9.55808	2.83077	3.06631	3.47115	1.28914
ENSG00000141401	IMPA2	19.0608	16.5306	8.60247	11.1785	3.90423	6.68198	5.15738	1.835
ENSG00000141433	ADCYAP1	7.84418	6.32636	17.1048	5.86037	5.89488	4.01805	1.78254	2.47169
ENSG00000141447	OSBPL1A	12.812	25.9193	28.8744	28.4034	44.5092	38.884	44.9656	101.516
ENSG00000141668	CBLN2	3.14103	5.11304	150.07	14.284	260.515	15.0823	25.2117	124.456
ENSG00000142149	HUNK	30.6849	27.7304	37.5176	27.9691	37.1008	15.906	17.9422	14.3894
ENSG00000142178	SIK1	28.3357	18.0049	13.7187	11.5188	5.92393	7.00454	5.69343	4.42573
ENSG00000142185	TRPM2	0.634374	2.11351	1.15161	1.45779	1.42969	1.10117	1.96098	8.42912
ENSG00000142731	PLK4	33.7851	23.6834	18.8407	19.1816	12.7075	9.73604	9.45176	7.30373
ENSG00000142920	ADC	6.55996	10.0025	6.95045	9.57116	26.0288	21.0768	40.4623	26.3953
ENSG00000142945	KIF2C	22.8873	22.9534	17.8123	21.1229	4.51127	9.20938	4.9916	1.64565
ENSG00000143013	LMO4	59.4999	203.421	459.116	138.802	880.16	442.759	621.288	756.748
ENSG00000143153	ATP1B1	49.8483	103.234	93.3683	119.32	170.654	192.272	226.306	569.859
ENSG00000143228	NUF2	25.1461	30.4208	17.8834	21.6496	4.77008	10.0094	3.62048	1.59741
ENSG00000143355	LHX9	7.05726	2.14552	1.98503	0.623878	0.242475	0.0829792	0.116276	0.0154452
ENSG00000143401	ANP32E	35.5309	44.0059	36.512	44.6621	12.6585	22.2444	11.0531	11.6458
ENSG00000143476	DTL	13.1931	14.6145	9.1623	12.4034	3.90463	5.24947	2.69694	2.36801
ENSG00000143554	SLC27A3	17.5953	20.685	19.8305	28.5269	26.5214	60.3513	57.504	61.776
ENSG00000143801	PSEN2	11.1718	11.1646	15.9718	11.9366	26.0361	14.3721	28.4692	32.9062
ENSG00000143816	WNT9A	1.37135	1.46101	1.49436	1.38285	3.93813	2.842	4.0941	4.89895
ENSG00000143819	EPHX1	12.2229	8.87733	9.00532	16.1951	30.1758	24.5682	36.5857	45.6664
ENSG00000143845	ETNK2	16.2399	16.4563	15.6947	16.3424	24.6246	22.1624	33.1852	61.6039
ENSG00000144229	THSD7B	0.748495	1.20986	10.4869	4.0302	7.19353	5.53339	6.27406	15.5658
ENSG00000144331	ZNF385B	1.3139	5.42302	0.493528	9.75208	9.82137	18.0126	25.6106	13.4879
ENSG00000144339	TMEFF2	4.77524	5.96217	20.1152	12.8454	38.5492	56.9026	58.1847	29.6215
ENSG00000144355	DLX1	15.5424	9.91956	34.2406	33.4575	108.367	43.5613	152.071	48.1355
ENSG00000144395	CCDC150	8.05483	7.34086	4.69797	5.96519	1.88265	4.344	2.75766	1.80363
ENSG00000144550	CPNE9	0.0754022	0.156043	0.563199	0.210185	0.294443	0.306275	0.8212	0.784146
ENSG00000144554	FANCD2	11.4088	16.6506	9.76887	8.53107	3.28776	6.55704	2.74351	2.05409
ENSG00000144619	CNTN4	3.66915	4.41408	36.5068	21.2125	62.9777	8.09562	12.6415	67.3236
ENSG00000144642	RBMS3	0.662797	0.348587	1.27114	0.833641	1.86465	1.04928	2.57635	1.70368
ENSG00000144824	PHLDB2	2.25027	3.0286	2.04122	2.19068	2.32153	3.3169	6.26037	14.3232
ENSG00000144908	ALDH1L1	0.0847165	0.0861407	0.312698	0.184322	0.590998	0.626321	1.92005	1.46489
ENSG00000144959	NCEH1	1.02924	1.64757	2.08286	5.46354	2.14659	5.11718	4.83291	19.7407
ENSG00000145194	ECE2	1.97133	1.80243	1.65563	5.73147	6.26744	7.04606	9.35521	6.90635
ENSG00000145198	VWA5B2	0.465763	0.101801	0.601303	0.145427	1.17443	0.860667	2.10964	3.06549
ENSG00000145217	SLC26A1	0.934833	1.31425	2.72584	1.99483	5.27639	4.91035	7.63946	2.74857
ENSG00000145335	SNCA	46.3867	39.2843	49.8521	55.9188	123.901	120.354	187.31	290.67
ENSG00000145365	TIFA	8.21273	14.1719	10.2523	11.2192	4.22313	7.07463	4.05509	5.06751
ENSG00000145386	CCNA2	24.7904	17.9635	16.6505	17.4605	5.82989	10.2061	5.21666	2.9591
ENSG00000145416	MARCH1	29.2972	16.7195	49.0553	35.6645	98.8989	91.0289	126.513	92.0075
ENSG00000145431	PDGFC	41.0251	48.3332	41.7417	33.8373	15.9053	15.6173	13.0941	22.9182
ENSG00000145526	CDH18	17.0199	12.838	7.33481	6.53007	2.45981	2.35197	1.64223	3.428
ENSG00000145569	FAM105A	2.35228	5.60583	3.23006	8.28036	8.64069	12.6016	8.00848	14.1538
ENSG00000145675	PIK3R1	9.84798	10.9675	17.3312	56.746	90.6547	112.405	144.035	169.735
ENSG00000145681	HAPLN1	0.672505	1.11048	4.80138	2.89472	5.90186	5.3991	10.145	7.60099
ENSG00000145708	CRHBP	0.497355	1.30433	1.86574	0.769372	2.99659	0.97544	2.25582	10.451
ENSG00000145824	CXCL14	1.56612	2.60286	2.53831	3.86598	8.60347	6.79672	14.7374	26.3395
ENSG00000145864	GABRB2	1.67428	3.12427	8.95218	11.6266	23.0459	18.0993	20.1667	44.4611
ENSG00000145911	N4BP3	2.33696	2.09096	2.43192	3.02209	5.2316	4.72057	7.42088	16.6964
ENSG00000146054	TRIM7	0.0663545	0.45369	0.261126	0.487466	4.64234	3.62342	3.01429	6.90604
ENSG00000146122	DAAM2	1.01333	4.75521	2.96775	1.75923	7.48101	6.11534	10.0607	6.87669
ENSG00000146247	PHIP	33.7291	49.0002	45.9122	50.7813	21.9426	35.9652	21.8733	25.3203
ENSG00000146374	RSPO3	1.14713	4.36057	84.1346	21.5741	45.5888	51.7934	47.6795	61.0944
ENSG00000146469	VIP	0.111465	0.217558	0.75229	0.55291	2.63283	2.05981	3.96587	6.85587
ENSG00000146477	SLC22A3	0.0186295	0.0193081	0.0821132	0.0934283	1.04472	0.163989	0.519262	1.4891
ENSG00000146592	CREB5	65.1235	23.4982	30.5465	21.2946	10.5041	8.87676	11.1014	5.63754
ENSG00000146670	CDCA5	39.6336	20.204	18.4214	15.3271	10.4586	9.21351	5.70865	2.23929
ENSG00000146938	NLGN4X	14.8205	14.3314	19.9849	25.4824	42.8365	27.0366	39.2967	47.7076
ENSG00000147408	CSGALNACT1	6.9311	10.0812	15.101	20.8603	27.3817	26.4454	41.7348	37.3109
ENSG00000147488	ST18	97.6412	92.5512	57.4352	31.0193	10.0337	6.28763	3.7791	9.38966
ENSG00000147536	GINS4	5.81587	5.62742	3.30284	4.88824	1.53327	2.73056	1.68301	0.807087
ENSG00000147571	CRH	0.438387	0.381779	0.842113	2.50999	3.5474	1.82477	7.23084	5.03704
ENSG00000147642	SYBU	42.3767	56.6082	93.7807	152.92	193.747	285.534	348.774	369.479
ENSG00000147655	RSPO2	0.72248	0.874224	1.39533	9.45522	15.2812	7.74554	17.2678	6.99789
ENSG00000147862	NFIB	248.157	336.918	131.591	191.501	47.0996	104.297	53.7982	38.8303
ENSG00000148053	NTRK2	9.49826	16.3397	14.5591	35.8773	36.6563	28.3285	36.7726	47.605
ENSG00000148204	CRB2	17.1308	12.0663	7.85198	7.44122	2.27168	3.85622	3.00234	0.40815
ENSG00000148219	ASTN2	52.0017	53.9107	47.7323	12.6707	24.4162	6.14048	8.69247	22.6438
ENSG00000148482	SLC39A12	0.0344306	0.0177678	0.255853	0.326997	0.898557	0.235563	0.773977	0.943494
ENSG00000148488	ST8SIA6	0.402982	0.763991	0.988599	1.45958	0.718322	5.19928	2.67903	5.60134
ENSG00000148680	HTR7	0.278898	0.536097	0.182831	2.7135	3.79047	5.59875	4.69836	8.03738
ENSG00000148704	VAX1	0.420774	0.214034	0.634384	1.17907	1.9343	1.40038	3.09089	2.77754
ENSG00000148773	MKI67	53.8497	43.1392	33.2244	37.6567	10.2443	16.4459	7.85708	2.93572
ENSG00000148948	LRRC4C	1.45704	5.51842	6.58464	16.4594	28.3218	30.9849	39.2424	59.9929
ENSG00000149328	GLB1L2	4.49436	5.46158	3.98288	3.47695	2.77949	2.48285	1.49321	2.5917
ENSG00000149403	GRIK4	0.70984	0.62692	2.12475	2.06863	4.72091	2.69338	5.00545	14.8064
ENSG00000149554	CHEK1	18.0901	20.5	14.4896	17.7018	6.77051	9.72065	6.4866	6.6895
ENSG00000149636	DSN1	10.119	14.0454	7.95743	9.96173	3.94769	6.57148	3.7407	3.91555
ENSG00000149927	DOC2A	16.0953	8.72844	16.5447	16.7213	31.0102	30.3514	56.5149	64.6344
ENSG00000149948	HMGA2	25.8216	7.26966	9.58345	3.35866	0.675882	1.27825	0.309289	0.146144
ENSG00000150275	PCDH15	0.638723	1.13139	0.887153	2.29738	2.40921	2.40798	3.01589	4.61397
ENSG00000150347	ARID5B	2.48735	2.16723	4.07447	5.12355	4.20943	6.78786	6.08534	9.26806
ENSG00000150556	LYPD6B	2.5277	2.96991	5.77281	4.90602	5.71735	8.01968	11.4553	15.9092
ENSG00000150594	ADRA2A	94.2366	43.9044	139.165	113.87	87.8662	72.9361	60.2007	58.9064
ENSG00000150995	ITPR1	2.3075	14.9506	28.8035	29.328	26.1887	28.9922	28.4648	47.117
ENSG00000151012	SLC7A11	0.193154	0.540257	0.917099	1.4043	2.13396	1.7549	2.28352	1.89313
ENSG00000151025	GPR158	0.752942	1.01847	2.03875	1.80394	1.90628	3.35903	2.5969	3.67132
ENSG00000151067	CACNA1C	6.59952	9.24283	8.15302	10.2113	19.1518	18.0414	23.3478	22.3112
ENSG00000151090	THRB	1.35027	1.41501	7.79628	8.40585	66.2157	35.2209	55.2763	56.0815
ENSG00000151229	SLC2A13	0.573571	1.54318	3.60735	6.02398	7.40608	11.8323	10.2038	22.8904
ENSG00000151468	CCDC3	6.28658	5.11163	6.59203	9.75324	22.7792	10.0782	19.8132	36.1766
ENSG00000151623	NR3C2	0.157823	0.698821	0.916708	2.39868	4.20848	1.60174	6.58311	5.49014
ENSG00000151725	CENPU	48.591	38.41	24.5245	36.4232	12.7321	13.7148	10.5572	4.71347
ENSG00000151746	BICD1	80.9326	56.2399	62.0474	69.1824	39.223	44.428	29.8324	24.0768
ENSG00000151834	GABRA2	7.69601	13.671	13.1317	18.1705	22.6822	30.4586	30.9931	51.5406
ENSG00000151838	CCDC175	2.23253	1.91776	2.28	1.52863	0.469402	1.23048	0.6742	0.311423
ENSG00000151883	PARP8	7.11244	7.34162	40.813	13.587	24.116	16.5842	26.26	51.3398
ENSG00000152034	MCHR2	0.0269932	0.0558987	0.139403	0.0773859	1.97301	0.518456	1.44875	18.3993
ENSG00000152078	TMEM56	0.323822	0.608416	0.780054	0.83236	1.06274	1.75114	1.38016	2.89506
ENSG00000152214	RIT2	2.5661	3.38816	7.52384	11.2459	32.867	33.6586	47.0039	89.4228
ENSG00000152253	SPC25	14.6833	16.9987	12.5808	12.9822	3.83204	5.79169	3.20744	2.56586
ENSG00000152268	SPON1	1.03365	2.47799	5.16735	2.26606	7.43199	19.3069	24.6464	79.6854
ENSG00000152583	SPARCL1	2.4309	5.5563	5.02866	5.16791	12.2542	11.4372	30.519	59.1723
ENSG00000152661	GJA1	1.26208	1.61675	2.71851	2.80573	2.27688	3.96585	7.18258	6.60977
ENSG00000152726	FAM21B	0.0897499	0.281747	0.144961	6.82834	2.75577	0.168823	2.65977	4.07671
ENSG00000152894	PTPRK	21.0346	25.802	33.916	67.5812	60.3083	111.833	133.544	118.874
ENSG00000152931	PART1	0.300962	1.06383	5.47493	0.165723	7.44178	0.226341	0.944501	13.7104
ENSG00000152969	JAKMIP1	16.3915	24.3133	31.9558	27.2035	51.4233	53.5179	65.2187	93.0939
ENSG00000153012	LGI2	0.676202	1.22029	1.19746	1.86344	1.53297	1.90132	2.35624	5.78643
ENSG00000153044	CENPH	63.2141	28.2844	37.818	20.5843	17.9819	15.4528	9.55976	11.0691
ENSG00000153071	DAB2	1.18218	1.62148	1.97143	6.36159	3.86739	15.8695	18.4717	30.0286
ENSG00000153233	PTPRR	1.44911	3.04441	4.68352	3.90978	7.55085	5.92113	12.7403	10.8637
ENSG00000153266	FEZF2	314.021	156.457	212.851	62.1627	78.54	29.5407	58.7192	31.4849
ENSG00000153814	JAZF1	43.0806	21.5709	68.8211	65.3524	102.115	67.9102	122.262	165.347
ENSG00000153822	KCNJ16	0.0166851	0.106699	0.123519	0.477937	0.276582	0.295981	1.05368	4.67725
ENSG00000153823	PID1	16.5715	29.3023	79.9167	53.3017	96.8879	88.2895	113.082	78.57
ENSG00000153902	LGI4	1.83957	2.24422	2.51965	10.7272	9.21615	31.3083	40.9347	40.5164
ENSG00000153933	DGKE	2.09641	3.95507	6.22487	6.08451	9.05482	9.31397	10.571	16.9243
ENSG00000153944	MSI2	66.2685	44.4494	54.6874	54.0838	26.8673	28.9017	33.5003	19.7517
ENSG00000154027	AK5	7.70552	8.54742	6.2139	12.0962	10.9362	20.9096	24.7332	44.9468
ENSG00000154122	ANKH	27.0618	29.099	40.2724	56.0613	57.4325	50.8238	83.4422	60.9327
ENSG00000154146	NRGN	10.9973	2.1384	2.40078	5.71205	9.69331	20.1518	108.457	102.614
ENSG00000154229	PRKCA	17.651	19.1366	16.7799	19.1317	21.6786	25.7618	36.8778	48.0338
ENSG00000154258	ABCA9	0.220495	0.409823	0.304855	0.53465	0.512056	0.98692	1.61653	1.74919
ENSG00000154265	ABCA5	1.83378	5.85182	4.09411	8.16062	10.3191	12.6583	15.0798	35.6275
ENSG00000154620	TMSB4Y	3.8931	4.67792	3.89517	0	0	5.70125	0	0
ENSG00000154640	BTG3	36.3299	38.4821	41.0936	32.8083	17.0755	21.9573	15.3817	12.8958
ENSG00000154655	L3MBTL4	1.67628	2.62227	4.90254	3.29896	11.4292	5.74781	5.10914	5.26289
ENSG00000154839	SKA1	4.89753	7.31315	3.96867	5.05486	1.31714	2.2051	0.706039	0.542235
ENSG00000154920	EME1	8.21394	7.25284	5.2995	5.52067	2.63359	3.47142	2.43336	1.48762
ENSG00000155367	PPM1J	0.544807	1.04965	1.353	4.02644	7.50931	12.9965	15.173	17.6081
ENSG00000155849	ELMO1	45.2449	105.313	226.258	168.347	140.694	248.321	320.666	396.824
ENSG00000155897	ADCY8	1.09482	2.66273	21.8462	2.45667	21.3422	4.24176	6.95604	9.99921
ENSG00000155966	AFF2	12.4923	17.9684	38.2624	44.4617	46.4142	40.7499	36.7591	59.3698
ENSG00000156097	GPR61	0.544409	1.29748	0.605112	0.90495	2.74651	3.20036	4.37325	11.5209
ENSG00000156140	ADAMTS3	3.5926	2.27817	0.521219	1.52108	3.41792	4.03633	5.47046	7.18816
ENSG00000156218	ADAMTSL3	0.672292	1.24721	4.82858	3.93895	8.05264	4.54367	7.91199	20.4274
ENSG00000156298	TSPAN7	110.67	133.233	121.496	153.653	240.005	204.367	283.738	459.962
ENSG00000156398	SFXN2	8.14305	11.6419	6.65871	6.68417	4.50973	5.89925	5.48626	3.86925
ENSG00000156427	FGF18	20.0113	5.26335	7.04714	3.98696	1.32129	1.12843	1.05165	1.09482
ENSG00000156509	FBXO43	1.78842	3.76855	1.1108	1.11936	0.85116	0.738099	0.734388	0.648834
ENSG00000156802	ATAD2	17.9548	21.2476	16.2169	19.0107	5.08489	10.2445	6.87218	4.06772
ENSG00000156970	BUB1B	39.3981	20.4354	25.7468	26.1555	8.62134	12.0825	5.98011	1.88273
ENSG00000157103	SLC6A1	23.8745	16.6021	24.1183	26.7979	38.3876	33.1225	75.5329	62.6224
ENSG00000157111	TMEM171	0.225503	0.314611	0.348213	1.04224	0.831977	1.00503	2.34432	1.85396
ENSG00000157150	TIMP4	0.404606	0.374071	0.209313	0.879518	1.24565	1.01255	1.63131	2.98965
ENSG00000157152	SYN2	12.5149	10.6688	17.6003	19.7584	28.7939	23.353	26.8017	63.0814
ENSG00000157219	HTR5A	0.493974	0.526216	0.937625	0.645587	1.89134	1.46478	1.8474	7.17976
ENSG00000157456	CCNB2	44.4018	40.4474	28.4834	32.1126	8.89025	15.7329	7.37334	2.00249
ENSG00000157470	FAM81A	26.1097	24.2979	26.1569	28.1236	39.4802	47.5233	69.095	91.4758
ENSG00000157613	CREB3L1	0.214824	0.306104	0.576585	0.906233	1.64639	3.1682	6.07082	6.95146
ENSG00000157617	C2CD2	2.88321	2.97279	3.76807	4.17268	5.64854	7.75934	6.46998	10.967
ENSG00000157693	C9orf91	7.34758	13.9565	20.1809	21.669	27.2359	34.0054	37.1663	59.0095
ENSG00000157985	AGAP1	169.265	125.449	137.741	101.522	87.2785	51.6805	55.5272	59.5482
ENSG00000158050	DUSP2	1.08382	0.850894	1.66026	2.45686	4.27591	5.20803	6.03067	5.42104
ENSG00000158286	RNF207	3.20383	3.24145	5.30668	9.36688	13.8143	26.2276	24.7976	21.3064
ENSG00000158402	CDC25C	7.82243	8.33517	5.27095	6.9408	1.23119	2.99108	1.16208	0.534552
ENSG00000158716	DUSP23	18.9653	7.62536	11.3502	11.6477	29.479	25.4813	58.8366	41.3482
ENSG00000158806	NPM2	3.2237	12.5604	10.0301	20.7928	40.3778	57.4958	45.3556	62.2487
ENSG00000158815	FGF17	4.27264	5.55649	4.49761	7.09023	13.7995	20.7258	16.686	11.2173
ENSG00000158856	DMTN	78.6871	33.6717	64.3765	44.0765	127.501	77.6857	175.789	175.425
ENSG00000159055	MIS18A	10.8469	12.6048	13.6626	11.7024	7.25062	8.95448	5.27165	5.21928
ENSG00000159167	STC1	0.584011	1.20651	3.49269	4.1379	3.24977	3.61599	2.97262	4.74515
ENSG00000159217	IGF2BP1	27.0498	22.1778	10.7424	9.7677	1.4267	1.88496	1.17008	0.846952
ENSG00000159450	TCHH	0.778477	0.820034	0.954611	0.235749	0.409069	0.110342	0.142434	0.122251
ENSG00000159640	ACE	2.39599	2.29616	2.14743	4.66943	6.16284	8.68983	7.81292	11.7655
ENSG00000159713	TPPP3	0.640609	0.716086	1.0706	0.338952	8.53346	1.60516	7.30507	23.6993
ENSG00000160097	FNDC5	9.45175	6.00631	5.66669	12.6954	19.1606	15.5269	32.089	27.0224
ENSG00000160801	PTH1R	0.961527	0.787777	0.797097	1.00316	2.80994	2.08254	6.10439	2.73292
ENSG00000161243	FBXO27	0.707705	3.85931	23.5364	8.75961	22.5485	12.0142	17.6401	35.7313
ENSG00000161281	COX7A1	1.53719	2.52325	0.708628	6.87818	3.0887	9.87898	20.8112	5.91656
ENSG00000161328	LRRC56	2.46094	1.05141	1.35942	0.988714	2.32074	2.10373	5.19319	4.81929
ENSG00000161544	CYGB	0.834685	1.39939	8.91489	1.02034	10.065	1.34183	3.23316	6.98564
ENSG00000161800	RACGAP1	52.3442	49.3183	39.4182	51.067	24.9556	30.7889	22.0515	17.9167
ENSG00000161888	SPC24	20.3782	15.9129	9.40202	12.5327	4.30563	4.62102	4.34383	0.846519
ENSG00000161958	FGF11	7.53309	7.58105	7.7103	15.2657	7.99184	34.9264	43.9136	33.5192
ENSG00000162188	GNG3	83.1528	87.7285	111.908	159.964	185.523	191.301	288.308	408.358
ENSG00000162433	AK4	1.24406	2.44558	4.21137	3.50417	5.26125	5.09536	4.45349	8.06585
ENSG00000162552	WNT4	2.54075	2.93723	3.74905	7.33179	7.8963	5.48044	10.8228	11.5482
ENSG00000162599	NFIA	75.705	87.0533	54.0737	35.7683	28.4607	14.7497	12.3448	19.9607
ENSG00000162641	AKNAD1	0.543162	0.695781	2.14711	1.26843	8.13807	4.19326	4.80216	4.66033
ENSG00000162706	CADM3	252.341	202.693	261.475	254.435	440.836	336.514	486.706	592.828
ENSG00000162728	KCNJ9	19.1016	14.35	8.69881	8.50244	14.2777	12.6391	19.6212	29.9572
ENSG00000162745	OLFML2B	0.587373	0.689961	0.654902	1.94291	2.17394	3.07409	4.02498	2.35871
ENSG00000162782	TDRD5	0.164114	0.150596	0.103565	0.633879	0.0916834	0.240683	1.98896	1.14994
ENSG00000162817	C1orf115	10.3007	12.2076	19.4699	39.8698	89.0286	53.8896	47.613	52.9894
ENSG00000162849	KIF26B	7.02915	14.1174	14.963	30.2129	16.5904	45.8779	37.7979	34.0869
ENSG00000162873	KLHDC8A	44.5951	39.946	39.5568	19.059	100.156	50.6818	104.05	111.868
ENSG00000162931	TRIM17	0.832448	0.999368	1.00377	0.276682	2.12418	1.21693	2.23806	9.71982
ENSG00000162981	FAM84A	4.77284	4.40898	10.0639	13.1157	14.7453	21.5211	29.2016	33.6285
ENSG00000162998	FRZB	2.47577	2.55443	2.38494	5.40411	8.46956	13.5647	19.7792	31.5839
ENSG00000163009	C2orf48	3.20781	2.63427	1.14754	1.66542	0.605437	0.754005	0.288023	0.146631
ENSG00000163041	H3F3A	123.22	68.8158	45.0718	57.8955	24.5177	80.7811	23.0241	28.2744
ENSG00000163082	SGPP2	0.241163	0.484694	0.645345	0.536016	0.742413	3.57188	4.38748	2.15612
ENSG00000163235	TGFA	1.71839	0.905338	0.5079	4.20625	1.79767	9.09133	13.0154	7.50847
ENSG00000163285	GABRG1	0.286043	1.54346	1.06911	2.45295	1.73636	4.65277	5.2915	12.1843
ENSG00000163288	GABRB1	2.04831	2.30597	12.6593	8.93168	17.5844	12.4653	19.1598	30.1198
ENSG00000163520	FBLN2	1.64605	0.857407	0.582496	0.790209	2.61312	0.923769	3.29728	7.70981
ENSG00000163535	SGOL2	8.02774	9.93783	7.61056	9.67788	2.17404	4.58499	2.03568	1.96624
ENSG00000163629	PTPN13	8.3603	10.0976	7.03566	15.7884	15.7158	26.4444	31.0267	33.8285
ENSG00000163630	SYNPR	4.64181	13.3215	27.541	26.6413	36.7081	32.5883	82.2978	94.8296
ENSG00000163638	ADAMTS9	2.58269	2.94389	7.22011	2.63569	13.648	7.71073	3.85508	7.024
ENSG00000163808	KIF15	20.2965	34.1577	13.252	21.7851	4.27284	10.2918	4.53406	2.18847
ENSG00000163814	CDCP1	0.0898811	0.336277	0.480768	0.739747	1.49331	1.55373	1.48797	2.74765
ENSG00000163817	SLC6A20	0.0788983	0.0405396	0.219348	0.872505	0.468041	0.351432	1.88255	1.45517
ENSG00000163827	LRRC2	0.185814	0.224331	0.38584	2.06458	1.35083	3.79152	5.38512	3.60426
ENSG00000163873	GRIK3	223.192	113.586	76.3085	92.5109	47.5612	37.718	40.0946	47.6582
ENSG00000163888	CAMK2N2	5.44897	3.77088	10.7424	10.4651	59.519	18.4904	37.1553	51.8864
ENSG00000163932	PRKCD	2.29263	2.56883	1.92603	2.16648	2.65418	4.89768	8.96266	8.85215
ENSG00000163947	ARHGEF3	13.5196	13.3259	20.268	28.5727	27.1138	33.6536	35.6476	60.7537
ENSG00000163995	ABLIM2	9.91882	11.0326	9.26462	11.5082	11.6598	14.5431	20.8117	34.1713
ENSG00000164045	CDC25A	9.68106	12.9118	8.09085	8.64604	3.54135	4.04392	1.50173	2.00099
ENSG00000164104	HMGB2	276.271	258.569	224.872	218.533	79.0089	102.447	67.0169	18.6362
ENSG00000164109	MAD2L1	28.6014	19.0509	16.3749	15.6569	10.4299	8.31206	6.35773	4.38077
ENSG00000164112	TMEM155	0.189868	0.247566	1.18973	1.35799	2.72179	0.688594	1.32822	3.93439
ENSG00000164125	FAM198B	0.586056	0.430846	0.499512	2.22361	2.04713	4.24156	5.0657	1.07583
ENSG00000164128	NPY1R	3.03271	7.93775	26.2992	9.81899	73.1874	59.0001	70.8666	80.2951
ENSG00000164188	RANBP3L	0.258652	0.101895	0.126939	0.647148	0.776615	0.967372	1.44338	0.96844
ENSG00000164326	CARTPT	4.24346	4.06208	0.491561	1.24539	0.663922	0.866621	2.25449	5.69397
ENSG00000164398	ACSL6	7.24517	8.17252	14.9447	16.5267	22.9921	24.2083	23.0255	41.2765
ENSG00000164483	SAMD3	0.104746	0.347139	0.331505	0.854789	0.751568	3.44557	3.23901	6.53515
ENSG00000164484	TMEM200A	0.72372	1.14194	2.8582	9.90705	8.25206	17.3355	19.4652	39.8786
ENSG00000164542	KIAA0895	13.5031	19.1466	19.2489	43.1327	24.2215	62.6502	61.1149	82.3544
ENSG00000164543	STK17A	39.1856	35.629	30.6662	22.1642	9.12665	12.251	6.48225	7.15669
ENSG00000164611	PTTG1	157.83	92.5218	93.0865	94.5775	26.3475	37.4284	28.6897	9.41122
ENSG00000164694	FNDC1	0.173927	0.427641	0.662397	0.342798	16.6802	0.587114	1.29723	2.44144
ENSG00000164742	ADCY1	53.7745	77.4239	58.6473	143.885	181.465	195.269	266.25	355.411
ENSG00000164794	KCNV1	2.82165	8.7659	24.8227	3.92322	21.9651	14.9466	23.6698	34.3018
ENSG00000165124	SVEP1	0.518192	1.33558	1.88273	2.06159	2.7208	1.7995	2.96701	10.3068
ENSG00000165186	PTCHD1	0.224341	0.509116	1.64626	1.31665	5.93165	6.11075	7.33362	15.3313
ENSG00000165244	ZNF367	9.19478	8.97793	7.33099	5.15436	2.17122	2.76003	1.68264	0.950208
ENSG00000165246	NLGN4Y	21.5177	18.2693	28.2888	0.317778	0	18.6479	0	0.100536
ENSG00000165300	SLITRK5	14.6561	17.0785	53.5707	36.0709	58.8835	39.5269	47.6708	36.3399
ENSG00000165304	MELK	18.5277	16.834	14.2935	14.8792	4.30991	7.20969	3.37168	1.25993
ENSG00000165379	LRFN5	14.2273	7.62012	11.641	11.537	70.1788	18.281	38.4754	36.4651
ENSG00000165388	ZNF488	2.19774	1.7292	1.31907	2.00568	2.07782	4.01239	6.30244	5.56783
ENSG00000165449	SLC16A9	11.2404	22.4114	10.1563	10.6708	6.35058	7.02843	5.58492	4.63821
ENSG00000165480	SKA3	14.6452	11.3788	8.53635	9.29731	3.5201	4.83848	2.6973	0.944958
ENSG00000165490	C11orf82	3.77541	7.52924	3.58931	4.4884	2.2418	5.27601	1.45197	1.9937
ENSG00000165501	LRR1	9.51084	8.80902	4.5107	8.50987	3.19848	4.5102	2.24729	2.06079
ENSG00000165553	NGB	0.538818	0.520103	0.616799	1.91436	4.07303	3.10379	5.80478	11.1242
ENSG00000165633	VSTM4	0.461023	1.0004	0.568586	0.659727	1.25066	0.949422	1.75174	2.23707
ENSG00000165659	DACH1	22.5503	12.9477	8.58123	10.457	3.54641	4.10461	4.11532	1.93741
ENSG00000165730	STOX1	8.70534	11.1016	10.1044	8.31213	3.72882	4.09577	3.89601	1.17744
ENSG00000165731	RET	0.592401	0.251147	1.02275	0.395822	2.31715	0.626589	1.0415	2.8858
ENSG00000165752	STK32C	22.2806	13.9434	18.6485	19.0307	45.8062	23.0232	37.2062	40.931
ENSG00000165891	E2F7	7.21696	5.71792	5.0506	5.42017	1.63562	3.16627	1.79127	0.360861
ENSG00000165966	PDZRN4	2.86056	3.48636	6.85105	9.79625	29.3856	10.1597	32.2619	16.1422
ENSG00000165973	NELL1	5.45846	11.2919	16.1466	14.4923	25.87	37.2805	39.5085	41.373
ENSG00000165985	C1QL3	0.953943	0.449506	1.63728	2.78126	25.368	5.73413	11.5996	43.6831
ENSG00000166006	KCNC2	3.61191	4.66623	21.5902	2.07876	28.7525	3.53283	9.77758	19.5614
ENSG00000166073	GPR176	3.06249	4.65773	9.85973	9.68344	31.812	19.4222	32.4049	53.298
ENSG00000166105	GLB1L3	0.12826	0.175656	0.297002	0.258017	0.520453	0.783144	0.736386	1.66183
ENSG00000166106	ADAMTS15	0.281025	0.295564	0.463368	1.33179	0.506324	1.30115	1.59371	1.03521
ENSG00000166173	LARP6	31.7907	19.7175	29.6031	23.5873	41.0997	33.5956	49.5983	62.4785
ENSG00000166342	NETO1	5.41439	3.8767	21.5212	8.62182	26.2699	14.6298	23.2982	23.1736
ENSG00000166387	PPFIBP2	5.32216	10.9102	34.808	15.5098	29.7743	27.5842	16.549	28.4655
ENSG00000166451	CENPN	14.4583	29.1702	13.5267	17.4319	3.5042	7.22666	3.82608	2.52898
ENSG00000166501	PRKCB	6.91202	6.75506	9.84083	18.633	21.1446	23.5507	32.9723	151.95
ENSG00000166546	BEAN1	2.07333	1.63865	6.3053	4.14156	20.5084	9.72911	21.758	41.4801
ENSG00000166603	MC4R	0.0475173	0.0728178	0.596658	0.286628	0.696375	0.350851	0.601827	2.69666
ENSG00000166801	FAM111A	20.1746	24.6321	14.6176	19.0544	5.65519	12.1326	8.29458	5.74992
ENSG00000166803	KIAA0101	20.7255	29.4573	20.2233	24.5459	4.26089	11.206	4.88845	2.19824
ENSG00000166851	PLK1	39.015	21.8467	20.4423	19.1174	9.48146	11.3297	7.02848	2.58766
ENSG00000166862	CACNG2	2.7857	3.40315	12.0569	5.30929	11.5057	7.20828	12.3814	10.8816
ENSG00000166863	TAC3	0.827169	0.985344	1.14609	1.10738	1.86148	2.06618	6.66663	9.67463
ENSG00000166881	TMEM194A	14.2198	18.402	10.7108	14.4279	5.58642	10.3112	6.18758	5.50336
ENSG00000166912	MTMR10	17.5452	16.1746	10.0326	11.0321	5.24939	8.75144	6.77774	6.6384
ENSG00000166923	GREM1	0.0697239	0.129096	0.682373	0.146045	15.646	0.378374	2.91347	43.2045
ENSG00000167191	GPRC5B	21.1285	25.0469	29.8363	38.9191	49.1672	53.6503	78.015	71.1699
ENSG00000167244	IGF2	0.439564	0.340975	0.439133	0.746789	1.3825	1.26169	32.8492	1.64252
ENSG00000167513	CDT1	32.804	6.38915	11.7013	4.11588	6.55608	2.71067	3.99947	0.759672
ENSG00000167549	CORO6	0.406142	0.416871	0.552003	0.185343	1.12855	1.42858	4.4845	3.73378
ENSG00000167588	GPD1	4.27743	4.67689	5.04504	10.8475	15.8617	15.9822	31.5186	12.0073
ENSG00000167778	SPRYD3	31.0731	25.7189	35.9871	32.2846	57.8589	45.9825	67.7176	84.6071
ENSG00000167779	IGFBP6	0.67063	1.01575	1.7745	1.32028	7.17545	5.80451	8.99645	8.62855
ENSG00000167900	TK1	22.7784	13.8939	8.26346	11.9219	3.84458	4.39906	3.21492	1.48304
ENSG00000167912	RP11-25K19.1	24.8437	36.9985	44.8476	15.1046	25.7151	10.3262	11.0292	12.5029
ENSG00000168032	ENTPD3	0.278057	0.428832	0.641951	0.505004	2.82686	1.7548	2.90149	4.68615
ENSG00000168078	PBK	38.3329	40.5284	28.1057	41.6005	10.1975	15.7357	9.54249	3.72368
ENSG00000168081	PNOC	3.15607	3.51633	7.2496	4.87783	20.7632	11.3026	26.6324	30.4942
ENSG00000168214	RBPJ	151.93	137.308	122.967	111.586	56.7887	73.546	54.5132	50.4839
ENSG00000168453	HR	1.11509	1.67614	2.05713	1.0402	16.8752	2.69989	7.17316	34.1514
ENSG00000168481	LGI3	0.0199737	0.12509	0.194473	0.0935025	2.72825	0.265075	0.916831	9.76606
ENSG00000168528	SERINC2	51.4861	28.9097	16.2767	19.1499	8.57911	11.1365	11.388	3.09914
ENSG00000168539	CHRM1	6.6296	4.89685	6.22828	6.59828	18.796	13.658	26.5842	42.8883
ENSG00000168546	GFRA2	11.9347	5.64881	27.458	6.34889	64.8394	9.51439	39.9119	49.7675
ENSG00000168675	LDLRAD4	21.2344	17.54	39.4992	32.5219	36.9324	38.1175	48.4978	48.6412
ENSG00000168743	NPNT	1.07711	1.5465	0.942302	2.69528	73.2978	7.71312	23.9607	41.1295
ENSG00000168772	CXXC4	6.80627	9.12026	61.0673	13.221	66.6889	40.9881	48.547	66.5282
ENSG00000169085	C8orf46	3.70429	4.18773	10.9267	11.6514	15.8325	12.9803	16.4827	17.2778
ENSG00000169116	PARM1	0.970209	1.8174	1.02718	7.69833	3.93198	3.96953	5.70219	7.56328
ENSG00000169129	AFAP1L2	3.32929	3.64903	3.93713	6.46643	7.28039	6.62155	10.9635	13.9796
ENSG00000169271	HSPB3	0.0534276	0	0	0	1.2432	0.142861	0.725989	2.6389
ENSG00000169432	SCN9A	1.35483	3.52572	4.46971	5.99	9.06963	12.394	12.4383	20.8751
ENSG00000169504	CLIC4	83.9705	71.0283	77.2853	63.86	34.238	45.6662	34.2319	23.2001
ENSG00000169508	GPR183	0.117275	0.1005	0.260022	0.669218	0.629751	2.04883	1.01139	0.28429
ENSG00000169607	CKAP2L	14.0378	14.2222	12.1641	16.7209	3.52256	5.53709	2.44935	1.22403
ENSG00000169679	BUB1	19.8324	19.8096	17.8978	17.7983	4.65093	8.01906	4.64134	1.96695
ENSG00000169684	CHRNA5	6.0545	8.53685	5.20971	5.78902	2.05068	3.86454	2.31529	1.06056
ENSG00000169884	WNT10B	0.591344	0.598637	0.937199	1.15139	5.26605	6.75923	14.386	24.4928
ENSG00000169891	REPS2	3.5761	2.58804	5.28035	5.34591	9.0732	6.92886	11.99	10.5446
ENSG00000169894	MUC3A	1.10897	1.26493	1.04139	2.12045	0.985081	4.44504	7.10757	5.53773
ENSG00000169900	PYDC1	0	0	0	0.317282	0.501886	0.26475	3.88042	1.96606
ENSG00000169933	FRMPD4	1.35944	4.64169	9.08935	14.3617	15.8774	16.2591	15.9398	28.8639
ENSG00000169946	ZFPM2	32.8308	36.4882	24.7137	15.1566	10.6676	8.84584	6.59018	15.7316
ENSG00000170011	MYRIP	6.92366	2.6081	2.67908	3.8165	5.43081	9.92284	11.3003	13.0111
ENSG00000170017	ALCAM	4.20199	9.63791	37.0571	19.7064	31.1411	27.685	35.2134	77.112
ENSG00000170075	GPR37L1	0.0453686	0.0621064	0.0806472	0.181309	0.325053	0.32573	1.42924	1.13724
ENSG00000170160	CCDC144A	0.371932	0.665792	18.8635	5.65759	35.3673	0.495549	6.90599	3.74305
ENSG00000170279	C7orf33	0.867762	0.780101	0.301549	0.596422	0.0723259	0.211558	0	0
ENSG00000170290	SLN	9.14095	4.25737	70.4941	7.52463	104.695	13.0226	37.7506	145.466
ENSG00000170312	CDK1	37.6943	51.0383	32.3429	38.0477	9.17988	20.9975	8.33485	3.52088
ENSG00000170324	FRMPD2	0.093501	0.0300001	0	0.82512	0.163701	0.261208	1.01571	7.60038
ENSG00000170381	SEMA3E	5.34537	4.01134	42.5305	19.2702	17.1265	10.6229	5.2942	39.6114
ENSG00000170743	SYT9	0.756004	1.64481	8.2352	1.61327	7.31078	2.88657	3.59427	10.5091
ENSG00000171189	GRIK1	0.615042	1.051	1.61104	3.06423	2.52234	9.48787	11.4198	6.12579
ENSG00000171241	SHCBP1	4.30123	5.69124	3.19766	4.89427	1.19925	2.96567	2.18722	2.06522
ENSG00000171243	SOSTDC1	0.526187	2.10159	1.49057	3.83476	15.2225	8.48262	15.1557	44.8707
ENSG00000171320	ESCO2	7.09777	10.4345	6.92207	9.97197	2.88225	4.52281	2.29316	0.935645
ENSG00000171357	LURAP1	0.902759	0.711968	0.785141	1.08829	1.2257	1.10259	3.37474	5.0073
ENSG00000171368	TPPP	13.0247	8.56355	28.6775	11.811	47.5645	21.3507	48.9662	56.3107
ENSG00000171444	MCC	1.45699	1.29261	2.47027	3.26606	2.79466	3.45452	6.68726	6.82742
ENSG00000171450	CDK5R2	9.97928	5.14057	24.8592	12.7241	52.5952	25.5712	56.8705	70.8312
ENSG00000171509	RXFP1	0.157355	0.183693	0.203299	0.140965	8.5762	0.307746	1.10966	3.29001
ENSG00000171522	PTGER4	0.00796558	0.0851975	0.318025	0.170851	0.181835	0.224806	0.504612	0.643968
ENSG00000171786	NHLH1	68.5299	53.5524	39.9291	38.1194	9.87155	16.3377	9.56781	0.556987
ENSG00000171848	RRM2	70.3346	38.0815	45.3656	39.5256	14.1394	18.4323	10.2606	3.172
ENSG00000171885	AQP4	0.0571698	0.524162	0.505353	1.13601	2.66319	8.25925	28.4674	11.3195
ENSG00000171951	SCG2	2.50322	5.7436	59.1913	7.58594	77.8103	24.2986	73.4266	278.859
ENSG00000171992	SYNPO	3.13987	3.96944	3.22043	3.8016	8.53858	9.43413	23.0654	46.0916
ENSG00000172137	CALB2	9.58671	15.185	31.5224	38.1153	59.3169	27.743	64.7855	44.5209
ENSG00000172260	NEGR1	16.3697	13.815	61.9535	46.9942	58.9278	26.5845	35.6717	64.8321
ENSG00000172348	RCAN2	2.79819	2.97682	13.5985	4.70142	30.0828	5.13525	12.2181	49.5704
ENSG00000172399	MYOZ2	0.0243244	0.0632643	0	0.437709	0.833104	0.648841	0.322292	0.281971
ENSG00000172403	SYNPO2	0.148927	0.228737	0.414551	0.632826	1.03476	0.991164	1.70872	1.71608
ENSG00000172426	RSPH9	1.54667	1.44065	1.53301	4.6641	6.18948	8.07419	10.182	10.8263
ENSG00000172508	CARNS1	0.0880671	0.0731932	0.0753115	0.0761132	0.244103	0.277623	0.947584	0.367317
ENSG00000172830	SSH3	3.75403	2.01616	1.87508	2.85871	6.20179	5.63012	10.8107	11.3515
ENSG00000173114	LRRN3	8.95839	17.9673	21.8563	59.5507	47.9322	98.4301	86.1528	63.417
ENSG00000173391	OLR1	0.551785	0.767618	0.133675	1.93486	1.22955	6.39746	5.04948	1.20792
ENSG00000173705	SUSD5	0.159896	0.285457	0.3935	0.61313	0.50146	0.614961	1.10001	5.37945
ENSG00000173930	SLCO4C1	0.813581	0.754239	1.17989	1.52095	0.539406	0.986072	0.251122	0.429986
ENSG00000174145	KIAA1239	0.844728	1.22547	7.43507	15.9079	9.33437	20.1392	19.9891	54.3119
ENSG00000174236	REP15	0.252075	0.636173	0.371966	0.886096	1.24611	4.86965	2.95049	5.13841
ENSG00000174371	EXO1	9.16799	7.99133	8.14878	8.52655	2.33821	2.81031	2.24222	1.46175
ENSG00000174453	VWC2L	0.142418	0.24527	0.107944	0.186052	0.414759	0.979298	3.3299	2.07908
ENSG00000174514	MFSD4	2.39536	2.45218	2.45538	3.02873	7.35195	8.51886	14.3063	16.4426
ENSG00000174749	C4orf32	1.46751	1.22532	0.877592	3.97623	4.71107	9.50476	6.41895	8.32203
ENSG00000175063	UBE2C	129.292	64.5842	78.552	51.469	24.2832	23.9146	18.2191	3.01015
ENSG00000175352	NRIP3	0.989565	1.63835	7.21173	4.95162	22.5944	5.45543	11.2875	9.31672
ENSG00000175354	PTPN2	15.7426	36.2455	39.6809	61.7306	45.611	87.2922	63.8552	73.8785
ENSG00000175445	LPL	47.9438	40.8774	8.28131	139.219	259.578	195.433	248.155	237.823
ENSG00000175643	RMI2	14.7876	21.2683	9.88389	10.2423	4.58731	7.29548	4.82438	3.82576
ENSG00000175772	LINC01106	0.455198	1.57069	1.96272	3.13279	5.78811	14.3776	12.8947	18.9181
ENSG00000175874	CREG2	0.478709	0.29048	0.308571	0.426724	2.57934	1.86573	4.07828	13.7477
ENSG00000175899	A2M	12.0757	22.8915	17.2073	34.4318	26.9134	46.1985	56.8553	49.1807
ENSG00000175984	DENND2C	1.10118	2.6366	1.03633	1.10217	1.17529	0.713437	0.354648	0.5241
ENSG00000176076	KCNE1L	1.11565	0.332715	0.480758	0.874756	2.43999	1.52403	6.8451	3.65008
ENSG00000176092	AIM1L	0.151444	0.332318	0.144019	0.307873	2.43228	0.841252	1.48082	2.0891
ENSG00000176136	MC5R	0.0633953	0.296456	1.13215	1.13258	2.42257	2.6309	7.54717	1.87097
ENSG00000176244	ACBD7	18.1231	19.6461	13.1874	17.3748	4.78648	7.05739	4.96526	7.56189
ENSG00000176720	BOK	13.0863	8.5682	14.2243	14.8361	44.2608	29.4272	59.1363	43.3279
ENSG00000176728	TTTY14	8.28126	9.35969	14.6092	0	0	8.20719	0	0.102326
ENSG00000176771	NCKAP5	17.6074	17.213	21.9878	18.1611	7.55189	10.5757	8.6541	8.02394
ENSG00000176887	SOX11	194.699	354.451	247.616	254.319	113.69	269.685	122.882	104.668
ENSG00000176890	TYMS	58.6798	81.5031	44.8301	50.4522	18.9507	24.6945	14.1741	5.88229
ENSG00000176912	C18orf56	2.7916	0.871248	2.56412	0.545541	0.753495	0.417525	0.491335	0.054988
ENSG00000177084	POLE	53.7563	62.94	29.6684	35.9916	22.4967	40.7324	25.4609	17.8203
ENSG00000177098	SCN4B	2.36721	2.38096	1.42822	4.91223	7.37199	12.3382	14.3699	20.783
ENSG00000177283	FZD8	84.5569	26.6127	42.1636	23.0474	14.7511	8.90062	12.1226	1.88293
ENSG00000177511	ST8SIA3	0.726306	1.61975	1.05779	1.11979	7.44084	2.83098	6.50772	25.284
ENSG00000177551	NHLH2	9.09436	10.0096	7.69643	1.15459	1.0356	1.44612	0.475596	0.847481
ENSG00000177602	GSG2	3.32145	2.66222	2.09281	2.11771	0.615707	1.03775	0.523484	0.361546
ENSG00000178038	ALS2CL	0.658938	1.14648	1.13977	1.87539	2.18173	7.60966	6.86208	3.43606
ENSG00000178403	NEUROG2	107.738	63.2529	149.841	56.429	118.886	25.526	15.4673	21.4711
ENSG00000178425	NT5DC1	9.41597	13.1578	8.29242	7.07793	5.348	3.16766	3.31048	9.90936
ENSG00000178568	ERBB4	4.68039	5.94887	14.1633	16.6505	24.4366	14.0292	26.3977	23.6579
ENSG00000178573	MAF	7.60083	3.9679	18.7373	7.14932	27.2	12.6886	31.0926	18.4001
ENSG00000178773	CPNE7	2.15001	0.78746	1.23089	5.36785	6.80684	33.3882	47.2181	45.768
ENSG00000178965	C1orf173	3.12263	4.66351	5.26691	7.84694	10.5354	9.5439	11.7547	52.6554
ENSG00000178999	AURKB	50.254	33.0804	25.3418	23.9356	8.16588	10.9563	7.23677	1.70567
ENSG00000179388	EGR3	1.28081	0.272374	0.145549	0.991682	2.83675	8.98436	21.0562	23.3108
ENSG00000180044	C3orf80	0.159451	0.548603	0.998202	1.46535	3.50056	4.86685	4.32246	10.3559
ENSG00000180229	HERC2P3	21.0133	1.78909	13.4354	5.96504	1.33482	1.4069	8.50654	9.29392
ENSG00000180287	PLD5	0.383138	0.996647	0.747354	1.456	1.15111	1.07016	1.86006	2.10679
ENSG00000180440	SERTM1	0.832169	0.505322	3.06521	0.810415	4.62756	2.4436	3.49575	21.8104
ENSG00000180730	SHISA2	48.7031	38.6787	17.9388	30.475	3.86727	9.709	3.77646	8.88135
ENSG00000180875	GREM2	2.23133	2.37759	19.4125	7.09862	28.8624	7.14262	13.9335	25.6892
ENSG00000180914	OXTR	2.90053	3.8952	2.588	2.33859	0.498956	1.47777	0.680982	1.18834
ENSG00000181072	CHRM2	1.21833	1.05056	4.23321	2.59023	1.87489	2.07202	4.01666	8.00163
ENSG00000181215	C4orf50	1.01939	1.25859	1.83519	1.96516	4.30404	4.27519	4.88733	7.52538
ENSG00000181284	TMEM102	0.148952	0.205816	0.588016	0.485631	1.13383	0.988278	2.59627	2.94252
ENSG00000181418	DDN	1.85075	1.62038	1.64894	2.49378	5.47321	3.72767	12.1779	44.0472
ENSG00000181690	PLAG1	4.67117	4.55392	2.60563	3.88104	0.958566	1.49033	1.32099	0.937702
ENSG00000181908	AP003774.4	0.573619	0.680406	0.626356	1.71719	2.50576	7.70684	10.7937	4.01089
ENSG00000182010	RTKN2	6.467	7.49491	5.91728	7.34309	2.14009	4.79639	2.19569	1.70965
ENSG00000182022	CHST15	10.5668	7.44557	21.1065	46.5206	45.8339	49.569	55.0845	83.4332
ENSG00000182103	FAM181B	83.6009	18.6569	81.8116	11.4903	26.26	4.95339	9.53324	5.2007
ENSG00000182168	UNC5C	0.134636	0.350578	2.03548	6.73643	4.449	11.6045	12.0484	8.07026
ENSG00000182240	BACE2	11.5895	8.80778	4.72435	6.81306	2.53048	3.01014	3.29367	4.18562
ENSG00000182247	UBE2E2	17.6357	16.6636	36.9877	19.8338	33.8061	27.2653	42.2387	79.8671
ENSG00000182348	ZNF804B	0.0390568	0.0409986	0.356679	1.22204	0.459678	0.736155	1.04649	3.96811
ENSG00000182379	NXPH4	43.3032	15.6607	22.9182	9.58094	8.51927	6.07355	4.97295	5.8437
ENSG00000182601	HS3ST4	56.6729	114.65	48.4349	58.1556	27.4067	35.7257	26.5116	35.6205
ENSG00000182698	RESP18	0	0	0.209977	0	0.75236	0.161593	0.816204	2.11271
ENSG00000182732	RGS6	36.1641	23.4789	10.2579	20.7227	6.51279	8.90677	9.86757	8.10211
ENSG00000182759	MAFA	1.44089	0.49561	1.34738	0.156274	0.20676	0.0254011	0.0717417	0.0828264
ENSG00000183036	PCP4	6.13824	5.18944	10.6149	6.94502	17.437	16.6713	35.4479	64.6212
ENSG00000183117	CSMD1	20.8534	5.97272	17.8583	9.37584	16.7221	10.2101	56.9341	28.0317
ENSG00000183166	CALN1	7.86276	15.8275	41.2116	31.3309	42.7284	30.7377	43.3306	96.2885
ENSG00000183287	CCBE1	1.83378	4.26117	14.6463	32.5701	49.2117	34.0993	37.5908	75.3441
ENSG00000183317	EPHA10	5.40774	6.77926	3.69651	5.72203	7.55073	12.3853	13.5654	18.8814
ENSG00000183454	GRIN2A	1.55038	1.68198	6.20343	1.41421	2.93515	2.45563	4.79215	11.6551
ENSG00000183662	FAM19A1	2.74025	9.59676	8.70479	43.1274	28.5934	60.3857	63.3473	89.5921
ENSG00000183696	UPP1	2.60315	1.67203	3.12741	3.46499	9.70525	6.03378	11.5588	16.1792
ENSG00000183765	CHEK2	7.60921	9.56276	8.00427	6.50432	1.84271	2.74049	2.08377	2.60231
ENSG00000183773	AIFM3	0.208385	0.304597	0.244803	0.282591	0.978221	0.657577	2.29721	1.87825
ENSG00000183775	KCTD16	0.978425	2.233	2.96203	3.06013	5.85982	4.711	5.07782	12.8114
ENSG00000183778	B3GALT5	0.811902	0.938274	0.632471	0.375479	0.307282	0.274704	0.290236	0.491542
ENSG00000183779	ZNF703	76.5028	25.049	67.3313	23.8631	25.7965	11.5291	10.6029	9.15978
ENSG00000183793	NPIPA5	0.869305	0.384206	12.5139	0.438313	9.51129	21.7611	0.901639	0.87304
ENSG00000183856	IQGAP3	17.7753	10.8235	6.87573	8.51712	2.59843	4.57774	2.34694	0.975062
ENSG00000183878	UTY	8.24627	8.97201	8.34248	0.0367666	0	7.62167	0	0.00562664
ENSG00000183935	HTR7P1	0.33139	0.158441	0.642333	0.624117	2.27747	1.33746	2.61109	3.14093
ENSG00000183960	KCNH8	19.8791	22.1704	11.4573	11.2933	7.46866	8.82047	12.9789	6.69593
ENSG00000184307	ZDHHC23	2.04232	5.09083	2.33702	2.46263	2.48137	4.01011	6.85731	12.8119
ENSG00000184347	SLIT3	6.46161	6.0651	10.82	0.859707	2.99938	0.784866	1.53665	2.26877
ENSG00000184378	ACTRT3	0.324027	0.234474	0.167716	0.406135	0.984344	0.814841	1.28295	2.63937
ENSG00000184388	PABPC1L2B	0.0146038	0.0676201	0.151213	0.0943237	0.529837	0.136296	0.334608	0.995699
ENSG00000184408	KCND2	4.72262	8.26239	10.3726	12.8584	19.368	18.4157	29.7765	37.3267
ENSG00000184445	KNTC1	25.6114	33.0238	17.6863	26.6921	9.46596	14.8821	9.92281	7.87486
ENSG00000184661	CDCA2	4.70549	5.24297	3.34994	5.59474	0.955128	1.98216	0.823648	0.225459
ENSG00000184697	CLDN6	1.38551	1.8229	0.410295	0.713767	0.404498	0.464163	2.331	4.00906
ENSG00000184731	FAM110C	0.130387	0.1453	0.47139	0.175816	2.28227	0.660773	0.781846	15.207
ENSG00000185010	F8	1.19296	2.0665	2.57997	3.72051	3.35756	6.58037	5.17522	6.4035
ENSG00000185046	ANKS1B	49.1664	52.1342	77.1988	104.325	101.93	124.099	145.003	142.457
ENSG00000185052	SLC24A3	3.06986	4.25251	5.43366	5.86413	29.1708	20.2419	40.9245	64.9851
ENSG00000185149	NPY2R	0.0175243	0.100823	0.703278	0.0253342	4.59548	0.205896	0.178624	2.68956
ENSG00000185215	TNFAIP2	2.33394	5.3689	3.20944	10.06	7.41167	30.4205	25.3993	25.322
ENSG00000185480	PARPBP	5.09958	6.44485	3.5172	5.01016	1.80093	3.01236	1.69978	1.99285
ENSG00000185513	L3MBTL1	28.1782	33.2018	26.3837	23.5138	41.1463	67.2772	62.8103	61.228
ENSG00000185518	SV2B	0.325226	1.10836	1.24983	5.32121	16.3539	9.77876	16.8033	53.7159
ENSG00000185551	NR2F2	3.24444	4.34679	8.64256	9.8732	16.834	18.2367	39.8773	16.6666
ENSG00000185610	DBX2	0.0111783	0.034942	0.033086	0.128892	0.223449	0.314243	0.593008	1.2287
ENSG00000185666	SYN3	67.938	12.2156	26.0847	16.1174	28.2719	27.1742	53.9996	61.1675
ENSG00000185697	MYBL1	5.13494	3.76764	5.37422	5.22152	1.83907	2.28408	1.43907	0.681893
ENSG00000185736	ADARB2	0.863728	1.19267	2.7004	1.415	6.09452	2.06128	9.7035	3.61796
ENSG00000185774	KCNIP4	0.320447	2.05267	8.51483	2.36585	5.77483	5.21705	10.6806	11.2271
ENSG00000186019	AC084219.4	11.3383	20.7021	20.006	19.9989	9.27064	10.0098	9.27844	11.5111
ENSG00000186185	KIF18B	21.2819	13.3983	10.1359	10.3945	3.95161	5.39716	3.09144	1.03434
ENSG00000186193	SAPCD2	15.3709	5.19595	8.06633	4.10911	3.33139	2.52879	2.61762	1.15292
ENSG00000186197	EDARADD	0.939428	0.644117	1.01409	2.59334	4.1072	4.01354	4.48372	1.59841
ENSG00000186288	PABPC1L2A	0.114684	0.282394	0.445324	0.246985	1.6211	0.495136	0.935078	2.93294
ENSG00000186638	KIF24	3.97065	3.73171	2.14496	2.64334	1.0143	1.28963	1.12235	0.664769
ENSG00000186777	ZNF732	1.06986	1.56427	0.888815	1.02012	0.194944	0.6154	0.258286	0.160584
ENSG00000186806	VSIG10L	1.06333	1.32726	1.32935	1.38986	2.9064	2.1023	3.37227	6.10961
ENSG00000186871	ERCC6L	2.12364	2.8851	2.09049	2.35983	0.500227	1.21078	0.414419	0.158355
ENSG00000186960	C14orf23	147.956	188.073	142.903	127.715	50.0977	54.7437	38.2815	43.1354
ENSG00000187094	CCK	0.238079	4.02037	13.8296	0.600646	26.7279	8.34154	36.7137	20.6948
ENSG00000187323	DCC	46.9195	33.084	30.8077	25.0787	15.0233	6.79691	9.62259	12.5338
ENSG00000187398	LUZP2	0.697697	2.04944	3.64858	5.52639	7.25298	19.7926	21.4207	27.4103
ENSG00000187446	CHP1	18.7305	20.3169	20.4118	26.0724	38.5031	48.0717	65.9819	80.3257
ENSG00000187595	ZNF385C	0.839738	1.00263	0.921767	1.2216	2.84962	2.90508	5.27173	3.69884
ENSG00000187772	LIN28B	0.781777	0.816261	0.574912	0.444393	0.214018	0.159921	0.126378	0.342306
ENSG00000187837	HIST1H1C	12.2425	4.73785	5.00007	7.81259	7.89956	5.38513	1.67962	0.864034
ENSG00000187951	ARHGAP11B	11.9985	9.72493	7.01848	10.4665	3.10654	4.61485	2.49163	0.812339
ENSG00000187984	ANKRD19P	0.0344525	0.0177783	0.307619	0.136283	1.90945	0.905184	2.05718	10.1073
ENSG00000188011	CXXC11	0.6546	0.260087	1.13321	1.83059	7.02607	4.63456	8.74524	9.39168
ENSG00000188051	TMEM221	3.68283	2.1584	2.10506	0.823002	0.513594	0.768798	0.831177	0.616459
ENSG00000188153	COL4A5	29.6927	30.8424	24.5198	19.8015	8.70074	9.81101	7.12292	1.36703
ENSG00000188176	SMTNL2	0.558676	0.998237	0.291577	1.20964	4.02773	3.46481	7.19424	14.0367
ENSG00000188211	NCR3LG1	3.06309	4.22657	4.96984	7.16308	9.31805	7.72864	9.96389	33.1673
ENSG00000188385	JAKMIP3	1.74456	2.59576	2.86053	3.19503	4.42716	5.20644	6.46039	7.75482
ENSG00000188517	COL25A1	11.8764	23.1639	15.0453	4.029	2.38385	1.84147	2.61549	5.6329
ENSG00000188580	NKAIN2	16.3867	35.8413	125.947	141.047	147.981	145.982	111.069	220.148
ENSG00000188641	DPYD	0.716622	2.6211	3.05072	7.95721	7.61663	16.7056	13.213	13.5969
ENSG00000188681	TEKT4P2	0.0707768	0.0917142	2.51928	0.551675	0.138419	1.1086	2.60347	2.23461
ENSG00000188729	OSTN	2.03696	2.53982	0.07341	1.28796	0.424243	22.5995	14.576	12.4455
ENSG00000188730	VWC2	0.226832	0.214814	0.351562	0.474756	1.68797	0.97028	1.03214	4.59584
ENSG00000188859	FAM78B	9.18413	7.09046	16.2922	10.2577	22.5246	16.3257	22.5668	41.3081
ENSG00000188906	LRRK2	0.460931	1.58075	1.63976	2.01312	1.83228	2.67329	2.60725	4.58109
ENSG00000188933	USP32P1	3.10892	5.43944	235.065	63.253	420.195	2.59526	105.806	36.9237
ENSG00000188981	MSANTD1	1.40331	0.973958	0.884728	1.01057	1.67576	1.69162	3.76178	3.95343
ENSG00000188985	DHFRP1	22.3387	55.2009	29.8602	37.1536	10.7402	22.3847	10.8196	12.0639
ENSG00000189057	FAM111B	8.8273	9.75089	6.59796	8.60571	1.72267	3.6849	1.68477	0.736054
ENSG00000189108	IL1RAPL2	2.0428	2.54382	1.36863	1.16549	2.79485	1.88938	3.62899	12.2054
ENSG00000189157	FAM47E	0.820419	1.43187	0.66431	0.769757	3.54109	0.947338	2.17892	4.84881
ENSG00000189292	FAM150B	0.190059	0.107101	0.405646	0.283181	0.416834	2.81754	2.41579	9.22655
ENSG00000189410	SH2D5	0.210907	0.430569	0.255823	0.595251	0.512007	0.768979	0.671755	3.78838
ENSG00000196083	IL1RAP	0.675279	1.10735	4.59359	1.76395	9.12705	2.89259	4.39299	16.6069
ENSG00000196090	PTPRT	2.74879	1.99536	3.54432	11.0461	27.3805	9.70487	15.8592	28.8368
ENSG00000196141	SPATS2L	27.1784	17.4149	30.2761	40.5907	47.6265	46.7288	76.6505	106.259
ENSG00000196169	KIF19	1.62566	0.520807	0.631972	0.366759	0.184607	0.184403	0.158921	0.0199638
ENSG00000196277	GRM7	1.40399	2.72883	40.7917	7.99713	77.6184	23.2811	55.1802	92.5052
ENSG00000196335	STK31	0.555966	0.904399	0.546977	1.16211	6.70968	16.9634	14.2969	2.98086
ENSG00000196569	LAMA2	0.395586	1.07784	1.14952	1.12954	1.32811	2.15342	3.2713	6.17304
ENSG00000196581	AJAP1	2.42297	1.2715	8.63607	6.03396	19.8173	6.09203	7.38435	22.8623
ENSG00000196584	XRCC2	10.3109	8.19314	8.59056	8.74551	2.89507	3.87355	2.29297	2.05528
ENSG00000196656	AC004057.1	478.141	62.4728	303.941	298.849	350.664	284.891	84.9575	47.3695
ENSG00000196739	COL27A1	12.2921	11.5498	5.76327	4.94418	2.64842	4.64844	4.08878	1.25756
ENSG00000196872	KIAA1211L	0.613618	0.213468	0.46421	0.272253	0.814321	1.0139	2.89672	2.66878
ENSG00000196878	LAMB3	0.528623	0.448196	0.802594	1.07132	3.18463	1.96005	4.45858	1.62377
ENSG00000197106	SLC6A17	14.7904	13.084	10.2867	11.0769	13.4237	20.3785	32.0423	61.0209
ENSG00000197291	RAMP2-AS1	3.35448	3.96798	4.10274	9.5869	10.4995	13.6765	15.9172	12.4391
ENSG00000197299	BLM	7.12828	7.46191	5.555	6.40489	2.53519	3.93236	2.02303	2.77315
ENSG00000197385	ZNF860	6.62181	11.9734	4.29615	5.50069	2.85601	3.43038	3.15604	6.33577
ENSG00000197461	PDGFA	3.04014	3.52817	6.97743	7.33726	12.4706	16.4928	18.9366	23.6362
ENSG00000197555	SIPA1L1	64.3195	52.8307	31.812	33.4171	16.8995	16.2766	17.1724	16.4378
ENSG00000197558	SSPO	7.97998	4.52178	2.39994	1.58518	0.719845	1.5297	0.809745	1.09273
ENSG00000197565	COL4A6	24.6497	23.7377	16.6078	12.4684	4.34985	4.97308	5.17852	0.168673
ENSG00000197653	DNAH10	0.701445	3.79018	21.6936	5.48808	20.2946	24.0895	8.89326	20.7405
ENSG00000197705	KLHL14	4.92914	2.16267	25.9628	28.4303	45.5973	12.4168	11.6915	41.1379
ENSG00000197991	PCDH20	0.221879	0.439323	0.413089	0.404449	1.22818	0.812683	1.40227	4.02059
ENSG00000198010	DLGAP2	1.18561	1.22843	3.09199	4.21438	4.85497	6.36893	7.91957	12.9543
ENSG00000198108	CHSY3	1.62408	1.46743	5.81118	3.90218	9.2479	7.82509	8.32492	7.29348
ENSG00000198121	LPAR1	3.23347	1.45815	3.40557	11.5438	10.2765	9.25624	27.566	7.88436
ENSG00000198157	HMGN5	33.3945	29.8124	26.9168	23.2302	9.92091	11.7431	13.2831	9.27558
ENSG00000198300	PEG3	63.3034	54.2927	36.4851	40.3449	19.524	25.8367	23.9294	41.1057
ENSG00000198604	BAZ1A	30.6853	34.9707	28.9045	23.5019	12.0861	15.2703	10.4346	6.28281
ENSG00000198626	RYR2	2.35026	8.5975	4.49118	194.31	19.3735	31.6625	22.6023	22.4146
ENSG00000198673	FAM19A2	5.10016	10.6634	14.1491	11.7695	21.7506	25.4779	16.4559	33.585
ENSG00000198692	EIF1AY	24.0308	26.5275	27.3929	0.0377064	0	20.5818	0	0
ENSG00000198722	UNC13B	39.9812	42.0331	29.1218	29.2959	15.3125	20.003	15.8448	11.3675
ENSG00000198729	PPP1R14C	4.62482	20.7575	63.5584	23.8126	56.3887	58.2169	49.2188	99.9911
ENSG00000198785	GRIN3A	0.229581	0.395314	1.61558	0.617766	4.43192	3.32615	5.97616	15.5566
ENSG00000198826	ARHGAP11A	28.407	35.1437	27.5393	42.896	8.56697	15.4765	9.16759	3.35245
ENSG00000198846	TOX	44.1187	72.7827	106.553	26.5728	55.6062	13.7448	18.1238	23.1003
ENSG00000198865	CCDC152	5.64246	8.09342	8.19472	8.53978	3.62841	3.86474	3.22993	3.23833
ENSG00000198883	PNMA5	0.941756	0.851753	0.962884	2.5229	3.32766	5.12556	9.76434	14.2299
ENSG00000198901	PRC1	113.008	67.2199	80.9303	77.6348	24.7867	34.2343	21.4678	11.7534
ENSG00000198944	SOWAHA	0.321525	0.25216	0.766866	0.206538	2.162	1.43505	1.99433	5.31211
ENSG00000198948	MFAP3L	0.607376	1.40518	0.81892	1.41994	3.86833	4.73873	4.6053	7.91791
ENSG00000203403	AC020907.2	0.707858	0.156643	0.573204	0.156799	1.56742	3.6389	9.7069	7.00341
ENSG00000203727	SAMD5	0.182142	0.476614	2.82923	1.3121	4.25505	3.90921	3.87994	9.4571
ENSG00000203737	GPR52	0.0231173	0.0236535	0	0.44322	0.218612	5.16624	8.60542	2.15011
ENSG00000203747	FCGR3A	1.30903	1.31329	0.780655	2.25717	3.74872	5.81273	7.21555	3.27007
ENSG00000203805	PPAPDC1A	3.58761	4.26119	5.60154	2.63871	3.81454	4.53446	10.6919	38.0868
ENSG00000203867	RBM20	0.173562	0.247425	0.20749	0.638813	0.129894	1.49125	3.62953	7.2697
ENSG00000204071	TCEAL6	6.87684	7.37794	22.8232	23.6059	47.6315	31.783	54.9707	42.8638
ENSG00000204128	C2orf72	21.2803	20.8909	33.1211	32.2043	58.888	51.8762	70.5591	59.8736
ENSG00000204314	PRRT1	9.89693	4.22099	6.78162	8.79125	25.2852	20.0335	47.0597	76.5023
ENSG00000204381	LAYN	0.438665	0.581746	0.949944	1.69618	2.0087	1.2614	2.15523	7.91747
ENSG00000204410	MSH5	26.1433	39.7048	16.4623	20.1047	12.0729	25.3219	12.5996	13.8219
ENSG00000204588	LINC01123	0.197367	0.921167	2.16888	1.35651	2.84046	8.27998	9.75703	8.27689
ENSG00000204677	FAM153C	0.0705117	0.416575	0.318077	1.44915	0.48222	2.4866	1.88842	4.11789
ENSG00000205035	RP11-707M1.1	0.380671	0.470348	1.00022	0.0640483	2.20252	2.0638	4.12082	3.94107
ENSG00000205038	PKHD1L1	0.0112341	0.0118738	0.0133175	0.831589	0.0107457	1.89257	1.90498	0.424539
ENSG00000205056	RP11-693J15.5	0.0468456	0.0564084	0.168081	0.114284	0.230317	0.303847	0.42037	0.374027
ENSG00000205143	ARID3C	7.6783	1.33938	1.54336	0.39634	0.872763	0.224119	0.27577	0.674479
ENSG00000205213	LGR4	1.51515	2.03646	9.95626	2.13751	8.07268	5.147	7.44924	11.0476
ENSG00000205436	EXOC3L4	0	0.0636784	0	0.0448375	0.221735	1.77201	4.19477	0.490761
ENSG00000205488	CALML3-AS1	0.0855125	0.40577	0.0397043	0.174397	0.779137	0.310871	0.816096	2.22036
ENSG00000205562	RP11-497E19.1	1.51545	3.35375	7.11281	6.31486	11.5821	7.50884	11.121	10.3838
ENSG00000205611	RP4-610C12.4	0.632357	3.56669	0.743367	0.154497	0.983559	0.253288	0.181219	0.0455079
ENSG00000205929	C21orf62	0.193142	0.288317	0.0116622	1.49553	0.360378	1.03099	2.50994	1.56432
ENSG00000206159	GYG2P1	1.81148	0.91169	1.75261	0	0	0.380577	0	0
ENSG00000211448	DIO2	3.63231	4.73961	7.14915	6.13694	11.6858	8.39733	10.9677	17.3205
ENSG00000211772	TRBC2	1.45601	3.94727	2.06231	0.664507	3.8638	2.93027	17.4409	18.6367
ENSG00000213186	TRIM59	6.54207	11.9008	9.11351	9.98858	1.76667	4.77058	2.61354	1.01184
ENSG00000213240	NOTCH2NL	9.89419	11.2326	7.35609	8.35835	4.27501	5.67407	5.65702	2.41205
ENSG00000213694	S1PR3	12.8634	11.7975	18.7179	14.5162	6.28356	8.25331	8.25965	4.07894
ENSG00000213760	ATP6V1G2	46.1853	77.1586	71.0698	147.431	156.227	197.062	214.009	251.13
ENSG00000213853	EMP2	9.49831	9.72311	6.4271	8.67753	4.30871	6.22287	5.42746	3.23745
ENSG00000214140	PRCD	0.313998	0.521179	2.24481	0.731718	6.31888	1.14375	1.77175	6.64084
ENSG00000214290	COLCA2	1.33499	0.556463	1.42276	1.29491	3.44617	2.45509	5.08034	4.0969
ENSG00000214548	MEG3	124.209	163.559	198.576	88.4165	309.691	233.45	341.387	622.371
ENSG00000214578	HMGN2P15	3.81096	5.97625	7.38685	13.7182	14.9928	19.1911	15.3088	16.0044
ENSG00000214776	RP11-726G1.1	0.260366	0.0358652	0.347818	0.0643513	0.026485	0.0273336	0.44544	1.11656
ENSG00000214826	DDX12P	3.70108	4.70335	2.32554	1.60027	0.460669	2.5953	1.19526	0.391362
ENSG00000214866	DCDC2C	0	0.165597	0.769164	0.4805	0.53524	1.09715	1.02395	1.10467
ENSG00000215861	WI2-1896O14.1	0.18153	0.607467	0.526186	1.43225	1.28487	1.43656	2.10152	0.389805
ENSG00000216819	TUBB2BP1	1.82574	2.82071	2.22997	3.17485	6.03804	4.8925	4.04232	2.63901
ENSG00000217801	RP11-465B22.3	1.37739	1.59118	0.805171	3.64915	1.38695	13.7511	7.72913	16.3931
ENSG00000220548	VIMP1	0	0	0.119388	0.381048	0.432467	0.421267	0.375513	0.876139
ENSG00000220884	MESTP1	0.0748644	0.262153	0.110375	0.679369	0.913505	0.101974	1.06499	2.41091
ENSG00000221866	PLXNA4	18.2194	25.2426	76.0445	159.087	114.131	151.198	122.593	143.351
ENSG00000221890	NPTXR	21.8769	25.2743	35.4576	37.0215	61.3755	54.0792	78.8357	98.5976
ENSG00000221968	FADS3	22.3162	20.0784	23.9102	23.608	51.9826	62.9365	85.8383	96.3553
ENSG00000224204	PHEX-AS1	0.0686166	0.0531201	0.126825	0.0368158	0.358083	0.654305	0.874611	2.95887
ENSG00000224383	C17orf72	0.699137	0.63823	0.930572	1.13367	2.09686	1.33471	2.34335	3.57838
ENSG00000224729	PCOLCE-AS1	0.108038	0.148351	0.0999255	0.107732	0.467163	1.30822	1.26632	1.10331
ENSG00000224848	RP11-535M15.1	2.25772	1.59718	1.02595	3.26663	5.17851	3.45137	7.13753	18.1318
ENSG00000225174	OSTM1-AS1	4.61933	3.0954	1.83311	1.69921	0.498871	0.600527	0.73619	0.136509
ENSG00000225231	AC091814.2	0.381734	9.04067	0.506479	0.346112	0.214903	0.346348	0.197329	0.136505
ENSG00000225472	RP11-120J1.1	28.8473	24.3053	12.9183	14.0139	5.32437	6.26381	6.59056	1.59649
ENSG00000225539	AC018799.1	0.0717356	0	0.0494498	0.0235096	0.220707	2.33665	2.54839	0.64201
ENSG00000226070	RP11-552E20.4	0.480097	1.22903	1.13083	10.5907	2.28545	21.6597	16.2283	3.17686
ENSG00000226287	TMEM191A	0.350843	0.393843	1.04593	0.914847	2.22821	0.919928	2.76982	1.66502
ENSG00000226476	RP11-776H12.1	3.04277	5.94893	2.35762	1.79391	0.816919	1.03873	1.11054	0.978633
ENSG00000226496	LINC00323	1.98151	3.28141	1.26266	0.720167	0.962952	0.214095	0.274957	0.519579
ENSG00000226604	PAPPA-AS2	0.300914	0.912762	0.104686	0.0253091	0.0335806	0	0.0155518	0.128943
ENSG00000226686	AC012309.5	0.915331	2.75257	1.32537	2.77343	17.106	12.0217	1.99076	1.26917
ENSG00000226741	CTA-929C8.6	0.436523	0.640801	2.45318	1.64813	4.33809	1.35902	1.77487	1.30616
ENSG00000226752	PSMD5-AS1	35.3365	44.372	27.0653	36.9557	49.9962	9.2638	12.186	14.3781
ENSG00000226887	ERVMER34-1	0.342838	0.264825	0.312264	1.03861	0.543646	5.15375	4.74314	1.30246
ENSG00000227582	RP11-262H14.7	5.09186	0.346949	0.186795	0.0667375	0.484712	0.28878	12.5891	9.81593
ENSG00000227827	RP11-958N24.2	6.74283	0.0031399	1.17226	0.0238194	1.10338	0.779819	0.0848308	0.0292801
ENSG00000228340	RP5-1043L13.1	0.0475896	0.0492217	0.207046	0.462604	1.03461	0.544189	0.816214	0.57671
ENSG00000228716	DHFR	7.1207	24.7329	14.8471	16.0962	4.01032	9.57215	4.44237	5.48376
ENSG00000228824	MIR4500HG	0.665411	2.45165	16.5165	14.5209	14.6527	19.8108	13.2155	16.5968
ENSG00000228957	RP11-23J9.3	0.386003	0.37992	0.355142	0.6983	0.180127	0.216323	0	0.0570019
ENSG00000229124	VIM-AS1	15.8491	1.01314	65.5738	1.28768	0.776372	1.94823	0.990786	0.462727
ENSG00000229212	RP11-561C5.4	7.80092	0.652032	8.81493	5.74436	7.70352	0.739224	2.01407	1.57325
ENSG00000229356	LRRC3-AS1	0.205719	0.352659	0.605395	1.05933	0.910457	2.20538	2.14419	2.78704
ENSG00000229807	XIST	0.00454734	1.0346	0.0202172	403.101	310.758	513.179	323.227	329.123
ENSG00000230314	ELOVL2-AS1	1.57248	1.31038	5.50842	3.30748	15.3519	4.37206	8.66054	16.2947
ENSG00000230461	PROX1-AS1	0.0116398	0.0428098	0.120667	0.695512	0.590255	0.355788	0.972248	0.485437
ENSG00000230795	HLA-K	0.390007	0.177884	0.575175	0.148852	1.33259	0.54862	2.05188	2.75367
ENSG00000230899	MAGEA8-AS1	0	0	0	0	1.02643	0.3794	1.09799	0.127043
ENSG00000231252	RP11-436K8.1	12.1152	8.52	7.83387	5.09575	3.4681	3.70101	2.41347	0.713302
ENSG00000231764	DLX6-AS1	26.1656	36.6962	79.1723	189.453	181.139	168.178	275.797	121.764
ENSG00000232633	CTD-2201G3.1	0.0842857	0.0603791	0.0681075	0.525975	0.370636	0.832985	1.79116	3.20986
ENSG00000233508	RP1-269M15.3	0.89236	0.925262	2.48083	7.12948	16.229	11.0517	13.0568	29.6004
ENSG00000233864	TTTY15	60.4812	52.5603	77.1501	0.030278	0	48.5615	0	0.00700341
ENSG00000233885	YEATS2-AS1	0.508044	0.606903	2.56554	1.01173	0.738924	0.527923	0.423059	0.278573
ENSG00000233930	KRTAP5-AS1	2.34345	3.70799	7.23868	5.6806	11.9438	9.99924	16.8371	36.2222
ENSG00000234336	JAZF1-AS1	0	0.0873224	0.0864643	0.0543753	0.441848	0.419729	0.574876	1.2447
ENSG00000234665	RP11-262H14.3	11.7025	0.811306	0.92813	0.447215	0.665017	0.387725	12.7132	6.60008
ENSG00000234688	RP1-293L6.1	0.0705117	0.738887	3.00059	0.852388	3.38261	2.34213	3.41892	2.45102
ENSG00000234869	RP3-439F8.1	1.1969	0.916878	0.438947	0.611103	0.221884	0.466829	0.19678	0.0129431
ENSG00000235098	ANKRD65	1.02734	1.3618	1.38418	1.00655	3.22961	2.74426	4.76307	4.5901
ENSG00000235478	AC006946.15	0.363823	0.153312	0.492208	0.554989	1.56635	1.52706	1.63221	1.7838
ENSG00000235565	RP11-86H7.7	0.0422723	0.0876884	0.083378	0.192249	0.107135	0.51314	0.683284	1.33877
ENSG00000235999	RP11-403I13.8	0.327518	0.406174	0.508556	0.42215	2.06743	0.975937	1.58468	4.47882
ENSG00000236116	AC064853.2	0	0.0841407	0.132957	0.179003	0.0829979	4.03973	2.83533	1.13871
ENSG00000236209	AC104135.2	0.747987	0.417456	0.707327	0.695343	0	0	0.589866	0
ENSG00000236333	TRHDE-AS1	0.220796	0.324883	0.844803	1.18991	1.07615	6.86178	8.4581	5.57012
ENSG00000236653	AC005235.1	0.217756	0.0390721	0.0926709	0.719712	0.718255	1.35908	1.09616	2.87771
ENSG00000236841	AC007750.5	0	0.0671726	0	0.251273	0.186562	0.718559	0.460787	0.459561
ENSG00000237094	RP4-669L17.10	0	0	0	0.848684	0.911188	1.76391	1.97986	1.14492
ENSG00000237187	NR2F1-AS1	20.3722	20.7934	41.4988	43.1303	67.7827	69.0978	87.2835	54.1676
ENSG00000237289	CKMT1B	3.41533	4.98971	3.49989	5.94091	3.05151	13.6701	11.2306	19.0118
ENSG00000237438	CECR7	1.53041	2.31356	3.01961	1.91945	4.71836	3.49951	8.4166	7.14965
ENSG00000237649	KIFC1	48.9634	33.1115	28.0547	28.3474	10.932	11.6002	7.87854	2.31345
ENSG00000237732	AC010980.2	2.22135	2.32132	1.21748	3.57704	4.52053	23.187	24.9329	15.5803
ENSG00000238243	OR2W3	2.2073	1.49645	1.30095	2.27686	6.7243	2.4844	5.36636	14.0978
ENSG00000239389	PCDHA13	0.73066	1.63278	2.73534	1.24901	7.72764	6.12715	8.31639	11.0526
ENSG00000240280	TCAM1P	0.446374	0.448616	0.832294	1.10641	1.53168	2.04023	2.60324	1.79376
ENSG00000241859	KALP	6.28527	4.36121	7.07555	0	0	4.9112	0.0159161	0
ENSG00000242173	ARHGDIG	22.8285	26.033	32.8268	17.4993	58.3268	45.3621	73.05	83.5281
ENSG00000242419	PCDHGC4	28.8983	37.7248	47.5848	48.5329	82.0737	75.7061	103.167	131.592
ENSG00000242574	HLA-DMB	0.271227	0.439977	0.165084	0.663326	0.518942	1.09688	2.32185	4.06112
ENSG00000243069	ARHGEF26-AS1	3.06399	2.06716	5.27407	5.48894	14.0571	10.9237	15.586	20.1031
ENSG00000243155	RP11-46A10.5	5.28303	8.64631	3.44437	4.29188	3.06284	4.29499	2.60507	2.20744
ENSG00000243232	PCDHAC2	3.50936	4.53106	6.80342	10.1652	12.6489	13.4139	14.573	30.3929
ENSG00000243444	PALM2	9.08142	10.4385	14.024	18.1359	25.5336	22.3672	28.6937	66.829
ENSG00000244694	PTCHD4	0.415264	0.388025	2.33481	0.89784	6.08936	0.672058	1.31181	5.22196
ENSG00000244757	RP11-45A16.4	0.856899	1.1653	0.419946	0.0779237	0.106136	0.0507005	0.0483487	0.133928
ENSG00000245694	CRNDE	6.4496	8.51334	9.3563	4.56974	2.31175	2.19734	1.30874	1.81336
ENSG00000248334	WHAMMP2	0.154872	0.35551	0.421455	0.354276	0.957745	1.45153	1.51797	1.59682
ENSG00000248383	PCDHAC1	0.554787	1.63183	0.729395	1.33453	1.98618	3.9643	4.16595	8.0132
ENSG00000248441	CTD-2536I1.1	0.744512	0.682765	8.47223	3.44032	7.00776	4.1282	7.44259	16.5914
ENSG00000248455	RP11-321E2.3	0	0.0599424	0	0.350345	0.131621	1.05818	2.32815	3.36415
ENSG00000248485	PCP4L1	1.0816	0.908162	1.10066	0.920764	2.15859	1.72976	3.61009	7.6599
ENSG00000248905	FMN1	0.169949	0.144398	0.225699	0.355859	0.560783	0.564709	0.865173	1.08921
ENSG00000249242	TMEM150C	12.5291	34.6188	26.0692	46.1199	55.1991	69.5838	69.6858	116.631
ENSG00000249896	RP11-586D19.1	0.695732	1.14985	1.12136	0.885023	4.00634	2.97583	4.28981	9.09369
ENSG00000250056	LINC01018	2.45516	1.83491	5.34393	3.9887	15.9076	5.33646	10.0874	13.2095
ENSG00000250107	CACNA1G-AS1	0.148398	0.0742582	0	0.169231	0.518774	1.05341	2.94876	1.00813
ENSG00000250120	PCDHA10	4.7483	7.19489	6.61624	7.8504	4.63499	11.2427	16.5103	35.0739
ENSG00000250312	ZNF718	10.9813	16.3227	21.7499	16.9922	15.3071	14.2478	13.8681	9.27932
ENSG00000250366	LINC00617	2.13256	2.14816	9.922	2.01423	16.3818	5.87422	9.25034	27.363
ENSG00000250588	IQCJ-SCHIP1	8.84712	45.0542	40.9495	48.9864	53.8779	106.6	77.2171	119.43
ENSG00000250786	SNHG18	6.53238	1.60615	1.38118	1.77275	0.859682	0.501914	0.450397	0.585129
ENSG00000251450	CTC-459I6.1	0	0.062639	0.230873	0.121077	0.0842593	0.193569	0.522094	1.8455
ENSG00000251680	CTC-575N7.1	0.282742	0.652928	4.73376	1.95612	3.99875	4.80155	3.99782	2.04721
ENSG00000253741	CTD-2292P10.4	0.0793169	0.127915	0.32112	0.245669	0.343357	0.204621	0.489033	1.24016
ENSG00000253931	RP11-909N17.2	1.34618	1.16518	0.131334	0.59001	0.246043	0.537724	0.147524	0.204652
ENSG00000253967	RP11-333A23.4	0.282797	0.573223	0.278922	0.125808	0	0	0.130682	0
ENSG00000254087	LYN	1.56366	3.13785	4.84885	7.14116	7.12194	7.28555	6.68819	5.7145
ENSG00000254154	RP4-798P15.3	0.385249	0.571284	0.314474	0.494719	0.628724	1.35585	2.17859	2.07608
ENSG00000254338	RP11-909N17.3	6.30509	7.36076	2.55722	2.37435	0.524035	1.54713	0.461881	0.320963
ENSG00000254510	RP11-867G23.10	1.77247	1.12105	1.47059	1.35815	2.27875	3.25305	5.72489	10.751
ENSG00000254681	PKD1P5	8.1368	1.55914	11.6011	3.59259	13.7683	14.5825	4.98885	6.17278
ENSG00000254701	RP11-1415C14.4	0	0	1.26917	0.291459	0.700508	1.4715	0	0.550781
ENSG00000254973	RP11-429J17.7	0.0728115	0.131308	0.296029	0.195083	0.517858	0.727257	1.75836	2.23108
ENSG00000255595	RP4-809F18.1	0	0.0540245	0.0392127	0.112687	0.401124	0.537403	0.902188	0.927525
ENSG00000256663	RP11-424C20.2	46.6678	23.1889	20.61	18.7032	7.27705	5.81492	5.69262	0.667885
ENSG00000256802	RP11-680F8.1	0.488096	1.04028	0.870352	0.867192	3.18444	1.55953	3.44675	4.299
ENSG00000256982	CTD-2555A7.2	1.83904	1.42476	2.78652	3.53931	4.5451	5.71815	10.1551	5.73238
ENSG00000257167	TMPO-AS1	9.28538	2.21488	6.07659	1.39772	0.833535	0.865418	0.848817	0.293088
ENSG00000257499	RP11-571M6.8	7.57924	13.5875	9.40389	13.2043	20.8385	25.0745	22.6382	47.3384
ENSG00000258486	RN7SL1	56.7286	288.664	29.1169	60.0249	32.3311	846.88	23.8253	36.9615
ENSG00000258545	RP4-755D9.1	0.338036	0	0.479405	0.187277	0.0145939	0	1.38751	0.740712
ENSG00000258738	RP11-73E17.2	3.33835	3.21951	4.86996	2.21896	2.05595	2.51589	0.845759	0.593551
ENSG00000259048	CTD-2058B24.2	0.1061	0	0.154921	0	0.192493	0.825562	1.26879	0.705898
ENSG00000259404	EFTUD1P1	1.43561	2.13096	3.04786	4.37738	7.01578	6.32088	6.222	7.95927
ENSG00000259543	CTD-2034I4.1	0.676122	0.473637	0.866391	1.62049	1.31628	1.96415	4.25646	6.67763
ENSG00000259683	RP11-182J1.14	0.309064	0	2.84746	0.430878	0.0362396	0	0.0998085	0
ENSG00000259886	U82695.10	0.750107	1.64639	0.734335	1.72906	1.69134	4.7344	4.34511	5.29764
ENSG00000260197	RP11-424G14.1	0.165462	0.836551	0.262337	0	0	1.1177	0	0
ENSG00000260409	RP11-403B2.7	0.0418684	0.128887	0.742505	0.223609	0.5154	0.814251	0.935101	1.5712
ENSG00000260455	CASC14	0.319478	0.468862	1.14375	0.770175	1.42019	1.29889	1.22722	2.34955
ENSG00000260532	LA16c-381G6.1	0.111753	0.34526	0.357953	0.119705	0.211905	1.41834	1.66766	2.57575
ENSG00000260918	RP11-731J8.2	0.766991	1.60706	6.00933	4.02946	10.1861	11.8105	12.919	27.1023
ENSG00000261026	CTD-3247F14.2	0.0362918	0.00635404	0	0.0307074	0.0288677	0.228143	0.295615	0.794158
ENSG00000261061	RP11-303E16.2	7.31445	6.57991	5.7629	3.82508	2.06412	3.37028	1.18705	1.5072
ENSG00000261186	RP11-341N2.1	3.37433	1.05627	5.17165	4.41549	1.2639	0.448713	0.368812	0.27467
ENSG00000261292	RP11-389G6.3	0.161741	2.39106	1.29164	2.95411	2.67173	16.6165	5.59295	11.0119
ENSG00000261496	RP13-514E23.1	3.17209	4.58499	4.1528	6.62204	10.0172	11.5682	12.2836	17.1068
ENSG00000261553	RP11-29G8.3	24.9127	32.1983	26.359	19.077	9.30974	10.5448	9.58963	24.3953
ENSG00000261613	RP11-20I23.13	0	0	0	0	1.24859	1.19471	2.07156	0
ENSG00000261675	RP5-1119A7.17	2.54978	5.09448	10.7273	7.75071	14.1954	13.901	21.3692	24.5184
ENSG00000261786	RP4-555D20.2	1.6155	2.44888	2.45441	1.96303	5.84402	3.90711	8.96355	26.7012
ENSG00000261925	RP11-388M20.9	0.118052	0.0597694	0.130687	0.311981	0.612017	1.3797	1.43568	2.05621
ENSG00000264515	CTC-525D6.1	0.347096	0.26403	1.05481	3.5286	2.85932	2.81706	4.76098	5.50594
ENSG00000264943	SH3GL1P2	0.638382	1.01429	0.446079	0.282749	0.505628	0.551691	0.0872193	0
ENSG00000265179	RP11-672L10.2	1.27758	2.63935	3.77761	4.15088	2.55899	3.52749	1.18724	1.33318
ENSG00000265579	RP11-713C5.1	0.859017	2.82181	5.55646	2.94662	8.28654	8.43785	7.57023	10.9377
ENSG00000267034	RP11-384O8.1	0.169946	0.297399	0.322758	0.7576	2.77675	8.89026	6.93099	5.09839
ENSG00000267095	CTD-2319I12.5	0	0	0.132141	0.177998	1.56755	0.695251	2.15137	1.64666
ENSG00000267336	RP11-773H22.2	0.0343679	0.172712	0.304075	0.337079	1.87359	1.12731	1.03981	3.12314
ENSG00000267374	LINC00669	2.54824	2.66057	0.553636	1.20468	0.382073	0.750888	0.426932	0.19095
ENSG00000267594	CYP4F24P	0.723298	0.807258	0.345813	0.423991	0.100704	0	0.391155	0.0257447
ENSG00000267774	RP11-2N1.2	0	0.445025	1.78983	1.50379	2.4998	0.560179	1.6378	1.3289
ENSG00000267793	RP11-576C2.1	0.747556	2.48763	1.46	0	0	1.79019	0	0
ENSG00000267890	CTD-2126E3.4	5.40459	5.14323	8.87755	7.11305	14.1219	12.4406	16.399	24.6211
ENSG00000268658	LINC00664	2.29582	3.08519	1.3155	1.71841	0.53519	0.64003	0.622872	0.108479
ENSG00000270111	RP11-271F18.4	0.91818	1.67544	1.63951	4.17131	7.41687	6.89785	5.64369	10.4823
ENSG00000270562	RP11-154H23.3	0.334532	0.454607	0.818587	0.869802	1.18693	2.16579	2.24879	2.3535
ENSG00000270607	RP11-359E10.1	1.34182	2.13005	2.97505	3.22254	6.73106	6.18562	7.63063	7.84358
ENSG00000271474	RP11-710C12.1	0.0836674	0.0874389	0.440376	2.28986	1.92219	4.6887	6.05244	4.04891
ENSG00000271860	RP11-436D23.1	4.97024	6.2933	11.2793	11.5999	19.1748	25.7902	16.4499	6.03139
ENSG00000271936	RP11-443B20.1	5.77246	4.46995	2.26144	3.18275	1.8721	2.32317	1.38406	0.937599
ENSG00000272121	RP4-555D20.4	0.27292	0.205811	0.503218	0.191275	2.18132	0.590922	2.53743	2.48951
ENSG00000272189	RP3-325F22.5	0.0345545	0.231794	0.485386	0.210088	1.99986	0.755328	1.27561	3.63029
ENSG00000272512	RP11-54O7.17	3.59534	5.90194	4.607	1.45529	2.29591	3.00478	1.70559	1.37625
ENSG00000272515	RP11-29P20.1	0.182859	0.531806	2.97041	2.29214	2.66413	3.51015	3.07338	3.11604
ENSG00000272808	RP11-66B24.7	1.17533	0.932521	0.10059	0.534974	0.155093	0.146985	0.495673	0.124444
ENSG00000273113	RP11-367H1.1	1.88387	3.60364	2.62676	4.98041	8.36878	15.2239	15.254	11.2903
ENSG00000273142	RP11-458F8.4	3.10462	3.49953	1.44789	1.39407	1.47082	1.43323	1.11308	0.988274
ENSG00000273274	ZBTB8B	0.986707	2.35354	4.26004	5.44203	6.78397	8.88932	5.86506	9.01995
ENSG00000273328	RP11-141M3.5	0.76801	0.357337	0.211919	0.271612	0.537147	0.457498	0.0605462	0.0313578
ENSG00000273447	AC004067.5	0.120952	0.175366	0.35549	0.862837	0.392568	2.29908	2.5002	4.02893
NLG_000018	LINC-PTCHD2-3	2.16216	3.06045	2.47371	6.60384	5.84853	20.777	11.9806	2.72575
NLG_000083	LINC-OMA1-1	0.100918	0.176497	0.169372	0.326642	0.706144	1.24873	1.4936	1.08079
NLG_000126	LINC-DPYD-1	0	0	0	0.0648061	0.249017	0.301935	0.311108	0.859288
NLG_000170	LINC-PPIAL4G-1	0	0	1.80031	0.152598	0.881096	0.28667	1.37743	0.80781
NLG_000220	LINC-FAM78B-2	0.411741	0.637446	1.16949	0.528236	1.35893	2.02862	1.60035	2.83905
NLG_000228	LINC00970-AS1	0	0	0	0.0461192	0.0835728	0.412258	0.501749	0.351352
NLG_000275	LINC-PM20D1-3	0	0	0.850426	0.549009	0.234876	0.469928	0.0112119	0.023224
NLG_000351	LINC-EDARADD-1	0.274402	0.308204	0.359122	1.50815	1.42509	2.35785	1.56456	0.87674
NLG_000362	LINC-EXO1-2	0.655897	1.02633	0.175506	0.491751	0.0979606	0.297387	0.0911214	0.0677616
NLG_000375	LINC-ZNF496-6	0.302136	0.504586	0.864604	0.508749	0.988012	0.954461	1.60455	2.2532
NLG_000453	LINC-NFIA-2	1.98816	4.92399	1.76793	1.34829	0.739464	0.924976	0.960513	0.3186
NLG_000479	LINC-LMO4-2	0.00900084	0.107821	0.320936	0.0186628	0.664575	0.526547	0.991403	2.90456
NLG_000481	LINC-LMO4-4	0.0108051	0.0738551	0.232058	0.0156853	0.366262	0.356884	0.369887	1.78432
NLG_000514	PRPF38B-AS1	0.789617	0.245254	6.23241	0.200044	0.237841	0.200077	0.117824	0.10412
NLG_000620	LINC-GPR25-1	0.0559752	0.125613	0.236791	0.358697	0.373613	0.210625	0.503542	0.871723
NLG_000625	LINC-MFSD4-1	0.0441709	0.0576664	0.0405818	0.338174	0.961923	2.91683	5.41745	4.61086
NLG_000653	LINC-RYR2-1	0.0201879	0.0414788	0.208866	0.316553	0.80321	0.65494	0.831635	0.195639
NLG_000691	LINC-C1QL3-2	0.102242	0.0468684	0.0899762	0.404557	1.08829	0.906485	0.91553	1.44175
NLG_000715	LINC-NRP1-4	0	0	0.0557232	0.0632201	0.274633	0.0587188	0.410124	0.352186
NLG_000738	LINC-C10orf35-1	0.576913	1.95723	0.646306	0.311128	0.951723	1.47492	1.57021	2.32341
NLG_000768	LINC-LGI1-1	0.0395513	0.0410806	0.0390108	0.161119	0.175503	0.702471	0.814375	1.41435
NLG_000835	LINC-AKR1E2-1	0	0.0446858	0.0322184	0.0310196	0.701646	0.161367	0.477017	1.58241
NLG_000837	LINC-CALML5-1	0	0.0728755	0.0702528	0.0337479	0.314747	0.0877832	0.623081	2.41171
NLG_000839	LINC00709-AS1	0.0180778	0.0323987	0.109308	1.12304	0.19678	2.26674	2.15439	1.48
NLG_000840	LINC-GATA3-2	0.128072	0.065074	0.624735	8.5055	2.18722	11.2995	8.55562	12.8525
NLG_000842	LINC-GATA3-4	0	0.0167713	0.0474238	0.191182	0.14507	0.662873	0.319585	1.39275
NLG_000851	LINC-GATA3-13	0	0	0.0176195	0.411495	0.0453167	0.769162	0.904703	0.653937
NLG_000852	LINC-GATA3-14	0	0	0	0.182527	0.0346102	0.796873	0.480744	0.509333
NLG_000854	LINC-GATA3-16	0	0	0	0.601138	0.0544359	0.941667	0.638263	0.742796
NLG_000855	LINC-GATA3-17	0	0.056552	0.108192	1.11094	0.294925	4.09623	1.99201	3.19681
NLG_000856	LINC-GATA3-18	0	0	0.209412	0.794812	0.13342	2.77865	1.13448	1.739
NLG_000857	LINC-GATA3-19	0	0	0.0482984	1.05245	0.29452	2.76763	1.42224	2.38205
NLG_000858	LINC-GATA3-20	0	0.0310677	0.0768023	0.348713	0.134282	0.837039	0.670699	1.14418
NLG_000866	LINC-GATA3-28	0	0	0.0525363	0.355607	0.10111	1.42036	0.639936	0.798037
NLG_000867	LINC-GATA3-29	0.0483311	0	0.213443	1.43211	0.225526	3.72664	1.48472	1.14186
NLG_000874	LINC-CELF2-36	0.106893	0.271959	0.228479	0.555879	0.768495	0.733931	0.755579	2.17446
NLG_000878	LINC-CELF2-40	0.0706501	0.177266	0.260488	0.741645	1.2614	0.932592	0.915496	3.20822
NLG_000936	RN7SL591P-AS1,ZNF365-AS1	0.156529	0.216089	0.134683	0.691852	0.711938	1.53359	2.39334	3.75639
NLG_000987	LINC-PPP1R3C-1	0.20803	0.400223	0.307705	0.458386	0.931684	0.748554	1.09966	1.9715
NLG_000993	LINC-LGI1-5	0.0113706	0.118454	0.0336567	0.208353	0.255545	0.466182	1.51878	1.36813
NLG_001015	LINC-ADRA2A-1	0.0696907	0.0419054	0.0737348	0.0903756	0.0522966	0.0987011	0.26568	0.825415
NLG_001025	LINC-CPXM2-1	0.261686	0.260616	0.406379	1.66813	1.11575	1.54872	1.72247	5.95578
NLG_001064	LINC-ABCC8-1	0.00697482	0.0365808	0.382151	0.146528	0.146394	0.11825	0.377724	0.538728
NLG_001246	LUZP2-AS1	0.100441	0.306487	0.364503	0.598089	0.470036	2.24745	2.80532	2.31306
NLG_001270	LINC-LRRC4C-1	0.0539092	0.325999	0.351059	1.11166	1.90934	3.01223	2.27924	6.53372
NLG_001271	LINC-GYLTL1B-1	0.0202587	0.0416198	0.299423	0.0721902	0.191904	0.619628	1.20736	0.539861
NLG_001363	LINC-OPCML-3	1.3643	1.70525	0.247763	0.617897	0.224806	0.442973	0.384655	1.68264
NLG_001545	LINC-TMEM132C-2	0.0462893	0.132556	0.0588498	0.137377	0.0884009	0.119378	0.441835	1.16701
NLG_001576	LINC-TSPAN9-1	0.199051	0.0707488	0.174251	0.420117	0.261166	1.25338	1.15076	0.851704
NLG_001580	LINC-PRMT8-1	0.0478056	0.10515	0.124684	0.209099	0.168299	0.607119	0.673911	0.341524
NLG_001604	RP11-513G19.1-AS3	0.439225	0.245025	1.28586	2.662	3.45499	2.18491	3.8328	8.22571
NLG_001856	LINC-LSP1-1	0.125966	0.189415	0.645482	0.637964	4.58584	1.28041	1.72266	4.26131
NLG_001880	LINC-CCNA1-2	0.0395227	0.0910703	0.257479	0.177307	0.384411	0.319776	0.350563	1.22004
NLG_002150	LINC-VRK1-8	0.345405	0.675222	0.287551	0.249039	0.0822136	0.212507	0.00954716	0.0131874
NLG_002157	RP11-76E12.1-AS1	1.0397	0.891301	0.028852	0.384569	0.0814955	0.0982163	0.0514019	0.260281
NLG_002187	LINC-PRKD1-9	0.130193	0.503973	0.377966	0.620055	1.04435	1.15518	1.39867	1.72028
NLG_002188	LINC-PRKD1-10	0.232489	0.598956	0.511786	0.826901	2.04062	1.33736	1.93084	1.98644
NLG_002278	CTD-2547L24.4-AS1	0.0100642	0.10505	0.0595864	0.23241	0.431356	0.868811	0.9977	1.56261
NLG_002340	LINC-TJP1-3	0	0.0145661	0.0830947	0.0705916	0.306972	0.157361	0.420975	0.615816
NLG_002384	LINC-CYP1A1-1	0.0440789	0.0152248	0.0652004	0.147602	0.39087	0.205647	0.323669	1.0017
NLG_002545	LINC-AGBL1-3	0.584444	0.549544	0.100321	0.0918693	0.00807445	0.00796337	0	0
NLG_002546	LINC-AGBL1-4	0.586497	0.545608	0.188303	0.180579	0	0	0	0
NLG_002560	LINC-MCTP2-1	0	0.00725895	0.0409874	0.170444	0.0858241	0.299825	0.215025	0.568433
NLG_002562	LINC-MCTP2-3	0.048279	0.249585	0.951986	2.34014	1.81813	4.33231	2.12418	8.06161
NLG_002564	LINC-MCTP2-5	0	0.137466	0.363708	0.477218	0.486999	1.24128	0.626321	2.19139
NLG_002567	LINC-MCTP2-8	0.0312797	0.0485457	0.50888	0.392329	0.683181	0.772557	0.743495	2.83454
NLG_002568	LINC-MCTP2-9	0.043878	0.0151571	0.432693	0.220412	0.486379	0.614175	0.373768	2.13683
NLG_002570	LINC-MCTP2-11	0	0.0321086	1.07996	0.581455	1.40805	0.843595	1.6825	3.58577
NLG_002571	LINC-MCTP2-12	0.02345	0.095875	0.415718	0.199771	0.64309	0.497981	0.614674	2.12423
NLG_002572	LINC-MCTP2-13	0.0476139	0.0469082	0.280393	0.558254	0.666792	0.939964	1.01644	3.99599
NLG_002627	LINC-MKL2-1	0.448765	0.497946	0.270363	0.41644	0.804533	2.66129	2.30969	5.07001
NLG_002805	LINC-CHRNE-1	0.294242	0.540372	0.28719	0.523384	0.306288	0.730902	1.47279	1.93543
NLG_002867	ARL5C-AS1	0.0311577	0.0408	0.2076	0.310039	0.80967	0.256528	0.283305	0.248115
NLG_002874	LINC-NEUROD2-6	0.775767	1.65528	0.955728	0.646432	0.227674	0.308811	0.194594	0.336142
NLG_002896	LINC-CRHR1-1	0.989899	0.913155	1.43322	5.02513	3.21506	7.4714	5.25883	5.23694
NLG_002897	LINC-SPPL2C-1	0.30538	0.773645	0.692061	2.59686	1.38845	5.58463	2.46208	3.45211
NLG_002943	LINC-FLJ45079-1	0.00414903	0.00437176	0	0.678642	0	0.956828	1.44054	1.50959
NLG_003096	LINC-C18orf42-1	0.373713	0.431301	0.538615	0.269767	0.177995	0.166153	0.0435337	0
NLG_003134	LINC-RIT2-1	0.120923	0.271814	0.254835	1.08679	1.89898	3.11193	3.22615	10.1243
NLG_003137	LINC-RIT2-4	0	0.0424272	0.141103	0.0489488	0.336773	0.267332	0.204315	1.02944
NLG_003146	LINC-ST8SIA5-3	0.0167101	0.0437235	0.259766	0.175224	0.350467	0.416379	0.570384	0.235301
NLG_003198	LINC-MC2R-1	0.0114334	0.0271621	0.182114	0.330921	0.502881	0.660223	0.619134	0.612072
NLG_003214	LINC-DTNA-1	0	0.0504303	0.0711827	0.194035	0.360349	0.329907	0.359731	0.993551
NLG_003235	RP11-27G24.1-AS1	0.0449245	0.10857	0.509439	0.63375	0.739717	1.01966	0.567235	1.5492
NLG_003236	LINC-LMAN1-1	0.0338457	0.0524227	0.475454	0.847695	0.915369	1.00787	0.535661	0.76074
NLG_003243	LINC-DOK6-6	5.32544	7.83448	2.84804	2.4835	1.17869	3.18044	2.07998	2.4789
NLG_003248	LINC-CBLN2-1	0.0322012	0.0783441	0.667217	0.139314	1.18549	0.120764	0.208879	1.78359
NLG_003292	LINC-CACNA1A-1	0.673874	0.64606	0.867283	0.154643	0.596681	0.0402234	0.0570734	0.0525913
NLG_003446	LINC-GADD45B-1,LINC-GNG7-1	0.0524225	0.169774	0	0.0220137	0.262773	0.227864	0.979963	1.51848
NLG_003509	LINC-CCNE1-1	0.0142296	0	0.147347	0.0204327	0.270457	0.225842	0.426499	0.485259
NLG_003548	CCDC61-AS1	1.81786	2.97285	6.2363	4.22364	9.43008	8.46338	9.17235	17.6914
NLG_003595	LINC-ZNF135-2	2.3998	1.45861	1.25517	0.365337	0.347472	0.0475378	0.0905894	0.125441
NLG_003752	LINC-POU3F3-1	4.23796	9.7099	3.75795	3.65961	1.9979	2.7414	2.57466	1.53784
NLG_003753	LINC-POU3F3-2	5.43881	14.2918	3.95349	2.95901	1.94296	3.21837	2.46804	1.22339
NLG_003823	AC009495.4-AS1	0	0	0	0.0964014	0	0.407548	0.654345	2.26278
NLG_003959	LINC-AC062017.1-2	0.12676	0.118016	0.216652	0.177051	0.40978	0.15653	0.507455	1.20974
NLG_003970	LINC-MYT1L-5	0	0	0.0306278	0.191896	0.176636	0.6527	0.653572	0.326196
NLG_003989	LINC-KCNF1-4	0.32222	0.183228	0.690957	0.807828	3.01318	1.20057	3.27483	1.93926
NLG_004100	LINC-CH17-132F21.1-1	0	0	0.0244521	0.13022	0.329586	0.554201	0.465414	0.06029
NLG_004235	NOSTRIN-AS4	0.924867	0.797719	0.410441	0.475196	0.0439213	0.114984	0.108591	0.0750145
NLG_004236	NOSTRIN-AS5	1.66638	2.52105	0.425335	1.37616	0.191606	0.656407	0.144178	0.210845
NLG_004344	LINC-NKX2-2-1	0.043151	0	0.0319061	0.0153519	0.530908	0.139758	0.717458	1.20034
NLG_004408	LINC-MYT1-1	0.964315	1.09069	0.402784	0.706312	0.415875	0.525501	0.382596	0.211288
NLG_004437	LINC-PROKR2-3	0.00704458	0.0664965	0.0730214	0.688874	0.127691	0.842592	0.487789	0.829077
NLG_004445	LINC-SLC24A3-1	0.140059	0.112331	0.350797	0.411712	0.553914	0.82826	0.714716	1.28998
NLG_004566	BACH1-AS3	0	0	1.08418	1.26227	0.969981	3.02583	5.71588	2.6679
NLG_004622	LINC-MN1-2	0.0150529	0	0	0.161947	0.0428966	0.505421	0.649705	0.421352
NLG_004626	RP1-76B20.11-AS1	2.22754	1.66965	0.798232	0.872184	0.0299586	0.145447	0.0827462	0.0381464
NLG_004670	LINC-CELSR1-1	2.30988	1.191	0.896882	0.922676	0.3265	0.589161	0.303237	0.0139625
NLG_004729	LINC-ISX-1	0.015008	0.0471879	0.100001	0.347678	0.150299	0.798154	0.419492	0.974736
NLG_004730	LINC-ISX-2	0.0255723	0.352293	0.368232	3.11218	1.56644	3.47777	2.74801	3.84183
NLG_004854	LINC-IQCF3-1	2.65362	3.22904	2.47859	2.05682	0.846603	1.06579	0.816263	1.22717
NLG_004859	LINC-SLMAP-1	0.00559947	0.0058864	0.00829343	0.0121898	0.0374226	0.110941	0.383297	0.762983
NLG_004860	LINC-SLMAP-2	0.0321764	0.0648977	0	0.0226033	0.212007	0.646828	2.28616	3.08475
NLG_004873	LINC-PDZRN3-1	0.0982908	0.127795	0.16362	0.35369	0.899997	1.08078	2.43072	0.974377
NLG_004948	LINC-TMEM108-3	0.0520267	0.0816388	0.205395	0.206855	0.322337	0.676473	0.791602	1.08268
NLG_004950	LINC-TMEM108-5	0.0160306	0.0497278	0	0.126323	0.182634	0.358407	0.423211	0.760191
NLG_004960	LINC-CLSTN2-1	0.917358	1.4789	0.660845	0.264778	0.326607	0.107762	0.126849	0.684965
NLG_005062	LINC-ARPP21-4	0.0745031	0.186261	0.329916	0.25938	1.95292	0.81002	1.18435	1.5216
NLG_005108	LINC-EPHA6-2	0.0559848	0.13452	0.193118	0.373121	0.442316	1.19574	0.933701	1.08659
NLG_005186	EIF2B5-AS2	2.56869	1.38942	3.38442	7.46956	19.8524	11.3995	15.204	21.3738
NLG_005218	LINC-PIGG-1	4.52718	6.76728	5.43187	8.23495	8.51449	16.3673	16.1477	23.2163
NLG_005232	LINC-MAN2B2-1	0.0203913	0.0319201	0	0.0514956	0.252466	0.31566	0.523349	0.710407
NLG_005319	LINC-TRAM1L1-1	0.0228892	0.120507	0.1085	0.066523	1.36441	0.272439	0.158875	0.0731233
NLG_005382	LINC-NEIL3-1	0.521996	0.566382	0.440292	0.448908	0.0983148	0.25579	0.0916153	0.0421644
NLG_005393	LINC-ZNF732-3	0.75081	1.11282	1.0206	0.737765	0.216798	0.378215	0.106507	0.10649
NLG_005492	LINC-CXXC4-1	0.0499512	0.162941	1.15424	0.199509	0.65835	1.22622	1.30187	1.95101
NLG_005610	LINC-NPR3-1	0.337911	0.716538	0.081737	0.143002	0.0461422	0.09459	0.079866	0.564067
NLG_005745	LINC-PROP1-2	0.109895	0.0974518	0.232187	0.562561	0.387603	0.643762	0.995042	2.06228
NLG_005831	LINC-TMEM171-1	0.0140038	0.0514095	0.0414738	0.106514	0.167	0.11211	0.242426	0.592311
NLG_005903	LINC-ADAMTS19-1	0.155859	0.282751	1.07106	0.45626	0.670086	1.25594	0.813107	0.861973
NLG_005989	LINC-EXOC2-7	0.0355727	0.098735	0.210558	0.153687	0.812371	0.310861	0.701967	0.882845
NLG_006058	LINC-NRSN1-1	0.0390166	0.33098	0.014677	0.75818	2.50036	2.18151	4.847	10.4449
NLG_006073	LINC-HLA-A-1	0	0.187539	0	0	0	0.717953	1.05643	5.88723
NLG_006257	LINC-NKAIN2-2	0.0242419	0.0357204	0.502722	0.588095	0.388992	0.361699	0.23292	0.744472
NLG_006347	LINC-RBM24-1	0	0.0200279	0.0993331	0.145366	0.45665	0.198012	0.424457	1.00836
NLG_006412	LINC-PTCHD4-3	0.39849	1.21412	3.26256	0.905214	5.56822	1.24645	1.69175	9.89329
NLG_006439	LINC-KCNQ5-1	0.0238424	0.0372207	0.458654	0.145916	0.578498	0.245539	0.305448	1.48407
NLG_006503	LINC-CENPW-16	0	0.00948672	0.147768	0.0655657	0.164303	0.332478	0.192952	0.555199
NLG_006508	LINC-CENPW-21	0	0	0.0974746	0.200574	0.265902	0.521657	0.42036	0.680984
NLG_006510	LINC-CENPW-23,LINC-RSPO3-23	0.0425782	0.0952258	0.885691	0.681029	0.926756	1.79941	0.94724	1.54454
NLG_006512	LINC-RSPO3-2	0.0110331	0	0.114299	0.087478	0.220565	0.661797	0.6049	0.215627
NLG_006513	LINC-RSPO3-3	0.0230017	0.0470572	0.475764	0.130707	0.348109	0.594968	0.844458	0.639233
NLG_006515	LINC-RSPO3-5	0.0248583	0.0387772	0.257472	0.0983775	0.342872	0.511688	0.647587	0.561017
NLG_006518	LINC-RSPO3-1,RSPO3-AS1	0.0737639	0.0750565	2.3307	0.545688	2.63652	2.04837	3.94528	3.09064
NLG_006605	RN7SL556P-AS1	0.175667	0.284603	0.326948	0.314209	0.305515	0.348939	1.29076	0.935395
NLG_006738	LINC-NRCAM-1	0.853724	0.986635	0.408713	0.466391	0.263659	0.313756	0.209177	0.375912
NLG_006803	LINC-RBAK-RBAKDN-2	0.0579701	0.178903	0.114255	0.151659	0.0732541	0.573755	0.542425	2.45974
NLG_006804	LINC-RBAK-RBAKDN-3	0.0408614	0.146867	0.120783	0.189249	0.116109	0.511166	0.590799	3.51359
NLG_006868	LINC-ADCY1-2	0.115226	0.204407	0.170095	0.365726	0.76057	1.00424	3.00485	1.66201
NLG_006871	LINC-UPP1-2	0.0940614	0.0833547	0.102663	0.179766	0.226955	0.402001	0.554881	1.10671
NLG_007134	RP11-32K4.1-AS1	0.0838748	0.0631161	0.113439	0.198731	0.418854	0.842479	0.655116	4.34594
NLG_007190	LINC-RUNX1T1-1	0.424932	1.50055	2.48857	2.19824	5.47451	6.17129	3.83741	6.70492
NLG_007219	LINC-ARC-2	0	0	0	0.0113358	0.0300423	0.14741	0.306337	0.904257
NLG_007226	LINC-SCRIB-1	0.0863633	0.33043	0.292349	0.084992	0.282617	0.37804	0.986571	1.56671
NLG_007228	LINC-SCRIB-3	0.0451352	0.155811	0.133519	0.0971186	0.100041	0.238549	0.609612	1.37327
NLG_007270	LINC-ZNF703-1	1.27873	0.698734	0.557581	0.812541	0.383909	0.163518	0.0593737	0.0328102
NLG_007349	LINC-RUNX1T1-2	0.00830697	0.0521703	0.049195	0.126164	0.182149	1.82007	1.24474	0.4374
NLG_007350	LINC-RUNX1T1-3	0.0395377	0.0928856	0.0292609	0.349622	0.4143	4.52201	2.79223	0.604709
NLG_007485	LINC-TLE1-1	0.462737	0.843629	0.207435	0.151051	0.079964	0.130946	0.0370917	0.0683257
NLG_007532	RP11-85O21.2-AS1	0.699769	1.30023	0.772485	2.20566	1.06023	5.10366	5.02976	3.76819
NLG_007560	LINC-GLIS3-1	0	0	0.087446	0.0340423	0.573558	0.431587	0.292411	0.187538
NLG_007614	TMC1-AS1,snoU13-AS1	0.990005	1.12838	0.882108	1.16719	2.16171	1.57441	2.24477	3.11807
NLG_007684	PAPPA-AS2	1.22726	2.6373	0.646396	0.142017	0.25619	0.107349	0.0809	0.647882
NLG_007697	LINC-LHX2-2	0.0294451	0.0310229	0.068546	0.137597	0.148707	1.02963	0.850019	0.573901
NLG_007739	LINC-GYG2-1	0.0769676	0.0386486	0.0434398	0.463887	0.052544	0.405537	0.241568	1.21243
NLG_007750	LINC-PPEF1-2	0.0271199	0.0569118	0.0200803	0.245635	0.103505	0.56848	0.313059	0.897896
NLG_007804	LINC-CENPI-1	1.78212	2.69509	1.02347	1.57485	0.547344	1.23411	0.53459	0.559737
NLG_007882	LINC-RP11-706O15.1-2	0.103843	0.0426335	0.153468	0.281053	0.059004	0.692547	0.582181	1.2824
NLG_007914	LINC-KDM5C-2	0.31122	0.475322	0.306405	1.34002	1.44509	2.74559	1.33377	2.06278
NLG_008046	LINC-MAGEA8-1	0.0172748	0.0361448	0.0383621	0.0499537	0.312857	0.665752	0.620122	0.222045
NLG_008062	LINC-TBL1Y-1	0.628637	1.26974	0.589616	0	0	0.557526	0	0
NLG_008069	LINC-HSFY2-2	0.440376	0.271336	0.366457	0	0	0.244251	0	0
NLG_008071	LINC-KDM5D-2	1.03835	0.968041	1.04065	0	0	1.21283	0	0
NLG_008072	ZFY-AS1	7.74273	1.73726	4.77419	0	0	1.20073	0	0
NLG_008075	LINC-UTY-2	0.955961	2.5102	0.458722	0	0	1.03887	0	0
NLG_008076	LINC-UTY-3	0.433343	1.2484	0.427808	0	0	0.887684	0	0
NLG_008078	LINC-AC009977.1-2	0.516889	1.16631	0.916243	0.00175968	0	0.917379	0	0
TUCPG_000010	TUCP-PTCHD2-1	0.132687	0.158382	0.255525	0.331061	0.460574	1.27037	1.23998	0.380469
TUCPG_000059	TUCP-BCAR3-1	1.5265	2.51268	4.09749	3.39132	4.19997	7.2794	5.7612	8.83946
TUCPG_000102	ASCL5-ASTUCP1	0.280257	0.509381	0.770316	1.00049	1.56834	0.948537	1.73415	2.13131
TUCPG_000103	PM20D1-ASTUCP1	0.00884016	0.0279327	3.28059	1.32946	1.1739	1.07748	0.00786804	0.0543193
TUCPG_000104	TUCP-SLC26A9-1	0.022222	0.0279284	2.97632	1.35253	1.17487	1.46729	0.0173571	0.0547691
TUCPG_000106	TUCP-PM20D1-1	0	0	0.814797	0.614385	0.254885	0.739661	0	0.0288916
TUCPG_000167	TUCP-NFIA-1	1.18646	2.73188	0.984932	0.800525	0.437033	0.442258	0.446528	0.275265
TUCPG_000180	GPR88-ASTUCP1	0.261514	0.220873	1.48442	0.494486	1.6977	1.32006	1.45711	1.70953
TUCPG_000190	RP11-325P15.1-ASTUCP1	0.0464607	0.0243374	0.137585	0.1345	0.642454	0.327896	0.419036	0.986642
TUCPG_000229	RP11-730A19.5-ASTUCP1	0.836897	1.65348	1.39317	2.99333	3.36681	3.24096	3.19206	4.97927
TUCPG_000233	TUCP-NRP1-1	0	0	0.0717622	0.0652009	0.244385	0.0456472	0.399524	0.271619
TUCPG_000262	TUCP-CPXM2-1	0	0.0630256	0	0.443683	1.1545	1.84779	1.76538	4.96887
TUCPG_000263	TUCP-CHST15-1	0.0129692	0.0612655	0.0672225	0.394837	0.272283	0.299458	0.391664	0.437461
TUCPG_000269	LINC00709-ASTUCP1	0.00605917	0.0121399	0.0957319	0.696085	0.301251	1.38853	1.35986	3.78668
TUCPG_000272	TUCP-CELF2-2	0.0387707	0.209108	0.219941	0.572585	0.952137	1.31784	0.931046	3.10381
TUCPG_000322	BAG3-ASTUCP1	0.277045	0.599544	0.449808	0.305527	0.412083	0.00502826	0.00947521	0.00654183
TUCPG_000341	TUCP-ABCC8-1	0.0193572	0.0646838	0.454099	0.190191	0.169629	0.241161	0.344967	0.706484
TUCPG_000359	RP11-10A7.1-ASTUCP1	0.0136685	0.0047977	0.0269968	0.0297945	0.24809	0.0860818	0.364052	0.652376
TUCPG_000462	TUCP-HOXC13-1	0.159215	0.263459	0.203172	0.36028	0.383231	0.557141	1.01777	1.5696
TUCPG_000480	FAM109A-ASTUCP1	0.884241	1.07864	2.08662	3.6807	2.76371	3.92108	2.50894	3.36911
TUCPG_000489	RP11-407A16.1-ASTUCP1	0	0	0.0340372	0.0654547	0.435822	0.170255	0.604125	0.862923
TUCPG_000497	RP5-1063M23.2-ASTUCP1	0.133908	0.373378	0.28294	0.52689	0.4315	1.49568	1.53287	0.913411
TUCPG_000504	RP11-513G19.1-ASTUCP1	0.499809	0.311745	1.46416	2.20598	4.35252	2.8718	2.89163	9.93018
TUCPG_000513	KRT86-ASTUCP1	0.0558142	0.165267	0.179016	0.32925	0.248184	0.305789	0.55207	1.90056
TUCPG_000541	TUCP-SFSWAP-1	0.0612339	0.123325	0.100336	0.215492	0.369841	0.729325	0.957322	1.42605
TUCPG_000546	AL359538.2-ASTUCP1	0.0892536	0.0930021	0.0330228	0.0884446	1.01952	0.575017	1.45009	0.408784
TUCPG_000580	TUCP-RASA3-1	0.582174	0.819172	0.892536	2.05443	1.37884	2.77436	3.20488	2.50264
TUCPG_000642	TUCP-C14orf23-1	0.0296457	0.212817	0.202056	0.263315	0.739792	0.589264	0.766262	0.831747
TUCPG_000660	TUCP-EIF5-1	0.0668648	0.334641	0.668618	0.194426	1.37759	0.481858	0.855668	4.60767
TUCPG_000664	TUCP-TMEM179-2	0.0384289	0.115443	0.0813118	0.179292	0.351196	0.367792	0.766305	0.545924
TUCPG_000746	TUCP-ADAMTSL3-2	0.0045569	0.0143951	0.114755	0.12913	0.383076	0.111924	0.364964	1.15344
TUCPG_000750	TUCP-AGBL1-1	0.6105	0.859555	0.230276	0.112039	0	0.0784453	0.0211517	0.116875
TUCPG_000751	TUCP-AGBL1-2	0.286481	0.641946	0.305992	0.0342095	0	0.0148287	0	0
TUCPG_000754	TUCP-AGBL1-5	0.36812	0.357379	0.0907841	0.0618179	0	0	0.0108378	0.0149715
TUCPG_000757	TUCP-ST8SIA2-1	0.0919278	0.0716115	0.40856	0.0929959	0.317002	0.181359	0.42349	0.707562
TUCPG_000758	TUCP-MCTP2-1	0.0300043	0.104406	0.45892	0.42587	0.352471	0.713294	0.504623	1.96872
TUCPG_000915	ADORA2B-ASTUCP1	1.92614	2.73777	0.151413	1.92877	0.121864	0.104159	0.891489	0.156513
TUCPG_000934	TUCP-TMEM106A-6	0.950809	2.23716	1.13382	0.125358	0.0942861	1.21076	0.268795	0.272704
TUCPG_000935	TUCP-ARL4D-1	0.484977	0.67803	0.646041	0.0624533	0.0960433	0.461649	0.157262	0.18696
TUCPG_000956	TUCP-MC2R-1	0.0200777	0.0422521	0.0743496	0.426464	0.450618	1.2511	2.54045	1.30697
TUCPG_001041	WDR87-ASTUCP1	0.0305117	0.0512791	0.361502	0.110635	0.337828	0.822792	1.37183	0.741266
TUCPG_001042	TUCP-IFNL3-1	0.0238376	0.0748967	0.0470588	0.120733	0.303069	0.246681	0.570855	0.408791
TUCPG_001055	CTU1-ASTUCP1	0.890181	1.07381	0.764918	0.212778	0.939771	0.486018	0.133941	0.233659
TUCPG_001154	EPS8L1-ASTUCP1	0.230336	0.197678	0.516797	0.28821	0.819067	0.433896	1.1092	1.6088
TUCPG_001185	TUCP-SEMA4F-1	0.369785	0.559603	0.788583	0.933702	1.1804	1.51441	1.29666	2.5622
TUCPG_001196	TUCP-POU3F3-2	0.771057	1.9464	0.997159	0.499615	0.329427	0.433078	0.298445	0.195248
TUCPG_001305	TUCP-PAX1-1	0.0134103	0	0.0198398	0.00963777	0.267745	0.263179	0.307612	1.04608
TUCPG_001394	TUCP-BACE2-1	1.59768	1.56973	0.355741	0.280205	0.227854	0	0.287273	0.158829
TUCPG_001400	TUCP-MICAL3-1	0.231114	0.517363	0.248399	0.658243	1.94965	1.3619	1.85847	1.95829
TUCPG_001413	TUCP-PDGFB-1	0.214425	0.0912468	0.158827	0.140895	0.386129	0.86134	2.01543	2.48371
TUCPG_001422	CDPF1-ASTUCP1,PKDREJ-ASTUCP1	0.107722	0.37876	1.04602	0.82448	0.80215	0.922755	1.23565	1.0733
TUCPG_001458	MOV10L1-ASTUCP1	0.0456066	0.0742669	0.153551	0.195912	0.408039	0.666167	0.516745	0.657428
TUCPG_001459	MOV10L1-ASTUCP2	0.0241441	0.0507271	0.062576	0.288927	0.328407	0.552098	0.375456	0.666597
TUCPG_001461	TUCP-PANX2-4	0.882649	0.851522	1.98813	2.62385	3.50618	2.91842	3.95263	5.894
TUCPG_001480	TUCP-PDCD6IP-1	0	0	0.0459038	0.0149158	0.13783	0.610929	1.11605	0.518062
TUCPG_001493	FAM19A4-ASTUCP1	0.0165473	0.0519638	0.0734969	0.143615	0.173533	0.248974	0.271432	0.68895
TUCPG_001534	MUC4-ASTUCP1	0.13928	0.207999	0.962927	0.976294	1.83015	1.17053	1.59515	2.02167
TUCPG_001535	TUCP-PIGZ-1	0.115274	0.954617	0.438401	0.472679	0.542735	1.02668	2.40656	2.78962
TUCPG_001589	TUCP-PPP2R2C-1	0	0.0589369	0	0.0408059	0.310569	0.384701	0.676395	0.830659
TUCPG_001619	RP11-555K12.1-ASTUCP1	0.0525228	0.079665	0.0826817	0.13856	0.200835	0.254684	0.28079	0.755158
TUCPG_001643	TUCP-FAM90A26-1	1.03959	7.23305	1.04362	1.1844	0.145877	0.321003	0.236677	0.502305
TUCPG_001645	TUCP-FAM90A26-2	0.370898	2.19598	0.502851	0.514238	0.0702344	0.12908	0.0529893	0.150626
TUCPG_001709	TUCP-EDIL3-1	0.0157102	0.0164559	0.0581524	0.0511573	0.104867	0.273453	0.313547	0.471513
TUCPG_001735	FGF1-ASTUCP2	0.0165449	0.0170945	0.269129	0.580402	0.157035	0.231048	0.320151	0.683673
TUCPG_001741	TUCP-FGF18-1	0.540318	0.341197	0.129412	0.195472	0.0303069	0.0822268	0.0211428	0.0389324
TUCPG_001759	TUCP-ADAMTS6-1	1.09858	3.08662	0.733931	0.884378	0.342674	0.501948	0.12912	0.083226
TUCPG_001760	TUCP-CENPK-1	0.58453	0.896563	0.326445	0.317983	0.167985	0.15505	0.0682694	0.0404148
TUCPG_001787	TUCP-ADAMTS19-1	0.145385	0.312924	0.884939	0.590155	0.800925	1.65621	0.981329	0.682584
TUCPG_001791	TUCP-TIFAB-1	0.798386	0.588989	0.168938	0.395216	0.143574	0.181068	0.0783816	0
TUCPG_001822	TUCP-AL033381.1-1	0.533855	0.838802	0.383597	0.147709	0.12727	0.0812528	0.285522	0.442407
TUCPG_001868	TUCP-POU3F2-1	1.50507	1.95348	2.29021	4.63564	4.32146	5.32298	3.39098	2.34871
TUCPG_001902	MLLT4-AS1-ASTUCP1	176.009	13.4626	38.7752	9.38328	19.6958	2.89122	12.5674	2.15358
TUCPG_001907	RP11-420L9.4-ASTUCP1	0.148719	0.154873	0.475371	0.904774	1.30693	1.73873	2.72494	0.877139
TUCPG_001954	TUCP-RSPO3-1	0.0211906	0.133348	0.669418	0.429777	1.031	0.977884	0.708558	1.40281
TUCPG_001956	TUCP-RSPO3-3	0.0213801	0.100325	0.506288	0.308342	0.539454	0.591371	0.510637	0.835951
TUCPG_001994	TUCP-OCM-1	0.497135	0.854503	1.14806	1.33868	1.77121	2.30047	5.32846	4.67323
TUCPG_002021	TUCP-ZNF92-1	0.536145	0.556358	0.448381	0.580783	0.132437	0.118917	0.056035	0.0232138
TUCPG_002099	KCND2-ASTUCP1	0.191595	0.269431	1.1512	0.415578	0.501905	0.600704	1.2326	0.776732
TUCPG_002177	TUCP-MAFA-1	2.46018	3.74196	1.47805	1.9173	0.188843	0.892516	0.49743	0.412696
TUCPG_002258	DENND1A-ASTUCP1	0.0148364	0.0153725	0.109726	0.170308	0.380561	0.442931	0.758134	0.794625
TUCPG_002321	PAPPA-ASTUCP1	0.964243	1.18668	0.757386	0.203004	0.399882	0.115467	0.0906065	0.364559
TUCPG_002323	TUCP-LHX2-1	0.0597292	0.111888	0.123739	0.249422	0.204595	1.07363	1.20318	0.656075
TUCPG_002324	TUCP-LHX2-2	2.30974	3.62482	1.81388	5.92503	4.85409	18.161	21.1967	8.95728
TUCPG_002339	ASMTL-ASTUCP1	1.23445	2.04796	1.00274	0.613958	1.017	2.92282	0.649853	0.396713
TUCPG_002389	TUCP-TMSB15B-1	0	0.00922393	0.874783	0.59919	0	0.256933	0.742496	0
TUCPG_002418	PHEX-ASTUCP1	0.00503897	0.0266165	0.0485325	0.0311998	0.166253	0.155091	0.296546	1.27164
TUCPG_002427	TUCP-KDM5C-1	0.470066	1.05576	0.574504	2.23639	2.22038	3.93319	2.40342	2.63338
TUCPG_002428	TUCP-KDM5C-2	0.902317	1.25586	1.09814	4.06632	3.19902	5.96465	3.41662	4.53527
TUCPG_002430	TUCP-KDM5C-4	0.346962	0.613763	0.622925	2.47683	1.99295	4.14813	2.01492	2.92427
TUCPG_002510	GPR143P-ASTUCP1	0.734278	0.761553	0.565607	0	0	0.193271	0	0
TUCPG_002511	TUCP-TBL1Y-1	0.430954	0.657822	0.217798	0	0	0.335158	0	0
TUCPG_002512	TUCP-TBL1Y-2	0.317227	1.02136	0.343685	0	0	0.502373	0	0
TUCPG_002513	TUCP-TBL1Y-3	0.283455	0.380138	0.196504	0	0	0.284351	0	0
TUCPG_002514	TUCP-TBL1Y-4	0.315102	0.306764	0.139912	0	0	0.167458	0	0
TUCPG_002515	TUCP-TMSB4Y-1	0.524994	0.993645	0.844186	0	0	1.45418	0	0
TUCPG_002516	TUCP-HSFY2-1	0.442423	0.40802	0.316624	0	0	0.27223	0	0
TUCPG_002517	TUCP-KDM5D-1	0.910074	2.30513	1.48771	0.00391031	0	1.52767	0	0.00330432
TUCPG_002519	TUCP-EIF1AY-1	0.188548	0.610213	0.172791	0	0	0.303696	0	0
