# Supplementary material for: Single-cell analysis of long non-coding RNAs in the developing human neocortex
Source: Genome Biol. 2016 Apr 14;17:67. doi: 10.1186/s13059-016-0932-1 (PMC4831157; doi:10.1186/s13059-016-0932-1)
Supplement: Additional file 8: Table S5. — Related to Fig. 2c. Expression table of all bulk tissue samples showing genes enriched in either total RNA-seq or polyA RNA-seq. Both polyA and total RNA-seq data are represented for each tissue sample. Expression values are in TPM (Transcripts per Million). (XLS 58 kb) [file 13059_2016_932_MOESM8_ESM.xls]

## Sheet: tpm.bulk.enriched_total_or_pA
	gname	type	GW16_1t	GW21_1t	GW13_1t	GW23_1t	GW13_1pA	GW16_1pA	GW21_1pA	GW23_1pA	GW14.5_1pA	GW16_2pA	GW21_2pA	GW23_2pA	GW14.5_1t	GW16_2t	GW21_2t	GW23_2t
ENSG00000124529	HIST1H4B	total_mrna	299.915	142.423	908.403	119.705	0	0.287145	0.574414	0.335539	0	0	0.692677	0	418.176	304.398	95.5871	68.6795
ENSG00000124635	HIST1H2BJ	total_mrna	175.387	53.3973	372.395	50.9064	3.25498	2.05021	1.80209	0.653387	2.05326	2.20302	0.955422	0.527487	173.8	136.809	42.6103	12.6918
ENSG00000124693	HIST1H3B	total_mrna	505.801	156.878	1232.26	141.773	1.89644	0.651551	0.14482	0.253787	0.435012	0.193742	0.261955	0	649.593	570.886	164.699	19.4246
ENSG00000158406	HIST1H4H	total_mrna	130.234	63.9376	288.644	52.9498	0.721405	0.59484	0.661076	0.405471	0.926679	0.751734	0.478309	0.350723	180.418	117.926	57.8235	31.7061
ENSG00000168274	HIST1H2AE	total_mrna	1246.77	1043.53	1764.28	1056.38	5.59109	3.5607	4.74863	4.16081	2.2522	2.34049	3.16453	1.06076	1177.6	1117.13	623.328	501.442
ENSG00000168298	HIST1H1E	total_mrna	707.617	536.68	1068.74	402.251	0.665163	0.914109	2.00277	0.305191	0	0.232984	0.708781	0	626.566	644.628	399.174	150.684
ENSG00000180573	HIST1H2AC	total_mrna	178.059	121.931	226.874	122.823	12.4322	13.9508	9.83529	6.10428	7.67304	6.24992	4.52171	3.08729	144.047	173.433	85.329	64.7106
ENSG00000180596	HIST1H2BC	total_mrna	439.086	247.429	555.307	226.799	2.41489	0.983316	1.06549	0.861781	1.1489	1.3706	0.444759	0.608761	288.047	340.043	160.446	133.169
ENSG00000184260	HIST2H2AC	total_mrna	487.342	269.017	577.055	271.67	4.95013	3.04952	2.81555	1.64468	1.56618	1.15093	1.27321	0	296.272	374.727	230.079	79.9479
ENSG00000184348	HIST1H2AK	total_mrna	95.7261	59.4383	242.8	58.1557	6.64853	4.67984	4.30935	3.3853	2.38059	1.49097	0.806367	1.7344	115.576	131.817	47.2193	14.4955
ENSG00000184825	HIST1H2AH	total_mrna	328.934	80.1173	745.653	70.3607	0.652895	0.224312	0.897443	0.393176	0	0.100051	0.270553	0	285.21	189.514	69.0425	12.0069
ENSG00000187837	HIST1H1C	total_mrna	940.207	524.105	1821.85	300.936	21.8073	8.40252	13.8205	2.86377	7.57349	12.5551	8.95228	1.28809	983.04	693.591	307.509	84.3551
ENSG00000187990	HIST1H2BG	total_mrna	783.238	557.725	1695.43	375.98	6.87264	8.06264	6.2979	2.42267	3.99885	6.9869	3.88989	1.79286	784.299	822.584	313.674	188.238
ENSG00000188987	HIST1H4D	total_mrna	567.528	300.821	1077.96	341.504	1.01626	0.558642	0.372508	0.326397	0.745961	0.249172	0.505352	0	703.73	516.017	223.189	150.082
ENSG00000196331	HIST1H2BO	total_mrna	343.907	107.768	703.472	75.0032	4.4724	0.219509	0.439113	0.128252	0.439669	0.979082	0.26476	0.155309	303.837	250.638	93.8797	14.427
ENSG00000196532	HIST1H3C	total_mrna	354.722	95.1769	740.039	117.882	0.325025	0.670005	0.148922	0.130488	0.298222	0.796917	0	0	334.47	233.483	63.6358	15.1324
ENSG00000196787	HIST1H2AG	total_mrna	170.723	53.9503	312.712	45.7839	4.03117	2.38078	1.22118	0.802507	1.34499	1.30696	0.607446	0.323937	115.686	100.469	37.0686	7.84851
ENSG00000196890	HIST3H2BB	total_mrna	102.891	72.7028	140.494	56.6772	4.95088	6.80381	8.46879	3.71024	2.11988	1.71968	1.5045	2.88834	72.2882	65.1058	34.7766	49.1736
ENSG00000196966	HIST1H3E	total_mrna	200.953	92.5053	654.042	104.113	5.16664	1.10942	1.47955	1.55568	1.77771	1.97936	1.47194	0.470971	278.784	253.577	83.0183	30.0683
ENSG00000197238	HIST1H4J	total_mrna	22.0396	20.8709	27.4928	10.608	0.797789	0.822279	0.913841	1.44129	0.731999	0.366763	0.661192	0.387858	15.971	24.6413	11.4626	16.1573
ENSG00000197409	HIST1H3D	total_mrna	139.629	55.6395	290.553	59.1889	0.776115	0.237019	0.711211	0.0692414	0.237371	0.264296	0.500289	0.0838491	159.372	179.425	61.1911	19.9942
ENSG00000197459	HIST1H2BH	total_mrna	371.054	145.714	717.935	119.133	5.96746	2.41202	1.44752	2.25483	3.86495	3.22751	1.01824	0.511973	313.572	263.251	87.6904	30.398
ENSG00000197714	ZNF460	total_mrna	86.816	101.385	60.5821	83.9027	4.00101	5.58618	6.80627	5.79287	6.6001	7.43572	11.3236	5.66992	89.9489	65.1857	98.5503	77.7213
ENSG00000197846	HIST1H2BF	total_mrna	184.134	111.152	289.927	91.0945	1.06116	0.686264	0.400407	0.300722	0.343641	0.726979	0.258667	0.0606942	133.137	128.212	72.8015	39.6985
ENSG00000197903	HIST1H2BK	total_mrna	299.979	121.172	731.624	111.557	21.4683	13.3764	12.6707	14.8274	13.0207	14.3303	7.99155	7.07605	270.002	221.2	87.6223	47.6887
ENSG00000198339	HIST1H4I	total_mrna	52.9773	23.6019	106.312	23.6331	2.94374	2.8242	1.32333	0.89194	0.917315	0.851138	1.19684	0.216022	54.5495	42.5244	13.2366	13.3951
ENSG00000198518	HIST1H4E	total_mrna	584.457	452.834	678.847	425.93	2.01174	0.873051	1.55243	0.892668	0.582897	2.14175	2.10605	0.205904	398.155	421.205	230.75	221.239
ENSG00000203813	HIST1H3H	total_mrna	198.114	69.6574	588.342	88.1112	3.62716	1.51707	0.722572	0.759752	1.44697	0.676664	0.784204	0.153339	280.664	254.987	81.8127	29.9564
ENSG00000203814	HIST2H2BF	total_mrna	130.465	49.0232	191.798	48.5829	0.779485	1.16437	1.4286	0.816363	0.901779	1.10101	0.421318	0.32953	88.8554	59.0319	34.9817	12.1811
ENSG00000212126	TAS2R50	total_mrna	8.58988	7.67635	6.36237	7.21689	0.149187	0.512554	0.273421	0.47915	0.410651	0.182893	0.618214	0.652766	9.69152	3.52575	5.94466	8.12656
ENSG00000226761	TAS2R46	total_mrna	7.97692	6.49202	5.18768	5.89117	0.160416	0.33068	0.367501	0.32201	0.294374	0.294988	0.332373	0.311955	8.42186	2.77766	4.30238	4.85457
ENSG00000256018	HIST1H3G	total_mrna	264.387	69.9059	615.917	73.8704	5.11132	2.4146	1.17097	0.256504	1.0259	0.489541	0.13238	0	311.291	281.136	69.0328	8.92391
ENSG00000124575	HIST1H1D	total_mrna	612.167	304.654	1102.79	166.263	0.384007	0	0.175947	0.23125	0	0.294229	0.477386	0	516.942	359.238	139.185	34.0584
ENSG00000124610	HIST1H1A	total_mrna	67.2135	28.824	141.733	31.447	0.09551	0	0	0.153377	0	0	0	0	62.0962	68.3419	19.2486	7.29262
ENSG00000137259	HIST1H2AB	total_mrna	135.334	37.0681	308.551	38.1808	0.62552	0	0	0.251127	0	0.0958556	0	0	131.277	99.7488	33.3135	11.0666
ENSG00000168242	HIST1H2BI	total_mrna	180.054	52.3989	387.399	54.1924	0	0	0	0	0.142885	0.381822	0	0	156.412	129.941	45.9429	11.6005
ENSG00000182572	HIST1H3I	total_mrna	276.307	125.489	352.611	125.949	0.46914	0	0.429907	0.125564	0	0.287567	0	0	193.059	272.315	94.1884	47.9069
ENSG00000182611	HIST1H2AJ	total_mrna	339.194	99.8148	565.802	82.8065	0.300779	0.41335	0.275626	0.120754	0	0	0.12464	0	217.086	205.087	70.9892	13.4434
ENSG00000184270	HIST2H2AB	total_mrna	159.395	86.1549	249.035	80.5457	0.166503	0.228819	0.457736	0.133692	0	0.204121	0.275989	0.161896	147.28	152.257	59.8395	30.5428
ENSG00000184357	HIST1H1B	total_mrna	737.79	237.027	1650.77	159.796	0.188844	0.389281	0.60568	0.0758149	0	0	0.078255	0	797.854	531.801	165.909	25.4092
ENSG00000184933	OR6A2	total_mrna	0.284377	0.188458	0.483157	0.302719	0	0	0	0.0436226	0.0498484	0	0	0	0.662648	0.0508499	0.166526	0.91059
ENSG00000185130	HIST1H2BL	total_mrna	346.204	128.044	660.313	93.1691	0.987991	0.452586	0.301789	0.396648	0	0.100934	0.272942	0	287.205	213.381	77.6015	32.0456
ENSG00000196176	HIST1H4A	total_mrna	193.009	81.498	484.481	66.2249	1.20312	0	0.367501	0	0.183984	0.122912	0	0	287.64	169.099	57.3138	36.7827
ENSG00000196226	HIST1H2BB	total_mrna	474.397	148.988	1062.44	93.3661	0.17307	0.237844	0	0	0	0	0.143437	0	453.852	341.147	115.116	28.041
ENSG00000196374	HIST1H2BM	total_mrna	379.36	126.959	618.483	96.4952	0.668998	0.229845	0.306526	0.134291	0.153457	0.820146	0.415839	0	335.172	248.429	95.6087	46.5647
ENSG00000196747	HIST1H2AI	total_mrna	390.939	121.58	721.751	83.895	2.24763	0.193052	0	0.112794	0.128892	0.861076	0.232849	0	276.453	253.234	92.1452	20.1441
ENSG00000197061	HIST1H4C	total_mrna	871.324	612.903	1399.7	595.634	0.179743	0.494028	0.164711	0.144322	0.494761	0.330529	0	0.17477	1077.29	786.155	412.93	390.135
ENSG00000197153	HIST1H3J	total_mrna	78.3165	24.2261	230.734	28.8995	0.531544	0.121747	0.162364	0.213398	0	0	0	0.0861396	109.886	79.9329	22.8776	7.34173
ENSG00000197697	HIST1H2BE	total_mrna	213.075	125.385	248.629	128.331	0.750436	0.618777	0.275072	0.602553	0	0.183996	0.124389	0	122.412	141.039	70.9614	70.8553
ENSG00000197914	HIST1H4K	total_mrna	21.0789	15.9589	201.023	109.619	0.210716	0.579157	0.772376	0.507575	0.580016	0.258323	0	0	49.7259	41.8112	21.314	16.8739
ENSG00000198327	HIST1H4F	total_mrna	254.772	187.845	702.806	178.206	0.358622	0	0	0	0	0	0	0	450.058	403.209	109.649	88.1579
ENSG00000198366	HIST1H3A	total_mrna	88.0615	40.7348	220.332	61.3096	0.954285	0.218573	0.728734	0	0.145932	0.682435	0.131815	0.154647	140.938	105.172	44.3631	25.3247
ENSG00000198374	HIST1H2AL	total_mrna	202.001	61.9413	433.146	55.1935	2.47343	0.357804	0.715762	0.104527	0.23889	0.079796	0.215782	0	149.461	178.319	54.367	11.152
ENSG00000198558	HIST1H4L	total_mrna	352.787	105.563	657.576	108.891	0.204927	0.281623	0.375578	0.658174	0	0	0	0	264.946	180.968	53.8625	18.891
ENSG00000233822	HIST1H2BN	total_mrna	31.6652	18.1097	46.5487	14.0951	0.262345	0.480707	0.288486	0.0842586	0.24071	0.20369	0.130456	0.170057	22.4451	21.3625	10.6413	7.86591
ENSG00000233889	AL353698.1	total_mrna	0.379345	0.274248	1.00671	0.420498	0	0	0	0	0.380837	0.0363459	0.0491426	0	3.80479	0.693729	2.3173	1.15947
ENSG00000256316	HIST1H3F	total_mrna	404.228	159.639	894.572	128.679	0.960429	0	0.733426	0.257055	0.293742	0.294355	0.265328	0	418.746	353.804	95.5531	30.2573
ENSG00000258083	OR9A4	total_mrna	0.238151	0.157825	0.386228	0.103709	0	0	0	0	0	0	0	0	0.25334	0.0958146	0.209186	0.127096
ENSG00000225746	AL132709.5	total_lncrna	9.74888	13.215	9.62364	10.4395	0.099924	0.205983	0.251811	0.461339	0.297972	0.168438	0.455483	1.82174	7.48487	4.11513	6.98709	20.3768
ENSG00000228886	RP11-290D2.3	total_lncrna	6.29757	9.59892	5.83614	8.28827	0.721871	0.66136	0.441002	0	1.1039	0.147494	1.39597	0.701898	10.7187	4.95475	22.6797	16.3562
ENSG00000229206	RP11-397O4.1	total_lncrna	64.4236	93.9201	45.8917	132.639	0.172271	0.236745	0.631457	0.553291	5.21612	1.37275	6.13931	1.17253	117.849	59.2557	261.511	136.67
ENSG00000229989	MIR181A1HG	total_lncrna	49.2033	46.5491	15.42	41.9702	1.03283	1.00934	1.95601	1.25316	0.947657	2.41981	3.74733	1.22742	51.753	22.4273	51.6904	34.2801
ENSG00000232018	AL132709.8	total_lncrna	8.98699	11.8579	6.35873	10.1923	0.111167	0.0763865	0.305612	0.847975	0.713999	0.170354	0.875266	0.864733	6.33741	2.7573	6.51677	14.0779
ENSG00000239002	SCARNA10	total_lncrna	3121.75	2337.14	3111.74	1773.02	0.22604	0.621277	0.207137	0.544489	0.622199	0.55422	0.749351	0	3928.99	2219.65	2254.19	450.423
ENSG00000251562	MALAT1	total_lncrna	4416.76	4446.67	2083.91	3331.63	172.623	177.086	126.435	159.144	173.203	174.287	276.06	142.086	4255.28	3279.02	8060.18	4332.71
ENSG00000254911	SCARNA9	total_lncrna	788.006	609.24	302.556	520.982	4.63574	5.79157	4.63426	9.30553	6.38018	9.0413	10.8275	9.01497	366.295	487.732	835.119	512.496
ENSG00000255371	OPCML-IT2	total_lncrna	10.1373	6.50134	23.9409	19.0823	0.374841	0.257565	0.171747	0	1.20375	0	0.15533	0	37.47	6.31509	20.6811	35.2524
ENSG00000258486	RN7SL1	total_lncrna	68503	69414.8	133983	99682.3	43.2641	21.5273	26.2029	19.166	260.535	49.6858	707.649	26.1106	140316	82722.5	45898.8	46550.6
ENSG00000259001	RPPH1	total_lncrna	12503.9	16094.5	10501.2	11419.6	1.05226	4.33823	1.71424	1.03265	0.858205	0.501664	0.484494	0.909461	23635.1	13079.7	10510.6	9750.87
ENSG00000262119	RP11-483C6.1	total_lncrna	14.4039	9.54558	8.76849	6.67794	0.336954	1.04189	0.617552	0.236734	0.85021	0.748713	0.733061	0.655264	24.726	8.45608	11.1674	12.2757
ENSG00000263934	SNORD3A	total_lncrna	235.101	14.8688	2113.11	16.4869	2.13429	0.733267	0.977901	0.599795	0.97914	3.2052	2.12262	1.14138	1474.2	1150.93	20.1164	294.326
ENSG00000266111	RP11-296K13.4	total_lncrna	5.23952	5.31257	4.22439	5.29352	0.360354	0.24761	0	0	0.165319	0.220885	0.149327	0.175192	8.50384	3.3728	9.11249	5.53649
ENSG00000269887	RP11-477H21.2	total_lncrna	18.7488	15.7423	16.7425	10.5163	0.312979	0.286743	0.573611	0.167535	2.58452	0.575536	0.605245	0.40576	46.0855	8.69049	26.7014	22.1488
ENSG00000269900	RMRP	total_lncrna	31334.5	27380.1	31707.2	33210.1	5.845	3.06002	4.84608	1.11742	0.76614	1.70609	0.922708	0.270633	21492.8	28375.3	21263.6	16058.7
ENSG00000270022	RNU12	total_lncrna	27.7025	31.6297	50.1346	19.746	0.224679	0.154384	0.411779	0	0.20615	0.20658	0.465523	0.218462	20.3148	45.1602	27.0306	4.49802
ENSG00000270141	TERC	total_lncrna	33.6	18.8923	24.0224	25.1433	0.275761	1.1369	1.38985	0.774966	0.25302	0.338064	0.342818	0.268131	25.7378	40.2641	23.3501	17.5891
ENSG00000270704	SNORD64	total_lncrna	199.003	244.146	120.03	172.957	5.53434	9.25903	8.37903	4.25053	14.3507	13.5694	15.9539	9.59261	211.057	137.269	177.934	245.343
ENSG00000272033	RP11-52A20.2	total_lncrna	7.35659	10.5023	5.82998	7.74458	0.118214	0.379068	0.505533	0.158198	0.614639	0.386461	1.17569	0.459775	8.73477	5.58756	13.286	7.30169
NLG_000121	LINC-TMED5-1	total_lncrna	7.93908	8.04467	5.37564	5.62088	0.352271	0.363084	0	0.353564	0.48483	0.593807	0.437932	0.599417	7.37903	5.19299	6.951	5.5763
NLG_000494	LINC-DPYD-4	total_lncrna	10.5747	14.2853	2.82688	18.6562	0	0.213564	1.28166	0.374336	0.285174	0.0952565	2.06071	1.05772	15.8229	4.07265	21.7923	29.3748
NLG_000501	LINC-DPYD-11	total_lncrna	17.6076	24.2612	6.93494	28.0723	0.252289	1.96469	1.6954	1.08038	1.15742	0.670125	1.74243	1.96247	31.3514	9.09115	26.0346	36.2559
NLG_000538	LINC-NBPF24-3	total_lncrna	9.26116	10.6399	6.14676	8.72719	0.195783	0.448428	0.657837	0.366804	1.19758	0.760052	1.6767	0.761465	12.6666	8.24609	21.8039	12.1536
NLG_001491	LINC-AC073528.1-1	total_lncrna	49.1	44.0019	16.7106	47.0448	0.137796	0.126245	0.58927	0.295043	0.21072	0.563093	0.913617	0.223305	39.0213	25.7514	48.5017	34.9
NLG_001492	LINC-AC073528.1-2	total_lncrna	36.4822	35.3385	16.2305	37.1025	0.448971	0.440717	0.411425	0.463495	0.706193	0.432463	1.00998	0.311821	40.8497	24.2828	49.6404	39.3574
NLG_001493	LINC-NAV3-1	total_lncrna	24.6369	25.3425	6.87411	23.8273	0.58477	0.610757	0.621606	0.507097	1.91011	0.888941	1.02745	1.04621	22.737	14.4932	33.2314	27.1602
NLG_001495	LINC-NAV3-3	total_lncrna	23.0604	24.0304	6.03068	19.2763	0.159558	0.877097	0.950394	0.25623	0.585599	0.244509	0.79343	0.46543	25.6381	15.1954	39.6147	28.2288
NLG_001496	LINC-NAV3-4	total_lncrna	23.0197	22.8604	6.69024	23.1138	0.312269	0.536425	0.643849	0.532807	0.895367	0.765641	1.26166	1.25247	21.2172	12.1294	33.7697	24.6791
NLG_001599	LINC-SOX5-1	total_lncrna	27.3264	16.6118	25.0073	20.6664	0.460137	0.281044	0	0.0821025	1.03202	0.156693	0.211862	0.0497118	31.4777	12.8006	30.4802	25.6123
NLG_001953	LINC-SLITRK1-32	total_lncrna	22.2779	15.0794	6.21405	12.5736	0.756013	1.38528	1.15465	0.607032	1.50295	0.386175	0.522141	1.59271	20.38	4.59942	10.7175	10.6768
NLG_001954	LINC-SLITRK1-33	total_lncrna	19.4379	15.9154	5.38454	12.9221	0.242186	0.998481	0.29591	0.583381	1.40735	0.296903	0.669063	0.863447	20.3351	4.94914	15.4035	14.1321
NLG_001955	LINC-SLITRK1-34	total_lncrna	24.4699	18.4293	6.0901	15.9143	0.275591	0.883713	0.58927	0.442565	1.60147	0.337856	0.837483	0.357288	26.2091	5.15888	12.8118	12.9164
NLG_001956	LINC-SLITRK1-35	total_lncrna	15.6812	11.006	3.39226	8.06862	0.155403	0.427128	0.712034	0.187168	1.42587	0.142885	0.643973	1.13327	18.3364	4.07265	8.69311	10.3463
NLG_001962	LINC-SLITRK1-41	total_lncrna	25.5249	17.7075	5.79873	12.9222	0.387699	1.0656	0.568443	0.498077	2.13436	0.712939	0.835425	1.05552	25.8232	6.49544	14.498	14.6569
NLG_002395	LINC-MORF4L1-2	total_lncrna	9.37461	9.04685	4.51825	7.09209	0.411793	0.242533	0.539079	0.236174	0.971572	0.540889	0.731326	0.743599	7.33119	5.09311	11.1796	6.57329
NLG_002880	LINC-TMEM106A-1	total_lncrna	10.2029	15.5021	20.1791	13.3656	0.713129	1.37204	1.82978	1.25972	0	1.3988	0.709233	0.693399	4.99192	37.3113	27.6511	11.5542
NLG_002946	LINC-TNRC6C-3	total_lncrna	15.7376	11.2638	6.0161	9.86882	0.72158	0.74373	0.413273	0.217269	0.993111	0.387016	1.04655	0.263106	9.90126	6.92259	16.45	10.4985
NLG_004256	LINC-FSIP2-6	total_lncrna	4.70315	4.45675	6.41562	4.78531	0.377879	0.311583	0.0692556	0.0606827	0.41606	0.138976	0.688993	0.440909	7.81525	2.3343	5.15426	3.09639
NLG_004257	LINC-FSIP2-7	total_lncrna	4.18507	3.98443	5.65376	4.15838	0.405398	0.278562	0	0.162755	0.929917	0.248495	0.671972	0	8.38441	3.3201	7.06736	3.68051
NLG_004394	LINC-SYCP2-1	total_lncrna	7.00523	5.66049	5.78011	5.53035	0	0.871196	0.258188	0.169671	0.904803	0.30223	0.583772	0.136977	10.1228	5.80159	7.61056	8.72321
NLG_005358	LINC-GRIA2-3	total_lncrna	16.5992	8.70266	13.1639	10.6447	0.298075	0.204817	0.409722	0.59834	1.36747	0.730839	0.370558	0.797028	27.9785	10.3226	13.0766	7.84089
NLG_005359	LINC-GRIA2-4	total_lncrna	15.6065	7.91488	11.9519	8.99135	0.676701	0.643822	0.310055	0.376165	1.19403	0.510516	0.409842	0.733899	21.0346	8.5505	9.91228	5.45289
NLG_005360	LINC-GRIA2-5	total_lncrna	5.11825	3.53727	7.35201	4.24548	0.251438	0.345542	0.230411	0.269186	0.692109	0.513743	0.208387	0.407469	13.3783	5.17743	4.11039	2.41932
NLG_005757	LINC-TRIM7-1	total_lncrna	16.1615	9.2444	15.7513	21.1139	0.0776205	0.106671	0.355647	0.249298	0.142439	0.333051	0.450312	0.603784	12.4723	8.79068	13.7993	12.2147
NLG_006066	LINC-HIST1H2BL-1	total_lncrna	61.6774	37.107	76.0495	48.6726	0.149786	0.823379	1.78437	0.902015	0.755884	0.780415	1.30346	0.436925	91.3867	52.3627	57.9062	8.22893
NLG_006178	LINC-ZNF292-1	total_lncrna	13.8086	11.4611	5.32996	10.5321	0.276613	0.633565	0.380221	0.296137	0.803706	0.791253	1.06984	0.6724	13.3732	7.33552	15.1909	8.41392
NLG_006394	LINC-ZNF76-1	total_lncrna	5.51728	3.23297	2.78525	3.03492	0.0998572	0.54892	0.366026	0.0801791	0.0916223	0.061209	1.15863	0.194189	8.36685	4.67315	7.805	4.37017
NLG_006431	LINC-MTRNR2L9-6	total_lncrna	6.27792	7.17207	2.9958	8.81373	0	0.442811	0.590542	0.517441	1.18258	0.197508	0.667618	0.783256	11.9611	2.11109	13.5802	13.5015
NLG_006472	LINC-WASF1-1	total_lncrna	9.36277	7.17575	8.24624	4.04615	0.491554	0.675524	0.337835	0	1.12754	0.451958	0.203695	0.358465	26.8494	6.55612	8.66348	8.92538
NLG_006473	LINC-WASF1-2	total_lncrna	10.2418	5.0905	5.68336	5.95277	0.355037	0.439123	0.227742	0.199551	0.879548	0.391726	0.411947	0.379736	22.1603	5.41654	9.46775	5.52092
NLG_007052	LINC-MSRA-1	total_lncrna	31.003	36.3465	34.7111	44.6381	0.450987	1.61141	1.73574	1.37604	2.48278	2.32209	3.06491	1.40323	111.927	29.9698	103.953	58.2874
NLG_007053	LINC-MSRA-2	total_lncrna	27.6248	31.9431	28.6853	33.2787	0.693701	0.841171	2.16882	1.31059	2.05925	1.3757	2.43498	1.70611	73.0986	21.3308	64.4146	39.6684
NLG_007054	LINC-MSRA-3	total_lncrna	28.4574	35.1557	30.2635	36.7084	1.14424	2.09664	3.04578	2.1875	3.14963	2.9725	2.98043	1.5894	84.8356	25.6267	70.0619	45.7133
NLG_007055	LINC-MSRA-4	total_lncrna	23.9381	30.1903	19.7439	25.3182	0.464361	1.97248	1.77948	0.915185	2.36274	1.78545	2.02923	1.2314	64.9884	18.0568	68.741	33.8444
NLG_007056	LINC-MSRA-5	total_lncrna	35.1954	44.0974	26.2462	40.9779	1.26073	2.59886	4.04355	2.19329	4.04867	2.57595	4.70191	2.65601	83.1259	27.0417	100.151	56.5445
NLG_007058	LINC-MSRA-7	total_lncrna	11.1605	10.6215	13.1423	12.5706	0.288562	0.79312	1.32215	0.386162	2.20638	1.17919	1.67408	0.794972	45.6527	12.5364	34.0897	21.9882
NLG_007602	LINC-SPATA31A7-1	total_lncrna	3.49249	3.23668	3.59059	4.42011	0.406588	0.214907	0.372586	0.200902	0.459149	0.191711	0.362893	0.334518	3.38351	1.81495	5.46437	6.87297
NLG_007689	LINC-ASTN2-2	total_lncrna	6.1292	4.4744	8.75314	1.70991	0.493995	0.33944	0.377237	0	1.13314	0.100934	0.204707	0.240164	16.0237	1.15591	2.14508	5.05984
NLG_007796	LINC-MAGEE2-1	total_lncrna	6.08423	6.53645	5.17441	6.15484	0.259907	0.267885	0.774058	0.365206	0.417329	0.2788	0.700069	0.315895	12.8526	3.61856	9.21135	7.50241
ENSG00000226854	RP11-212D3.4	total_lncrna	2.70706	2.02697	3.00557	3.24569	0	0.0830719	0	0	0.0554634	0.0370528	0	0.0587759	5.19309	1.273	4.21521	4.2215
ENSG00000227681	RP11-307P5.1	total_lncrna	1.09571	3.94835	0.142794	6.02409	0	0	0	0.0472721	0	0	0.292761	0.0572451	0.28099	0.523489	6.40627	8.38756
ENSG00000230448	LINC00276	total_lncrna	1.12742	0.627607	0.634726	0.549882	0.019385	0	0.0177638	0.0155649	0	0.0118823	0	0	0.894355	0.308443	0.802143	0.559561
ENSG00000230483	AC124057.5	total_lncrna	1.71815	1.49445	2.46303	3.36696	0	0	0	0	0	0	0	0	1.86036	1.81455	1.27337	0.687701
ENSG00000231401	AC023481.1	total_lncrna	0.693762	0.183904	0.64293	0.483387	0	0	0	0	0	0	0	0	0.759094	0.0372158	0.609383	0.59239
ENSG00000231496	RP1-251M9.2	total_lncrna	5.33202	16.4632	2.07761	17.3796	0	0.190895	0.381873	0.55767	0.382357	0.681164	1.38148	0.270129	11.7861	11.1811	42.0452	30.7839
ENSG00000231557	AC018717.1	total_lncrna	1.17041	0.620512	0.0542327	0.679582	0	0	0	0	0	0	0	0	1.28063	0.439495	0.719642	1.12432
ENSG00000231566	RP5-1158E12.3	total_lncrna	3.12392	2.20049	3.8249	3.42351	0.0711429	0	0.325967	0.085685	0.554846	0.174433	0.117924	0.0691745	5.28184	3.37931	4.30677	4.30592
ENSG00000233906	RP11-315I14.2	total_lncrna	50.3392	32.5716	23.5375	24.3927	0.629479	0.432535	0.288419	0.758149	1.73271	0.771698	1.82595	0.612063	42.3946	13.4037	29.183	21.9803
ENSG00000235244	RP11-761E20.1	total_lncrna	2.23281	3.21523	1.9	3.08966	0	0.197231	0.197274	0.144045	0.197523	0.0439857	0	0.348867	5.09925	0.973877	3.87666	8.31889
ENSG00000241772	AC092620.2	total_lncrna	1.89879	1.02582	1.14761	1.43805	0	0.0975364	0.0650383	0	0	0.0870088	0	0	1.58078	1.26215	2.28423	1.32175
ENSG00000257083	RP11-123O10.3	total_lncrna	6.62855	4.498	5.02097	4.18294	0	0.0937884	0	0.0547976	0	0	0.113122	0	12.2327	2.87444	6.69396	6.73607
ENSG00000258066	RP11-781A6.1	total_lncrna	17.5379	20.6452	8.74128	29.7455	0.198386	0.272635	0	0.159292	0.364053	0.364812	0.493256	0.385795	25.8805	13.8334	53.2076	31.5885
ENSG00000259855	RP11-574O16.1	total_lncrna	0.296638	0.516032	0.618531	0.581304	0	0	0	0	0	0	0	0	0.946668	0.0596725	0.683968	0.593656
ENSG00000260021	RP11-480I12.10	total_lncrna	0.366412	0.0728472	0.203739	0.255303	0	0	0	0	0	0	0	0	0.334098	0.353802	0.386217	0.234655
ENSG00000260473	RP11-923I11.4	total_lncrna	2.19662	2.09959	1.96716	2.42823	0.145264	0	0	0.233277	0.133285	0.0445211	0.120392	0.141245	2.234	0.543851	2.11498	2.70527
ENSG00000261334	RP11-65J3.14	total_lncrna	0.381342	0.133792	0.155912	0.60565	0	0	0	0.0619377	0	0	0	0	0.204536	0.234648	0.413776	0.251398
ENSG00000261598	RP11-107D24.2	total_lncrna	1.14992	3.53318	1.52583	2.45829	0	0	0	0	0.32984	0	0	0.17477	5.24252	0.925284	2.61697	3.84947
ENSG00000262202	SNORD3D	total_lncrna	18.3885	40.6206	1.0414	38.4373	0	0	0.214616	0.282074	0.322332	0.215337	0	0.113861	12.7303	25.9758	1.346	3.27117
ENSG00000270066	SCARNA2	total_lncrna	1173.48	1005.52	1283.46	1297.16	1.04815	1.20036	0.960496	1.12213	0.160285	0.32124	0.434343	0	1166.61	1548.15	724.876	1059.11
ENSG00000270103	RNU11	total_lncrna	78.3488	85.9293	167.194	65.1364	3.34	5.35504	4.08091	4.46969	0	4.09461	3.22948	1.08253	67.8967	162.038	128.397	41.4673
ENSG00000271204	RP11-138A9.1	total_lncrna	1.10738	1.01447	3.07873	1.45617	0.037334	0	0	0	0	0	0	0	2.25702	0.716339	4.17687	1.66865
ENSG00000271417	RP11-909M7.3	total_lncrna	9.11739	11.7264	10.0611	11.215	0.297184	0.408409	0.816995	1.13345	0.477184	0.227705	0.677326	0.577924	7.99812	4.20709	6.66109	15.8425
ENSG00000271761	XXbac-BPGBPG55C20.3	total_lncrna	0.160679	0.479173	1.22847	0.209915	0	0	0	0	0	0	0	0	3.58945	1.22826	2.85801	2.82976
ENSG00000272754	AL133245.2	total_lncrna	0.699217	1.10578	0.574351	1.07956	0	0	0.100154	0	0.100281	0	0.135871	0.0531352	0.869389	0.690497	1.42377	0.559733
ENSG00000259112	NDUFC2-KCTD14	pA_mrna	0	0	0	0	0.102043	0.560934	0.0935093	0.163868	0.280883	0.0625487	0.084571	0.198439	0	0	0	0
