# Supplementary material for: Single-cell analysis of long non-coding RNAs in the developing human neocortex
Source: Genome Biol. 2016 Apr 14;17:67. doi: 10.1186/s13059-016-0932-1 (PMC4831157; doi:10.1186/s13059-016-0932-1)
Supplement: Additional file 10: Table S6. — Related to Fig. 3. Single cell expression table. A total of 276 single cells from human neocortex development and all genes (including known and novel lncRNAs) that pass the minimum expression threshold (Methods). Expression values are in size factor normalized counts, according to DESeq. (XLS 31786 kb) [file 13059_2016_932_MOESM10_ESM.xls]

## Sheet: scell_ncounts.genes.thresh
	gname	GW16_1	GW16_10	GW16_11	GW16_12	GW16_13	GW16_14	GW16_15	GW16_16	GW16_17	GW16_18	GW16_19	GW16_2	GW16_20	GW16_21	GW16_22	GW16_23	GW16_24	GW16_25	GW16_26	GW16_3	GW16_4	GW16_5	GW16_6	GW16_7	GW16_8	GW16_9	GW21p3_1	GW21p3_10	GW21p3_11	GW21p3_12	GW21p3_13	GW21p3_14	GW21p3_15	GW21p3_16	GW21p3_2	GW21p3_3	GW21p3_4	GW21p3_5	GW21p3_6	GW21p3_7	GW21p3_8	GW21p3_9	GW21_1	GW21_2	GW21_3	GW21_4	GW21_5	GW21_6
ENSG00000237683	AL627309.1	0	0.123919	0	0	0	0	0	0	0	0	0	0	0	0	0	0	0	0	0	0	0	0	0	0	0	0	0	0	1.91178	0	0	0	0	0	0	0	0	0	0	0	0	0	0	0	0	0	0	0
ENSG00000228463	AP006222.2	0	0	0	5.13106	0	0	0	0	0	0	0	0	0	0	0.136043	0	0	0	0.193858	133.187	0	0	0	0	0	0	186.86	0	0	0	1.49507	0	0	0	0	0.340299	0	0	0	0	0	0	0	0	0	0	0	0
ENSG00000248527	MTATP6P1	79.5979	3.71758	119.967	105.757	50.5644	78.7021	247.53	71.435	187.516	25.8089	184.135	37.3983	109.987	69.9931	160.259	0	29.6557	84.2903	83.1652	9.64842	86.219	49.1825	200.987	112.875	512.464	0.169189	46.3087	12.2177	43.1517	43.9062	30.0509	27.8299	65.5229	56.7183	160.383	173.893	59.9296	23.2663	46.3668	18.5083	11.2579	13.3155	18.5331	69.9498	30.5417	211.144	49.0829	63.3514
ENSG00000225880	LINC00115	265.389	0	0	0	0	0	0	0	0	0	0	0	0	0	0	0	0	0	0	0	0	0	0	0	0	0	0	0	0	0	0	0	0	0	0	0	0	0	0	0	0	0	0	0	0	0	0	0
ENSG00000228794	LINC01128	0	0.495678	0	13.2552	0	0	0.23286	0	0	0	0	0	0	0.129377	0	0	0	0	0	0	0	0.379788	0	0	0	0	0	0	0.273112	0	0	3.9757	0	0	35.5789	0	4.52956	0	0	0	12.3404	0	0	0	0	0	0	0
ENSG00000230699	RP11-54O7.1	0	0	0	0	0	0	0	0	0	0	0	0	0	0	0	0	0	0	0	0	0	0	0	0	0	0	0	0	0	0	0	0	0	4.66514	0	0	0	0	0	0	0	0	0	0	0	0	0	0
ENSG00000223764	RP11-54O7.3	0	0	0	0	0	0	0	0	0	0	0	0	0	0	0	0	0	0	0	0	0	0	0	0	0	0	0	0	0	0	0	0	0	0	0	0	0	0	0	0	0	0	0	0	0	0	0	0
ENSG00000188976	NOC2L	0	0	0	0	17.6237	0.251847	411.464	4.03873	0	0	0	0	0	8.5389	0	0	0	0.255425	0.193858	0	0	0	0.266915	0	0	0	46.0379	0	0.273112	0	16.7448	11.5295	9.10744	0	1.11184	0.680598	62.3686	33.6961	0.15771	0.141284	0	0.135873	0	0	0	0	0.0949379	52.1117
ENSG00000217801	RP11-465B22.3	0	0	0	0	0	0	0	0.25242	0	0	0	0	0.265669	0	0	0	0	0	0	0	0	0	0	0	0	0	0	0	0	0	0	0	28.5872	0	0	14.2925	0	0	0	0	0	69.5667	0	0	0	0	0	0
ENSG00000176022	B3GALT6	0	0	0	0	0	0	0	2.27178	0	0	0	0	0	0	0	0	0	0	0	0	0	0	0	0	0	0	0	0	0	0	0	0	0.758953	0	0	37.7732	0	0	0	0	0	0	0	0	0	0	0	0
ENSG00000162572	SCNN1D	0	0	0	0	0	0	0	0	0	0	0.204595	0	0	0	0	0	0	0	0	0	0	0	0	0	0	0	0	0	0	0	0	0	0	0	0	0	0	0	0	0	0	0	0	0	0	0.168578	0	0
ENSG00000169972	PUSL1	0	0	0	0	0	0	0	0	0	0	0	0	0	0	0	0	0	0	0	0	0	0	0	0	0	0	0	0	0	0	0	0	0	1.22767	0	0	0	0	0	0	0	0	0	0	0	0	0	0
ENSG00000127054	CPSF3L	0.187289	0	0	0	43.0905	0.125923	6.05436	0	52.1934	0	0	0	0.132834	0	159.171	0.311361	0	1.53255	0	0	1.89653	0	0.266915	0	0	1.01513	0	82.3561	0	0	0	0	37.6947	0	23.9045	0	0.348428	0	0.15771	23.4532	7.57745	0.135873	0	0	0	0.590024	0	33.7193
ENSG00000224051	GLTPD1	0	0	0	0	0	0	0	0	0	0	0	0	0	0	0	0	0	0	0	0	0	0	0	0	0	0	0	0	0	0	0	0	0	0	0	0	0	0	17.1904	0	0	0	0	0	0	0	0	0
ENSG00000107404	DVL1	0	6.44381	0	0	0	0	0	0	0	0	0	0	0	0	0	0	0	0.255425	0	0	0	0	0.266915	0	0.0995076	0	0	0	0	0	0	0	0	2.70087	0	0	0	115.329	0	0	0	0	0	0	0	0	0	0
ENSG00000221978	CCNL2	0	10.781	0	0	0.0922709	2.26662	0	0	0.345651	0	2.86433	0	47.5547	101.691	12.1079	1093.5	0	0	0	1.69499	14.5887	112.037	0	1.01689	0	0	0	0	0.273112	0	0	11.5295	7.33655	0.736601	0	5.44478	8.01384	0	0	11.5853	10.8249	0	0.264287	1.51079	0	1.43292	16.8989	0
ENSG00000242485	MRPL20	0	0	0	0	0	71.6504	0.46572	0	0	2.5348	0	0	0.132834	8.28014	0.136043	1.5568	0	0.255425	0	0	0	0	0.266915	0	0	0	72.3065	0.113127	17.2061	9.59116	17.4923	25.4445	8.0955	0	48.643	56.4896	5.92327	1.90543	0	9.04221	0	76.2245	46.944	0.151079	0.352404	99.2084	4.17727	0
ENSG00000179403	VWA1	0	0	0	0	0	0	0	0	0	0	0	0	0	0	0	0	0	0	0	0	0	0	5.87213	0	0	0	0	0	0	0	0	0	0	0	0	0	0	0	0	0	0	0	0	0	0	0	0	0
ENSG00000160075	SSU72	0	0	0	0	1.75315	0	0	0	0	204.628	0	0	0	0.129377	0	0	0	1.53255	0	0.130384	0	13.1027	0	0	0	0	188.755	0	0	31.9705	2.2426	141.734	56.9215	11.049	61.7071	0	0	18.5529	132.004	0	21.0004	0	0	0	0	0	0	0
ENSG00000272106	RP11-345P4.9	0	0	0	0	0	0	0	0	0.345651	0	0	0	0	0	5.44173	0	0	0	0	0	0	0	0.266915	0	0	0	0	0	0.273112	0	0.448521	1.3915	0	0	319.654	0	0	0	0	0	0	2.03809	0	0	0.117468	0	163.198	0
ENSG00000189339	SLC35E2B	23.5984	0	32.8747	0	0.0922709	0.125923	0	0	32.1456	4.83917	0	0.16475	0.265669	0	0.272087	0.311361	0	0	130.66	0	0	0	52.3153	0	97.8159	235.004	132.697	18.3265	4.91602	105.929	13.6051	14.3125	5.05969	50.0889	0.27796	420.609	1.04528	55.3578	19.7138	3.24954	0.216499	0	17.5421	121.619	0.117468	0	0.189876	61.3079
ENSG00000268575	RP1-283E3.8	0	0	0	0	0	0.251847	0	0	7.77716	0	50.1257	0	0	1.55253	0	0	0	0	33.3436	0	0	0.664629	0	0	0	0	1.08324	5.0907	0.273112	2.98392	2.0931	0.993925	0	61.3834	0	0.340299	0	0.100286	2.36566	0.141284	1.84024	0.407618	0	0.151079	0	0	0	0
ENSG00000227775	RP1-283E3.4	0	0	0	0	0	0	0	0	0	0	0	0	0	0	0	0	0	0.255425	0.193858	0	0	0.094947	0	0	0	0	0.541622	0.113127	0	1.7051	0	0	0	0	0	0	0	0	94.4685	0	14.8302	0.679363	0	0	0	0	0	0
ENSG00000008130	NADK	0	0	0	0	0	0	0	1.51452	0	0	0	0	133.764	0	0	0	0	0	0	0	0	0	0	0	0	0	0	0	0.546224	11.0831	0	1.3915	11.3843	0	0	0	0	0.601715	0	0	0	0	0	0	0	0	0	25.5449
ENSG00000078369	GNB1	0	0	0	0.14253	28.9731	25.6884	0.23286	77.2406	0	6.22179	136.874	39.7048	136.819	23.8054	0	0	809.301	0	0	14.8638	15.1722	145.554	313.091	28.812	118.016	0	60.9325	58.4864	61.4502	213.989	24.9676	53.672	67.2938	112.7	106.737	60.9135	70.034	0.100286	7.88552	0.847707	2.38148	31.2507	0.0330359	484.512	0	621.211	6.2659	2.0436
ENSG00000067606	PRKCZ	0	0	0	0	0	0	0	0	0	0.230437	0	0	0	0	0	0	0	490.416	0	0	0	0	0	0	0	0	0	0	0	0	0	0	0	0	0	0	0	0	0	0	0	0	0	0	0	0	0	90.94
ENSG00000182873	RP11-181G12.2	0	0	0	0	0	0	0	0	0	0	0	0	0	0	0	0	0	0	0	0	0	0	0	0	0	0	0	0	0.273112	0	0	0.596355	0.252984	0	0	0	0	0	0	0	0	0	0	0	0	0	0	7.15258
ENSG00000157933	SKI	0	0	0	0	0.0922709	0	0	44.6784	0	8.06528	0.409189	0.16475	0	0	0	0	0	0	0	5.80209	0	0	0	0	0	0	0	0.226253	0.819336	0.426274	0	0.39757	1.77089	0.245534	0	0	0	0	0	0	0	0	0	0	0	0	0	0
ENSG00000157916	RER1	3.93307	0.123919	0	0	0	0	6.75294	0	0	0	0	0	0	0	0	0	0	0.766275	0	0	0	0	0.266915	0	0	0	0	0	0.273112	2.55764	0	0	20.4917	0	0	0	0.696856	0	112.605	0	0	0	0	0	0	0	0.0949379	0
ENSG00000157881	PANK4	0	0	0	0	30.7262	0	1.86288	0	0	0	0	0	0	0	44.4862	0	0	0	0	0	0	0	0	0	0	0	0	0	0	0	0	0	0	0	0	0	0	0	0	0.141284	0	0	1.51965	0	0	0	0	0
ENSG00000157873	TNFRSF14	0	0	0	0	0	0	0	0	0	0	0	0.16475	0	0	0	0	0	0	0	0	0	262.908	8.80819	0	0	0	0	0	0	0	0	0	0	0	0	0	0	0	0	0	0	0	0	0	0	0.0842892	0	0
ENSG00000157870	FAM213B	0	0	0	0	0	0	0	0	0	0	0	0	95.9064	0	0	0	0	0	0	0	0	0	0	0	0	115.556	0	0	0	0	0	0	0	0	0	0	0	0	0	0	0	0	0	0	0	0	0	0
ENSG00000177133	LINC00982	0	0	0	0	0	0	0	0	27.3065	0.460873	25.3697	0	10.4939	0	0	0	0	0	0	0	0.291773	0	0	0	0	0	0	0	0	0	0	0	0	0	0	0	0	0	0	0	0	0	0	0	0	0	0	0
ENSG00000142611	PRDM16	0	0	0	0	0	0	412.162	78.7551	0	0	0	0	10.4939	0	0	0	0.124604	0	0	0	0	0.094947	0	9.82997	0	0.169189	0	0	0	0	11.512	0.198785	6.32461	8.10261	0	0	0	0	0	0	0	0	0	0	0	144.135	0	0
ENSG00000158109	TPRG1L	0	0	0	0	0	0	0	0	0	0	0	0	0	0	0	0	0	0	0	0	0	0	0	0	0	0	263.77	138.919	0	0	0	5.16841	0.252984	0	0	0.340299	0	0	0	0	0.108249	0	0	0	0	0.168578	0	0
ENSG00000116213	WRAP73	0	0	0	0	2.02996	0	0	48.7171	0	0	0	0	0.132834	0	0	0	0.996829	7.40733	0	10.3655	0	0	0	6.44033	0	0	0	0	0	0	17.0438	0	0	0.245534	0	4.42388	0	0	0	0	0	0.135873	0	0.151079	0	0	0	0
ENSG00000227372	TP73-AS1	0	0	0	0	0	0	0	0	0	0	0	0	0	0	0	0	0	0.51085	0	0	0	0	0	0	0	0	0	0.113127	0.273112	3.19705	0	0	0	0.491067	0	0.340299	0	0	0	0.141284	0.108249	0	0	0	0	0	0.0949379	0
ENSG00000130764	LRRC47	20.9764	0	0	0	0	0	71.0223	0.25242	0	186.193	0	0	0	0	0	0	0	129.756	0	2.99883	33.2622	0	0	0	0	0.676756	42.2465	0.113127	36.3239	1.27882	0.299014	23.6554	50.5969	0	0	0	78.0479	29.0829	0	0	0	0	0	0	2.11443	0	0	0
ENSG00000116198	CEP104	0	0	0	0	0	0.37777	0.23286	0.757261	0	0	0.204595	0.16475	0	0	0.136043	0	0.124604	0	0	0	0	0	0.266915	0	0	0	0	0.226253	0	3.19705	0.149507	0.198785	3.2888	5.15621	146.207	0	13.2403	0.100286	0	0	0	0	0	0	0	0.252868	0	0
ENSG00000169598	DFFB	0	0	0	0	0	0	0	0	0	8.75659	0	1.81225	0	0	0	0	0.124604	0.51085	0	0	0	0	0	0	0	0	0.270811	0	0	0	0	0	0	0	0.27796	0	0	0	0	0	0	0.135873	0	0	0	0	0	0
ENSG00000198912	C1orf174	0	0	0	8.83683	0	1.76293	0.23286	3.02904	22.1217	0	0.204595	0	16.2058	0	11.9718	0	0.623018	0	0.387716	14.7986	0	0	0	0.338965	0	75.2892	14.353	0.113127	14.2018	3.83646	0	8.34897	60.7162	0.245534	66.1544	3.06269	6.96856	212.506	0.15771	0.282569	9.52594	0.135873	0.16518	0	0	0	0	0
ENSG00000196581	AJAP1	0	0	0	0	0	0	0	0	0	0	0	0	0	0	0	0	0	0	0	0	0	0	0	0	0	0	0	0	0	0	0	0.79514	5.81864	0	0	0	0	0	0	0	0	0	0	0	0	0	0	0
ENSG00000131697	NPHP4	0	0	0	0	0	0	0	158.015	0	75.3528	0	0	0	0	129.785	0	0	0	0	0	0	0	0	0	0	0	0	0	0	0	0	3.57813	0	0	0.27796	0	0	0	0	0	0	0	14.0733	14.9569	0	0	0	0
ENSG00000069424	KCNAB2	0	0	0	0.14253	0	0	0	0	0	0	0	0	0	0	0	0	0	0	0	0	0	0	0	0	0	0	0	0	0	5.11529	0	0	0	0	0	0	0	0	0	0	3.89697	0	0	0	0	0	0	0
ENSG00000116251	RPL22	0.187289	1.98271	1.20483	37.7703	542.276	0	5.35578	6.05809	2.93804	24.1958	0.818379	7.90802	41.71	0.129377	14.8287	0	0	42.9114	0	21.9697	59.0841	3.41809	34.6989	0	0	0	39.8092	33.938	12.0169	17.051	15.6982	42.3412	97.146	7.12048	95.8961	76.5672	8.01384	0	69.3926	44.0808	26.3046	24.3212	35.877	7.4029	2.5843	35.4857	4.65196	0
ENSG00000116237	ICMT	0	0	0	0	0	0	0	0	0	0	0	0	0	0	0.272087	0	0	0	0	0	0	0	0.266915	0	0	0	0	0	0	0	0	0	32.635	0	0	0	20.5572	0.100286	0	0	0	1.35873	0	0	0.117468	0.0842892	0	0
ENSG00000158292	GPR153	0	0	0	0	0	0	0	0	0	0	0	0	0	0	0	1.86816	0	0	0	0	1.60475	0	0	0	0	0	0	0	0	0	0	9.74047	0	0	0	0.340299	0	0	0	0	0	0	0	0	0	0	0	0
ENSG00000097021	ACOT7	0	0	0	0	0	4.02955	0	0	0	0.230437	0	0	0.265669	0	12.3799	0	0	0	0	0	170.979	0.094947	0	0	0.497538	0	64.1822	48.6444	0.273112	79.9263	80.8832	51.4853	104.483	2.9464	15.8437	0	0	67.0913	7.72781	22.0404	17.4281	10.8698	0	0	5.40353	0.0842892	0	2.0436
ENSG00000215788	TNFRSF25	0	0	0	0	105.558	4.53324	0	3.53388	0.518477	0	0	0	0	3.49319	0.136043	0	0	0	0	0	0	0	35.7666	0	0	0	0	0	1.36556	0	1.04655	0.198785	0.758953	0	0	0	0	0	0	0	0	0	0	0	0	0	0	0
ENSG00000162408	NOL9	0	0.123919	0.0860594	0.427589	0.0922709	0.125923	0.23286	92.3858	0.345651	10.6001	0	0	0.132834	117.086	0.272087	0	0.124604	0.51085	0.193858	9.32246	118.022	0	81.1422	0.169482	0	0.676756	0	46.7213	70.4629	0.852548	0.299014	83.4897	79.9431	0	0	145.648	0	0.100286	0	0.847707	0.216499	8.28822	0	0.453238	0	0	0.189876	112.398
ENSG00000204859	ZBTB48	0	0	0	0	0	0	0	2.27178	0	0	0	323.899	0	0	0	0	0	0	0	0	0	0	0	0	0	0	0	0	0	0	0	0	97.399	0	317.708	0	0	0	0	0	0	0	0	3.62591	0	0	0	0
ENSG00000162413	KLHL21	0.187289	0	0	0	0	0	0	0	0	311.55	0	0	0	0	0	0	0	0	0	0	0	0	0	0	0	0	0	0.226253	0	0	39.7688	0	0	0	0	50.3642	0	0	0	0.141284	0	0	0	0	0	0	0	0
ENSG00000116273	PHF13	0	0	0	0	0	0	0	0	0	0	0	0	0	0	0	0	0	0	0	0	0	0	0	0	0	0	0	0	73.194	0	0	0	0	0	0	0	0	0	0	0	0	0	0	0	0.234936	0	0	0
ENSG00000041988	THAP3	0	0	0	0	0	0	0	0	0	0	0	0	0	0	0	0	0	7.66275	0	0	0	0	0	0	0	0	0.270811	0	0.273112	0	0.149507	0	14.1671	3.68301	0	203.499	0	0	0.15771	10.5963	4.22172	0	0	0	0	0	0	34.7411
ENSG00000007923	DNAJC11	0	0	0	0	0	0.125923	0	0	0	0	2.45514	11.203	132.037	0	0	0	0	0	0	0	0	0	0	40.1673	0	0	0	0	0	12.5751	0	0	0.252984	6.13834	0	0.340299	0	0	0	0	0	0	0	0	0	0	3.03801	0
ENSG00000171735	CAMTA1	53.3774	308.56	6.54052	0	0.184542	28.9624	0.23286	79.7648	6.91303	53.0004	3.8873	0	2.25818	2.8463	45.1664	0.622722	2.99049	2083.5	113.019	4.23748	92.3463	0	71.2663	0	0.298523	0	4.33298	2.26253	378.806	41.1354	504.735	83.0922	173.8	162.543	328.271	782.687	14.9824	115.028	109.766	0.565138	189.436	407.753	0	0	1.76202	60.0982	119.812	2.0436
ENSG00000049245	VAMP3	0	0	0	0	0	0	10.4787	1.51452	0	0	0	0	98.2975	0	0	0	0	0	0	0	0	0	69.3979	97.2828	0	0	0.541622	0	0	0	0	0	0	0	0	0	1.04528	0	0.15771	0	0	0	0	0	0	4.63591	0	0
ENSG00000049246	PER3	0	0	0	0	0	0	0	302.904	0	0	0	0	0	0	0	0	0	0	0	0	0	0	0	0	0	0	0	0	0	70.5483	0	1.59028	0	0	0	0	0	0	0	0	0	0	0	0	0	0	0	0
ENSG00000116288	PARK7	4.68223	0	4.73327	323.827	0.0922709	351.074	0	302.652	179.566	111.762	0	12.8505	217.45	119.803	1.36043	181.523	172.95	70.4973	0	6.84517	102.558	68.077	125.717	14.067	0.0995076	247.862	173.048	89.4831	79.4756	91.862	44.553	51.8829	129.022	120.557	318.542	0	228.22	25.9741	66.0806	12.7156	0.649496	0	72.1504	26.8922	0	52.3436	206.395	123.637
ENSG00000142599	RERE	102.447	0	0	0	0.0922709	2.01477	0.69858	0	82.265	0	0	0	0.132834	27.8161	40.813	0.311361	2.11826	0	0	0	0	1.4242	6.13904	0	0	43.9892	147.05	90.275	1.36556	8.52548	13.3061	4.37327	25.2984	1.22767	603.173	0	1.04528	1.10315	0	0.141284	4.76297	1.35873	266.005	0	114.884	1.18005	0	0
ENSG00000224315	RPL7P7	0	0	0	0	0	0	0	0	0	0	0	0	0	0	0	0	0	0	0	0	0	0	0	0	0	0	0	0	0	0	0	0	0	0	0	0	0	0	0	0	0	0	0	0	0	0	0	0
ENSG00000074800	ENO1	1.12374	0.123919	799.32	0.14253	13.1025	331.304	1602.31	431.891	2229.97	927.047	11.8665	0	357.856	0	0.40813	0.311361	0.124604	2206.11	0.193858	578.188	465.962	0.094947	40.3042	0.169482	0.0995076	0.507567	168.444	139.598	52.9837	207.169	1.04655	67.3881	345.577	84.2181	798.579	0.340299	424.385	279.898	180.736	546.63	69.929	317.262	0.198215	19.4893	194.175	423.975	1291.53	225.817
ENSG00000049239	H6PD	0	0	0	0	0.830438	0.125923	0.23286	0	0.172826	0	0.204595	0	0	0.129377	7.75447	0	0	477.134	0.193858	0	8.60732	0	0	0.169482	0	0	0	0	0.273112	26.6421	0.149507	0	0	0	0	0.340299	6.2717	0	0	0.141284	0	0	0	0	0.117468	0	0	0
ENSG00000188807	TMEM201	0	0	0	0	0	0	0	0	1.20978	0	0	0	0	0	0	0	0	0	0	0	0	0	0	0	0	0	0.541622	0	0	0	0	0	0	0	0	0	0	0	0	0	0	0	0.0330359	0	0	0	0.949379	0
ENSG00000171608	PIK3CD	0	0	0	0	0	0	0.23286	0	0	0	0	0	0	0.129377	0	1627.79	0	0	0	0	0.145887	0	0	0	0	0	0	0	0.273112	0	0.149507	1.98785	0	0	0	0	0	0	0	0.141284	0	0	0	22.0576	0	0	0.949379	0
ENSG00000171603	CLSTN1	0	0.123919	0	0	0	0	0	0	0.345651	0	0	0	0	0	0	0.622722	0	0	0	2.15134	3.50128	0	0	0	0	0	0	0	0	0	0	0	16.191	0	3.05756	0	11.4981	0	1.41939	0	11.1497	0	0	0	0	177.682	0	1.0218
ENSG00000178585	CTNNBIP1	0	0	0	0	0	0	0	0	0	0	0	0	0	0	0	0	0	0	0	0	0	0	0	0	0	0	0	0	48.0677	0	0.149507	0	0	0	0	0	0	0	0	0	143.43	0	0	0	0	0	0	43.9373
ENSG00000162441	LZIC	0	0.123919	0	0	8.21211	0	0	117.628	0	9.90877	0	149.099	0	0	37.5479	0	15.9493	83.0132	0	1.76019	0	0	0	0	0	0	0.270811	69.5728	16.6598	7.88607	0	0	1.01194	78.0797	0.27796	0.340299	0	106.704	0	0	0	4.61967	108.391	0	0	0.0842892	19.1775	82.7656
ENSG00000130939	UBE4B	0	0	0	0.14253	0.276813	0.629617	0	7.32019	0.172826	0.230437	0.204595	0	0	0	0	0	0	7.91818	0	0	0	0.094947	0.800745	0	0	202.35	0.270811	0	0.546224	0	0	0	9.61341	0	3.33552	0	0	0	0.15771	185.789	0	0	0	0	0	0	4.65196	0
ENSG00000054523	KIF1B	349.294	0	0	40.1933	4.429	210.292	0.23286	40.1348	0.172826	37.3307	2.65973	0.16475	134.163	209.332	51.8325	45.1473	22.8025	599.738	1.16315	11.4086	49.8933	14.0522	18.4171	0.169482	0	20.1335	0.812433	539.84	90.9463	49.2346	7.47534	48.3048	11.1313	1.96427	408.045	271.558	10.4528	27.3781	244.293	11.5853	394.244	2.30983	0	0.755397	26.6653	0	83.6403	3.06539
ENSG00000142657	PGD	0.187289	192.447	0.258178	0	149.294	442.621	0	522.005	254.918	23.5045	0.204595	0.16475	0.929841	6.72762	0	0	312.755	147.636	0	422.64	0.145887	0	0	0.847411	0.199015	0.169189	177.381	0.226253	65.82	63.0885	202.133	45.1242	7.84251	0	10.2845	368.203	44.2503	237.176	0	209.807	0.216499	0	171.159	0	0	80.4119	2.7532	0
ENSG00000160049	DFFA	0	0	148.969	0	77.5998	0.251847	0	238.79	16.7641	570.1	0.613784	0.16475	494.011	144.773	0.272087	0	0	0	0	0	0	0	2.40223	0	0	0	57.9535	0	100.232	0.213137	8.8209	99.1937	21.2507	0.491067	40.0262	0	1.04528	0	0.15771	97.6276	43.0832	212.097	0.0330359	0	0	0.0842892	0	0
ENSG00000120948	TARDBP	0	0.123919	0	0	0	557.085	0.23286	1218.94	127.373	0.69131	2.25054	0	396.511	0	32.7864	0	0	19.1569	0	0	1.02121	507.397	10.1428	0	0	0.507567	0	0	1.91178	82.9103	0	115.494	303.075	0.245534	0	0.680598	12.195	495.011	1.89252	0.141284	0.216499	0	0	0.755397	6.57821	0.0842892	31.5194	105.245
ENSG00000271895	RP4-635E18.8	0	0	0	0	0	28.4587	69.1595	23.2227	0	46.5482	0.204595	0	0	0	0	0	32.1477	34.227	441.415	42.1793	0	0	46.7101	0	0	0	0	53.7351	7.92025	119.357	23.7716	10.9332	106	159.106	0	11.2299	1.74214	36.9052	46.2091	0	16.1291	0	0	0	192.178	0	0	0
ENSG00000116649	SRM	0	0	0	0	0	5.54063	0	0.504841	0	0.230437	0	0	0	0	0	0	108.281	19.6677	0	0	0	0	1.33457	0	0	0	0	4.29881	28.4037	12.7882	94.3388	28.625	0.505969	83.727	0	17.0149	0	0	101.25	0	14.1807	31.1148	0	0	0	0	8.35453	2.0436
ENSG00000171824	EXOSC10	33.3375	27.758	83.6498	0.712648	1.01498	0	0.23286	215.819	0	0.230437	0	0	0	0	0.136043	0	0	178.542	9.3052	0.0651921	0	1.6141	10.1428	219.988	0	0	0.270811	102.832	6.00847	1.06568	0.299014	81.3031	128.516	148.302	3.33552	0.340299	0.696856	0	0	0	190.627	4.61967	0	0.151079	0	0	0	0
ENSG00000198793	MTOR	0	0	0	0	0.645896	191.529	0	0	0	0	0	0	0.398503	0	0	0	0	0	0	0	40.2647	1.80399	0	3.22016	0	0	0	0	0	24.0845	0	0	1.26492	0.491067	0	0	0	0	0	0.141284	0.974244	0	1.09018	0	0	0	0	126.703
ENSG00000120942	UBIAD1	0	0	0	0	0	0	0.23286	0	0	0	0	0	0	0	0	0	0	0	0	0	4.52249	0.094947	0	0	0	0	18.9568	0	6.55469	0	0	0.198785	0	0	0	0	0	0	0	1.69541	0	19.7015	0	0	0	0	0	0
ENSG00000204624	PTCHD2	0	0	0	0.712648	0	0	0	0	0	0	2.04595	0	0	29.1099	0	0	0	0.255425	0	0	0	42.2514	0	0	0.199015	0	0	1.13127	0	4.68901	46.4966	51.8829	0	0	0	0	0	2.90829	0	0	0	1.08698	0	0	0	0.168578	0	0
NLG_000018	LINC-PTCHD2-3	46.635	0	0	0	0	0	0	0	0	0	63.0152	0.16475	0.132834	36.4844	0	0	0	0	0.387716	0	35.3046	0	29.0937	0	0.696553	0.169189	0	16.7427	6.8278	0	3.88718	32.2032	0.252984	1.22767	0	0	0	32.7935	0	0.141284	0	189.542	0	0	0	0	0	0
ENSG00000132879	FBXO44	100.2	0	0	0	0	0	0	0	0	0	0	0	0	0	0	0	0	0	0	0	0	0	0.266915	0	0	0.338378	0	10.1814	0	6.82038	6.42879	7.55383	44.0193	21.8525	0	17.3552	0.348428	0	19.2407	97.4863	13.9642	0	0	0	0	0	0	3.06539
ENSG00000116670	MAD2L2	156.574	0.991356	0	0	0	103.635	0	0	0	0	0	0	0	1.29377	0	0	0	0	0	5.54132	3.64717	0	36.0335	0	0	0	79.3476	19.0053	74.0134	0	0	0	5.81864	0	5.83716	0	0	8.92545	0	0	0	0	0.0330359	2.26619	0	0.758603	96.4569	0
ENSG00000162490	DRAXIN	0	0	0	1.85288	0	0	0.23286	0	0.172826	0	0	32.6206	0.132834	478.437	0	0	0	0.766275	0	0	0.43766	28.4841	20.2855	755.044	0	0.169189	0	35.4086	99.959	3.62333	239.809	119.47	0	16.2052	0	0	0	0	0	0.141284	21.8664	0	0	27.7986	126.396	0	0	48.0245
ENSG00000177674	AGTRAP	0	0	0	0	0.0922709	0	0	385.193	0	0	0	0	6.37605	0	0	0	0	0	0	0	0	0	0	0	0	0	0	0	0	0	0	0	0	0	0	0	0	0	0	0	0	0	0	0	0	0	0.0949379	0
ENSG00000177000	MTHFR	0	0.123919	0	22.0921	0	100.235	0	0	0	0.230437	0.204595	0	47.8204	0	0	0	0.124604	0	0.387716	0	0	0	0.266915	3.05068	0	0	0	2.1494	0	0	4.3357	0	0	0.245534	0	113.319	0	0	0.15771	0	0	5.02728	0	0	0.234936	0	0.0949379	0
ENSG00000011021	CLCN6	0	0	0	0	0	0	0	0	0	2.30437	0	0.329501	0	0	0	0	1.24604	8.42903	0	0	0	36.9344	0	0.169482	0	0	0	0.113127	0	0.213137	0.897041	6.95748	4.30073	0	0.27796	0	0.696856	0	0.15771	0	0	0	9.61345	1.51079	0.234936	0.168578	3.03801	0
ENSG00000116685	KIAA2013	0	0	0	0	0	0	0	0	0	0	0	0	0	0	0	0	0	0	0	0	0	2.65852	0	0	0	0	4.33298	0	0	0	0	62.0209	0	0	0.27796	0.680598	0	0	0	0	0	0	1.68483	0	2.5843	0	0	0
ENSG00000083444	PLOD1	0	0	0	0	0	0	5.35578	0	0	658.357	0	0.16475	0	0.129377	0	0	0	0	0	0.195576	0	0	0	0	0	0	0	0	0	0.213137	0	0	103.977	0	0	0	0	0.200572	0	0	0	0.135873	0	0.151079	0	0	0	0
ENSG00000116688	MFN2	0	64.9338	0	1047.73	0	0	0	0	0	0	0	0	0	0	0	0	0	0	0	0	0	0	0	0	0.199015	0	0	0	0	0	0	62.6173	147.237	0	0	295.72	0.348428	0	0	0	4.43822	0	2.64287	2.87051	0	0	0	68.4604
ENSG00000048707	VPS13D	0.187289	0	0	0	0.369083	0	332.757	1.00968	0.172826	11.9827	248.378	0	0	0	10.2032	0	0	0	0	2.21653	0.291773	0	0	0	0	0	0.812433	17.0821	0.273112	0.213137	10.7645	0	0.252984	1.4732	2.50164	3.40299	0	0	0	0	16.9951	0.271745	0	0	0.469872	0	0	0
ENSG00000162496	DHRS3	0	0	0	0.14253	69.0186	0	0	380.902	0	196.793	0	0	0	0	67.6135	0	0	0	0	0	123.274	0	114.507	0	0.0995076	0	0	0	303.154	0	0	0	98.4109	0	413.882	0	0	0	0	0	0	0	0	0	0	0	0	0
ENSG00000162493	PDPN	0	0	141.912	0	0	0	0	113.337	13.4804	265.924	0	0.16475	1.06268	0	0.136043	0	0	0	0	1.43423	137.863	0	0	0	0	0	0	0	0	0.213137	0	0	66.7879	0	0.27796	0	94.0755	0	0	0	0	0	0	0	0	0.505735	36.646	0
ENSG00000116731	PRDM2	0	0	0	0	0	0	0	0.25242	0.172826	0	0	0.16475	0	312.834	590.564	0	0	0	0	40.2887	0	38.4535	208.994	0	0	0	0.270811	187.338	84.1185	18.5429	0.747534	84.0861	22.7686	135.535	1.11184	2.04179	23.6931	138.495	20.3446	0	0	0.271745	0	1.35972	0	0	10.3482	78.6784
ENSG00000189337	KAZN	0	0	0	0	20.7609	111.442	0	9.84439	0	0	0	0	0.929841	0	0	0	0	0	0	54.9569	0	0	0	0	0	0	0.270811	0	12.0169	0	1.49507	0	0.252984	0.245534	0	130.334	265.154	0	0	0	0	0	0	0.151079	0	0	1.23419	0
ENSG00000132906	CASP9	0	0	0	0	0	0	0	198.15	0.172826	0	0	0	0	0	0	0	0	0	0	0	0	0	0	0	0	0	0	0.226253	0	0.213137	0	0	0	0	326.881	0	0	0	0	0	0	0	0	0	0	0	0	0
ENSG00000116138	DNAJC16	0	5.20462	0	0	0	0	0	437.444	0	0.230437	0	0.16475	0	0	0	365.538	0	23.7545	0	0.0651921	248.153	0	85.6797	0	0.0995076	0	0	76.5867	0	0	53.5235	0	2.27686	215.088	0	0.340299	6.2717	0	167.804	0	0	0	0	137.18	0	0	0.0949379	0
ENSG00000197312	DDI2	0	0.123919	0	0	0.0922709	0	0	0	0	15.9001	0.204595	0.16475	0	0	0	0	0	0	0.387716	0	0	88.7754	0.800745	0	2.88572	0	194.713	0	0	0	0.299014	0	0	0	0	0	5.22642	0	0	0.141284	0.108249	0	0	62.2448	0	0	0	0
ENSG00000116786	PLEKHM2	0	0	0	0	0	0.629617	0	0	0.172826	196.332	0	0	0	0	2.72087	0	0	0	0	0	0	0	0	67.7929	0	0	0	0	0.273112	0	0	0	0	3.92854	0	0	0	2.106	0	0	0	0	0	0	0	0	0	2.0436
ENSG00000162461	SLC25A34	0	0	0	0	0	0	156.482	0	0	0.230437	0	0	0	0	0	0	0.249207	0	0	0	0	0	0	0	0	0	0	0	0	0	0	0	0	0	0	0	0	0	0	0	0	0	0	0	0	0	0	0
ENSG00000065526	SPEN	4.12036	43.3718	1443.65	0	0.0922709	1.25923	0	16.1549	23.6771	483.226	48.8981	0	0	27.428	39.0444	111.779	977.64	5.1085	259.77	158.808	0	9.20986	47.7778	35.4218	0	351.744	140.822	164.034	98.5935	241.058	42.759	150.679	105.747	6.87494	17.2335	898.729	205.224	165.873	22.868	14.411	225.05	179.623	0.627682	96.3887	0.117468	0.252868	0	21.4577
ENSG00000116809	ZBTB17	2.43476	7.18733	0	0	0	3.27401	0	19.6888	0	0	0	0.16475	0	0	0	0	0	0	0	5.86729	0	0	0	120.163	0	0	0	0	0	0.639411	0	0	1.77089	80.7806	0	0	0	0.200572	0	0	0.757745	0	0	0	0	0	58.6716	0
ENSG00000183888	C1orf64	0	0	0	0	0	0	0	0	0	0	0	0	0.265669	0	0	0	0	0	0	0	0	0	32.8305	0	0	0	0	0	0.273112	0	0	0	0	0	0	0	0	0	0	0	0	0	0	0	0	0	0.0949379	0
ENSG00000142627	EPHA2	0	0	0	0	0	0	0	0	0	0	0	0	0	0	0	0.311361	0	14.3038	0	0	15.7558	0	0	0	0	0	0	0	0	0	0	0	0	0	0	0	0	0	0	0	0	0	0	0	0	0	0	0
ENSG00000037637	FBXO42	0	0	0	0	21.7759	0.251847	0.46572	0.25242	0.345651	1.38262	585.345	0	0	0	0	0	1118.69	0	0	0	1.75064	0	0	0.169482	0	0	4.06216	0	0.273112	0.213137	6.5783	1.3915	169.247	273.77	4.44736	0	19.1635	0	0.15771	0	34.2068	0.271745	0.0660718	0.151079	0	0	0	0
ENSG00000055070	SZRD1	0	1.73487	38.8989	0	0	0	0	0	0	0.230437	0	0	0	115.793	0	0	0	29.6293	0	0	0	0	0	0	0	0	8.12433	0	21.3027	0.213137	0.448521	0	1.01194	0	39.7483	0	0	0	0	0	10.8249	0	0.792862	0.604318	0	0	0	0
ENSG00000157191	NECAP2	4.49494	0	0	0	0	0.125923	0	0	13.6532	0	0	0	232.992	0	0	0	0	0	0	0	0.145887	0	14.1465	76.267	0	59.2162	0	0.113127	2.45801	0	0	4.17449	27.0693	0	0	0	59.9296	0	39.9007	0	0	0.407618	0	0	0	0	0	0
ENSG00000080947	CROCCP3	0.187289	47.2133	0	0	0	0.75554	0	0	2.07391	0.230437	0	0	739.091	0	0	0	0.124604	0.255425	0	0	0	0	0.266915	0	0.0995076	0	0	0	51.6182	0	0	0	0	175.557	0	0.680598	0	0	0.15771	0	0	0	0	0	0.117468	0	0	0
NLG_000021	LINC-NECAP2-1	0	0	0	0	0	0	0	0	0	0	0	0	0	0	0	0	0	0	0	0	0	0	0	0	0	0	0	0	0	0	0	0	0	0	0	0	0	0	0	0	0	0	0	0	0	0	0	0
ENSG00000261135	RP4-798A10.7	0	0	0	0	0	0	0.23286	0	0	0	0	0	0	0	1.36043	0	0	0	202.194	0	5.83547	0	0	0	0	0	0	0	0	0	0	0	0	0.245534	0	0	0	0	0	0	0	0	0.0330359	0	0	0	0	0
ENSG00000219481	NBPF1	111.25	0.123919	0	0	0	0.125923	40.2848	17.9218	0	5.76092	24.9605	3.78926	18.464	3.88132	672.87	0	0	3.57595	0	0.456344	2.04241	3.13325	0.53383	7.79618	0	8.96702	2.70811	2.94129	0.273112	0	10.4655	0.993925	13.1552	0	0	41.1762	33.1007	3.00858	0.315421	0	0	0.815235	25.5698	0	0.822277	104.35	0.0949379	0
ENSG00000215908	CROCCP2	0	0	0	0	0	0.251847	0	0	0	0	0	0	0	0	0	0	118.623	0	0	0	0	0	1.60149	0	0	0	0	1.6969	0	7.24666	52.4769	0	0	0	0	0	0	0	0	0	0	0	1.02411	0	0	0.674313	0.569627	0
ENSG00000117122	MFAP2	0	0	0	0	0	0	63.1051	8.07745	31.4543	328.142	0.204595	0	340.189	5.43384	44.7582	0	23.3009	0.255425	0	3.45518	0	0	10.4097	0	0	0	0	0.113127	0	0	0	0	0	0	13.62	0	0	0	0	0	0	0	0	0	0	0	150.856	0
ENSG00000159363	ATP13A2	0	0	0	0	0	0	0	69.4156	0	0	0	0	0	0	0	0	0	0.255425	0	0	0	0	0	0	0	0	0	49.8888	0	0	79.6871	0	0	0	0	0	0.348428	0	0	0	0	0	0	0	0	0	0	0
ENSG00000117118	SDHB	0	0	0.0860594	0.285059	0	9.06648	0	8.07745	0	0.230437	0	4.28351	25.3714	0.129377	0	0	349.264	0	0.193858	3.06403	31.5115	2.84841	0	0	0	0	0	0	2.1849	0	3.13964	0	9.10744	0	0	39.4747	6.2717	0	15.4556	0.141284	0	2.17396	0	0	0	0	0.0949379	0
ENSG00000179051	RCC2	218.005	0	0	0.14253	0	159.545	0	0	0	0	0	0	0.265669	0	0	0	0.124604	0.255425	0	0	0	104.821	52.0484	0	0	0	9.47838	0	4.91602	0	56.0651	0	21.7567	3.43747	90.3369	0	62.0202	0	0	0	0	0	0	0	0.117468	0.252868	0	0
ENSG00000074964	ARHGEF10L	0	0	0	0	0	0	0	0	0	0	0	0	0	0	0	0	0	0	0	0	0	2.75346	0	0	0	0	0	0	102.69	0	0	0	0.252984	0	0.27796	0	0	0.100286	0	6.49909	3.03098	1.22285	0	0	0.117468	0	0	0
ENSG00000127481	UBR4	14.6086	0.123919	0	0.14253	0.0922709	0	0.23286	0	0	16.1306	0	653.565	0.132834	0	0	14.634	12.3358	0	0.193858	0.0651921	0.145887	0	0.53383	0	0	0	4.06216	0.33938	1.09245	2.55764	0	15.3064	12.6492	17.1874	201.521	0.680598	150.172	0	3.78505	0.847707	37.779	213.184	0	0	187.127	24.9496	0	0
ENSG00000127463	EMC1	0	0	0	0	0	92.5537	0.23286	0	62.5629	2.30437	190.887	0	0.132834	0	0	0.934082	19.9366	0.255425	0	0	0	0	8.00745	0	0	0.338378	0.812433	0	0	13.2145	1.34556	1.78907	7.84251	0	1.3898	0	1.04528	0	0	0	0	0	0	0.151079	0	0.168578	0	18.3924
ENSG00000053372	MRTO4	116.868	0	0	0	0	7.68132	0.23286	82.7939	163.839	0	0	0.16475	0	0	0	0	0	2.55425	0	0	0	0.094947	0.266915	0	0	0	0.270811	0	16.1136	0.213137	0.448521	0	0.758953	0	0	0	1.74214	0	0	0.141284	0	0.271745	0.0330359	0	0	249.327	0	29.6321
ENSG00000211454	AKR7L	0	0	0	0	0	0	0	0	0	0	0	0	0	0	0	0	0	0	0	0	0	0	0	0	0	0.338378	0	0	0	0	0	0	0	0	0	0	0	0	0	0	0	0	0	0	0	0	0	0
ENSG00000053371	AKR7A2	0	0	0	0	0	0	0	0	0	0	0	0	0	0	0	0	0	0	0	0	0	0	0	16.9482	0	0	0	0	0	0.426274	0	0	0	6.87494	0	0	0	0	0	0	0	0	0	0	0	0	0	0
ENSG00000077549	CAPZB	0	0	15.5768	0.427589	0	108.798	0	23.4751	0.172826	0	0	0	0.132834	0	0	0	0.124604	0.255425	0	0	0	0	0	0	0.199015	0	0.270811	0.113127	2.73112	38.5778	1.49507	2.98178	21.7567	0	30.5756	43.5582	48.7799	145.415	0	0.706422	4.54647	9.78282	66.9968	0	54.6227	0.252868	0.284814	8.17438
ENSG00000158747	NBL1	0	0	0	0	0	0	0	0	0	0	0	0	0	0	0	0	0	0	0	0	0	0	0	0	0	0	0	0	0	0	0	0	0	0	0	0	0	0	0	0	0	0	0	0	0	0	0	0
ENSG00000169914	OTUD3	36.896	0.495678	0	519.663	0	298.564	0.23286	0	0	0.230437	17.186	3.45976	178.529	332.758	74.0076	0	0	0.51085	0	0	0.291773	0.189894	41.6387	14.5755	0	0	362.887	0	0.546224	101.24	0.149507	0.596355	0	0	28.9078	98.3464	0.696856	0.601715	325.987	0.282569	0	59.7839	0	2.87051	0	0	0.189876	10.218
TUCPG_000015	LINC01141-ASTUCP1	0	0	0	0	0	0	0	0	0	0	0	0	0	0	0	0	0	0	0	0	0	0	0	0	0	0	0	0	84.1185	0	0	0	0	0	0	0.340299	0.348428	0	0	0.141284	0	0	0	0	0	0	0	0
ENSG00000162545	CAMK2N1	0	0	215.837	0.14253	0	0.125923	0	51.9986	0.345651	156.006	0	152.559	2.39102	0.388132	0	10.2749	71.6471	160.407	5.04031	33.7695	0	10.4442	0	24.9139	160.605	5.92162	106.158	0	25.6725	17.4772	11.213	25.2457	120.674	58.437	11.6743	814.335	38.6755	72.3061	184.206	0	30.5263	3.9403	45.8208	0	0	0.252868	2.46838	61.3079
ENSG00000090432	MUL1	0	0	0	0	447.79	0	0	0	0	0	0	0	0	0	0	0	0	0	0	0	2.33419	0	0	0	0	4.39892	0.541622	0	0	0	0	10.7344	112.325	0	0	0	0	0	0	0	0	0	0	0	0	0	0	0
ENSG00000244038	DDOST	0	0	0	0	0	0	594.725	0	0	0.460873	32.9397	0	0	0	0	99.0127	0	0	0.193858	5.60652	2.48007	0.094947	50.4469	0	0	0.169189	102.637	420.039	0	0.213137	0	56.455	28.8402	67.5218	0	316.818	15.6793	0	0	0	124.703	0	0	0	0	181.306	418.676	33.7193
ENSG00000127483	HP1BP3	86.3403	0.123919	101.722	0	153.262	144.686	558.631	801.687	17.6282	389.438	93.2952	10.8735	97.7661	19.536	201.48	0.622722	0.623018	71.2636	542.997	0	152.452	2.27873	5.87213	35.0828	0	111.665	375.344	19.2315	71.8285	66.4987	131.716	102.176	98.4109	132.097	509.5	88.4777	650.863	17.9512	35.0117	0.282569	248.757	232.886	0.0660718	41.5469	292.378	372.727	42.1524	47.0027
ENSG00000075151	EIF4G3	3.93307	0	0	111.316	52.0408	3.14808	59.845	70.4253	36.9847	0.69131	0	129	1.85968	0.517509	0	0	0	11.2387	7.56047	0	0	0	13.8796	243.038	0	47.5421	511.562	3.05442	161.682	53.9236	29.9014	4.77084	269.175	52.0532	16.3996	382.156	4.52956	63.1801	76.8049	1.41284	19.3766	41.9846	0	11.0288	15.8582	34.1371	0.474689	7.15258
ENSG00000233072	RPS15AP6	0	0	0	0	0	0	0	0	0	0	0	0	0	0	0	0	0	0	0	0	0	0	0	0	0	0	0	0	0	0	0	0	0	0	0	0	0	0	0	0	0	0	0	0	0	0	0	0
ENSG00000117298	ECE1	0	0	0	0	0.0922709	0	0	0	0	0.230437	0	0	0	0	0	0	0	0.255425	0	0	0.145887	0	0	0	0	0	0	0	0	0	0.299014	0.198785	0.252984	0	0	0	9.05913	0	0	0	0	0	0	0	0	0	0.0949379	0
ENSG00000142794	NBPF3	0	0	0	0	0.369083	0.125923	1.86288	0.25242	0	0	0	0	0	0	0.680216	0	0	0	0	0	0	0	0	0	0	0	0	0	0	1.06568	0	0	0	0	0	0	0	0	0	0	0	0	0	0	0	0.674313	0	21.4577
ENSG00000090686	USP48	0	0	1.03271	0	150.125	30.5994	0	0	0.172826	0.230437	445.198	0	0	0	0.680216	0	0	0	37.4146	0	0	0	0	0	0	0	91.5341	0	0	110.831	0	0	14.1671	2.70087	0	0	114.284	3.00858	0	0	0	0	0	0	0	0	0	0
ENSG00000218510	LINC00339	0	0.371758	0	0	0	0.125923	0	0	0	51.3874	0	0	58.3143	0	0	0	0	0	0	0	0.145887	0	37.1012	0	196.627	0	0	0	0	0	1.34556	0	30.8641	73.6601	0	0	18.1183	0	0	0	0.324748	0	0	0	0	70.1286	0	0
ENSG00000070831	CDC42	590.898	154.528	34.5959	0	376.004	13.8516	5.58864	72.4446	44.589	64.9831	12.4803	0	4.11787	188.373	232.634	526.511	69.5288	302.423	20.3551	49.546	12.4004	292.722	162.818	101.35	21.5931	521.441	560.308	104.416	205.107	123.619	192.864	167.775	308.388	207.476	213.751	208.603	113.588	507.948	558.137	232.837	83.4602	704.227	249.851	662.484	385.06	324.682	105.571	98.0926
ENSG00000184677	ZBTB40	0	0	0	0	0.0922709	0	0	0	0	0	0	0	0	0	0	0	702.391	0	0	0.130384	0	0	0	0	0	0	0	0	0	55.2025	0	14.9089	1.51791	0	105.625	0	0	0	105.035	0	0	27.0386	0	0	0	0	0	0
ENSG00000133216	EPHB2	0	0	51.7217	0	293.606	5.9184	0.23286	0	0	1.84349	0	413.029	0.132834	298.085	0	0	0	0.255425	0	0.130384	0.43766	0.284841	5.07138	0	0	0	0	0	8.19336	1.06568	0	11.9271	0.252984	0	124.804	0	189.196	0	0	0	0	0.135873	0.0330359	0	0	158.464	0	0
ENSG00000272796	RP1-74M1.3	0	0	0	0	0	0	0	0	0	0	0.409189	0	0	15.6546	0	0	0	0	0	0	0	0	0	0	0	0	0	0	0	0	0	36.3777	1.77089	0	26.6841	0	6.62013	0	0	0	21.8664	0	0	0	0	188.555	0	0
ENSG00000004487	KDM1A	0	1.48703	0	0	0	2.26662	0	0.25242	0	0	1.63676	0.16475	0	424.357	0	0	49.4676	0.766275	95.9598	0	0	488.882	0.800745	0	0	0	109.949	18.3265	6.8278	7.67293	101.515	24.6493	7.33655	53.5264	0	275.302	2.09057	52.4495	0	15.9651	0	0	0.528575	0.453238	0.117468	0	0.189876	180.858
ENSG00000169641	LUZP1	0	0	0	0	0	2.1407	0	0	0	0	0	0	0	0	0	0	0	0	0	0	0	0	0	0	0	0	0	0.113127	0	0	0	0	0	0.491067	0	0	0	0	0	0	0	0	0	0	0	0	0	0
ENSG00000261326	RP5-1057J7.6	0	0	0	0	0	0	0	0	0	0	0	0	0	0	0	0	0	0	0	0	0	0	0	0	0	0	0	0	0	0	0	0	0	0	316.596	0.340299	0	0	0	0	0	0	0	0	0	0	0	0
ENSG00000125944	HNRNPR	304.345	0	752.762	29.3611	140.529	515.152	61.4751	128.482	297.26	78.8093	21.2778	10.2145	23.5117	15.784	364.868	0	462.653	11.7496	1.16315	377.462	382.515	11.5835	164.153	0.677929	0	0.338378	66.0779	127.833	245.801	195.02	45.1511	136.168	177.595	102.142	451.685	10.209	205.921	502.733	10.882	0.565138	71.5528	297.289	0.528575	3.47483	0	35.4015	50.0323	28.6103
ENSG00000125945	ZNF436	0	0	0	0	0	0	0	0	0	0	0	0	0	0	0	0	0	0	0	0	0	0	0	0	0	0	0	0	0	0	25.1172	23.6554	0	0	0	0	0	0	0.15771	0	0	0	0	0	0	0	39.0195	0
ENSG00000204219	TCEA3	0	0	0	0	0	0	0	0	0	0	0	0	0	0	0	0	0	0	0	0	0	0	0	0	0	0	0	0	0	0	0	0	0	0	0	0	0	0	0	0	0	0	0	0	0	6.2374	0	0
ENSG00000088280	ASAP3	0	0	0	0	0	0	0.93144	0	0	0	0.204595	0	0	146.843	0	0	0	0	0	0	0	0	0	0	0	0	0	0.452506	0	0	0	0	0	0	0.27796	1.0209	0	0	0	0	0	0	0	0	0	0	0	0
ENSG00000007968	E2F2	0	0	0	0	0	1.88885	0	0	0	25.348	0.204595	0	0	0.388132	0	0	0	0	0	54.305	0	0	0	0	0	0	0	0.113127	45.3366	0	0.149507	0	1.51791	0	268.231	0	0.348428	0	0	0	0	0.135873	0	0	0	0	0	0
ENSG00000117318	ID3	0	0	0	0	0	0	0	0	0	0	0	0	0	0	0	0	0	0	0	0	0	0	16.0149	0	0	0	0	0	4.09668	0	0	0	0	0	0	0	0	0	0	0	0	0	0	0.151079	0	0	26.5826	0
ENSG00000142676	RPL11	278.312	0.247839	137.179	0	51.1181	4.02955	5.8215	28.0187	151.05	2.07393	115.596	248.114	0	146.455	48.5675	378.926	1.86905	253.893	10.4683	30.6403	7.732	64.0892	48.3116	4.23706	0.696553	0.169189	102.367	16.2902	63.6351	44.3325	8.22288	96.212	39.4656	30.2007	131.753	136.12	51.5673	110.014	44.4743	6.49909	13.6394	2.17396	41.9556	87.0218	161.636	114.549	120.001	24.5231
ENSG00000011007	TCEB3	0	0	0	0.997707	0	57.2951	0	0	0.345651	0.230437	1990.3	11.3678	21.2535	0	0.136043	0	0	0	0	0	0	0.189894	0	5.59291	0	0.507567	0.270811	203.967	94.7699	65.6462	2.54162	0	0	20.8704	35.0229	0.340299	88.1523	0	0.15771	0.141284	0.216499	0	31.0207	0.151079	0	529.673	250.161	0
ENSG00000057757	PITHD1	0	0	0	0	15.2247	0	0	0.25242	0	0	0	0	5.18054	0	0	0	0	1.78798	0	0	0	0	0	2.37275	0	0	1.89568	0	1.09245	1.06568	0	6.55991	17.7089	0	0	0	59.2327	7.32087	8.35865	14.8349	0	11.4133	5.05449	0	0	0	0	19.4142
ENSG00000011009	LYPLA2	0	0	0	0	0	0	0	0	0	341.738	0	0	0	0	0	0.934082	0	0	0	11.2782	0	0	0	0	0	0	0.812433	0.113127	0	0	0	0	89.0505	0	0.833879	0	0	0	1.10397	0	73.1765	0	0	0	0	7.75461	0	21.4577
ENSG00000117308	GALE	0	0	0.0860594	0	0	0	0.23286	0	0	0	0	0	21.3863	0	0	15.568	0	0	378.024	121.909	0	0	104.898	0	0.0995076	0	0	0	0	46.8901	0	0.39757	0	0	40.5821	0	5.92327	0	0	0	0	0	0	0	0	0.0842892	71.3933	0
ENSG00000117305	HMGCL	0	0	0	0	0	0	0	0.25242	0	0	0	0	0	0	0.136043	0	0	0	0	0	11.6709	0.094947	21.3532	45.4212	0	0	157.612	0	0.273112	0	0	0	0	0	0	0	19.1635	0	0	5.51009	0	0	1.48662	0	0	302.682	284.434	0
ENSG00000179163	FUCA1	0	0	0	0	0	0	0	0	0	0	0	0	0	0	0	0	0	3.57595	0	0	0	0	0	0	0	0	204.191	0	0	0	2.2426	0	0	0	0	0	0	0	99.3575	0	0	0	0	0	0	0	0	0
ENSG00000189266	PNRC2	0	73.3603	0	0	0	0.75554	0.69858	0	106.979	94.479	0	0	0	0.129377	139.308	0	0	0	0	0.195576	48.4344	0	2.13532	0	0.0995076	0	9.7492	0	24.307	0	0.299014	0	77.1602	67.0307	69.7679	1.0209	0	0	63.8727	26.7028	0	0	0.231251	0	0	76.7874	0.0949379	0
ENSG00000188529	SRSF10	0	1007.22	203.875	873.706	666.011	365.052	24.4503	33.5719	0.172826	177.897	173.087	508.749	539.308	0.129377	785.106	136.687	0	400.507	0.387716	137.751	447.58	663.964	87.0143	1.52534	0.995076	2.87622	124.844	12.3308	379.899	8.52548	243.547	373.517	235.022	52.2987	57.8156	2.38209	408.009	71.1027	59.9299	1.55413	0.108249	824.339	23.9841	71.0074	126.983	837.413	486.082	1.0218
ENSG00000001461	NIPAL3	0.187289	0	0	0	0	0	0	0	0	0	0	0.16475	8.23573	0	0	0	0	0	0	0	0	268.7	0	0	19.802	0	0	0	0	0.639411	0	0	0	0.245534	0	0.340299	0	0	0	0	0	0	0	0	0	0.0842892	0	0
ENSG00000117602	RCAN3	0	0	0	0	0	0	0	0	0	0	0	0	0	0.129377	0	0	0	0	0	0	0	0	0	0	0	0	0	0	0	0	0	0	0	0	0	0	0.348428	0	0	0	0	0.135873	0	0	0	0	0	0
ENSG00000133226	SRRM1	0.374578	3.34583	43.2879	8.26671	3.87538	78.0725	8.84868	51.2413	25.751	17.2827	0.409189	0.16475	16.073	14.8784	183.658	208.923	49.4676	48.2754	663.189	216.372	2.1883	1.04442	291.738	21.0158	1.2936	2.19946	0.812433	11.7652	8.73959	13.4276	4.48521	113.705	25.0455	12.0312	132.587	175.594	241.461	20.8595	0.315421	41.8202	67.3311	104.078	169.805	1.35972	6.22581	22.1681	23.7345	0
ENSG00000169504	CLIC4	0	12.7637	0	0	0	0	3.02718	269.332	0.172826	0	0	0.16475	0.132834	0	2.17669	0	0	3.57595	0	0	288.856	0	0.266915	7.79618	6.36848	0	217.19	46.0425	10.9245	0	0	0	3.2888	0.245534	0.833879	1.70149	113.936	0	61.8225	0	0	159.922	0	0.151079	0	16.9421	6.07602	0
ENSG00000117614	SYF2	0	0.123919	0	22.8047	3.22948	0	0	0	0.172826	0.460873	98.0008	523.741	68.144	0	0.952303	45.4587	0	11.4941	0	12.4517	4.23071	17.4702	12.0112	5.08447	160.307	0	0.270811	91.9719	78.6563	85.8942	0	3.37935	26.8163	2.45534	0	165.385	6.62013	0.200572	0	0	0.108249	30.4354	1.25536	1.51079	8.22277	0.168578	0	10.218
TUCPG_000022	C1orf63-ASTUCP1	0.936446	0.123919	0	0	0	0.125923	0	0.757261	1.03695	0.230437	0.613784	0	0.265669	0.388132	0	0	0.249207	0.766275	0	0	0.145887	0.094947	0.800745	0	0.0995076	0.169189	0.270811	0.113127	57.0804	0.426274	0.448521	0	0	0	0.55592	1.3612	0.696856	0.601715	5.20444	0	0	0.135873	0.0330359	0	0	0	0.0949379	0
ENSG00000117616	C1orf63	0	0	0	0	0	0.125923	0	0	0.172826	9.21746	0	0	0	0	0	0	0	0	0.193858	0	0	0	111.037	0	0	0	24.1022	5.99571	2.1849	129.587	0	20.0773	0	0.491067	31.4095	0.340299	0	28.1803	0	0.282569	180.776	23.5059	0	0	0	0	0.189876	0
ENSG00000183726	TMEM50A	20.6018	23.1729	0	0	5.16717	0	0	1.76694	0	0	0	0	906.86	0	0.136043	0	0	74.5841	0.193858	0.456344	0	0	79.5407	0	164.486	207.087	92.6174	128.851	2.73112	26.0027	0.299014	21.0712	52.6207	0.982135	8.06083	4.76418	26.4805	65.6873	0.15771	0.141284	0	0.135873	0	82.3383	0	0	227.851	1.0218
ENSG00000204178	TMEM57	0	0.247839	0	0.285059	15.8706	2.1407	297.828	0.25242	0	0	56.4681	0	0	11.1264	0	0	0	0.255425	103.326	0.0651921	0	161.885	26.1577	158.127	0	0	52.5373	0	0	14.9196	0.299014	24.4506	0	0	0	0	25.4352	0.100286	0	0	0.432997	0	0.0660718	0.302159	0.117468	0.168578	0.0949379	64.3732
ENSG00000157978	LDLRAP1	0	0	0	0	0	0	0	0	0	0	0	0	0	0	0	0	0	0	0	0	0	0	0	0	0	0	0	0	0	0	0	0	0	0	0	0	0	0	0	0	0	0	0	0	0	0	0	0
ENSG00000117643	MAN1C1	0	0	31.3256	0	0	0	0.23286	0	0	0	0.204595	0.329501	39.0533	0	0	0	0	0	0	79.4039	0.145887	0	0.266915	0.169482	0	0	0	0	0	0	3.28915	45.323	100.435	0.245534	0.27796	0	3.13585	0	0	0	36.6965	0	0	0	0	0	0	0
ENSG00000162430	SEPN1	0.187289	0.123919	0.172119	0.14253	0	0	0.23286	4.03873	0	23.5045	0	5.76626	0	16.5603	2.72087	0	0	69.9865	0	0.130384	0.291773	0	34.9659	0	251.157	0	0	0	0.546224	0	13.7546	0.993925	0	0	7.78288	0	2.439	0	0	0	0	0	0.0991077	0	0	20.0608	2.37345	0
ENSG00000117640	MTFR1L	0	3.71758	0	0	2.30677	0.503693	0	0	0	0	0.204595	0	0	0	0	0	251.575	2.55425	0.193858	0	0	0	2.13532	0	124.086	0	0	0.113127	0	95.4853	0	0	107.771	0	86.4455	0.340299	102.438	153.939	0	0	0	0	0.0330359	0.151079	235.171	1.77007	0	0
ENSG00000117632	STMN1	2061.68	1032.37	570.488	1430	21.8682	1855.35	611.025	589.149	300.717	354.412	1096.22	1395.93	348.425	1392.49	1072.29	1591.36	1415.37	35.5041	1762.95	924.88	1054.18	1214.85	845.587	998.42	2663.72	543.774	1563.39	2374.64	2228.05	989.168	1210.71	2379.85	1852.1	2402.55	640.419	3022.53	2009.04	1271.63	2204.95	891.223	2452.17	1708.33	339.114	1959.2	1294.62	69.7072	372.062	791.893
ENSG00000158006	PAFAH2	0	0	0	0	0	0	0	0	0	0	0	0	0	0	0	0	0	0	0.193858	0	0	0	0	0	0	0	0	0	0	0	0.149507	0	0	0	0	0	0	0	0	0	0	0	0	0	0	0	0	0
ENSG00000175087	PDIK1L	0	0.123919	0	0	1085.38	1.00739	0	0	0	0.230437	0	16.475	0	0	0	0	0.249207	0	0	0	0	0.094947	38.4358	0	0.0995076	0	397.821	0	14.4749	50.7266	99.8706	9.93925	0	3.19194	0	0	0	0	429.288	3.10826	273.329	12.5003	0.0330359	0	100.788	243.09	0	0
ENSG00000130695	CEP85	0	0	0	0	0	0	0	0	0	0	0	0	0	0	0	0	0	0	0	0	0	0	0	0	0	0	170.611	1.01814	0	0	0	0	0	0	0	0	0	0	0	0	112.904	0.135873	0	0	0	0	0	0
ENSG00000142669	SH3BGRL3	100.012	0	144.322	0	0	74.7985	0	0	0	6.22179	15.14	0.16475	150.501	33.3793	0	0	0	182.374	0	4.49825	0	0	14.9472	5.25395	0	0	30.8725	110.638	28.6768	90.3701	7.02682	43.3351	10.1194	0.491067	13.62	0	9.05913	10.2292	58.5105	70.0771	0.216499	93.6162	69.7388	103.187	14.0962	222.692	287.567	39.8501
ENSG00000158062	UBXN11	0	0	0	8.97936	0	0	0	0	0	0.230437	0	0	0	0	0	0	0	0	0	0	0	0	0	0	0	0	0	0	0	8.31234	0	0	0	0	0	0	0	0	0	0	0	0	0	0	0	0	0	0
ENSG00000117682	DHDDS	0	0	0.258178	63.4256	0	0	0	49.4744	0	0	0	1.6475	0	0	0	0	0	1.27713	247.945	0	19.5488	0	0	0	0	0	0	50.0019	27.3112	81.2052	0.299014	0	31.3701	0	405.821	67.7195	8.36227	0	0	0	44.1657	0.135873	0	0	0	0	0	0
ENSG00000198830	HMGN2	415.595	34.6975	419.884	0	9.96525	877.812	13.0402	572.994	1855.46	1641.86	0	437.906	404.082	307.142	2204.85	391.069	269.891	603.57	439.089	666.328	37.7847	0.189894	210.062	394.724	320.713	31.8076	456.316	1.58377	1141.06	188.2	97.4785	142.728	732.39	120.557	535.351	60.2329	550.168	27.9798	268.581	131.253	24.1396	445.118	203.534	75.3887	91.0378	335.218	522.158	122.616
ENSG00000117713	ARID1A	0.749157	1.85879	4.90539	0.14253	173.469	0.125923	13.7387	116.618	13.3076	1.15218	0.204595	459.818	65.6202	387.614	687.155	2.17953	0	5.87478	0.193858	3.19441	0	0	11.2104	33.388	354.545	0	25.1854	223.086	93.1312	216.334	187.183	168.57	30.1051	323.122	40.8601	0	316.024	0	0	819.026	8.33519	0	69.2763	0.604318	0.939745	0	0	7.15258
ENSG00000204160	ZDHHC18	0	0	0	39.3381	0	0	0	0	0	0	0	9.39077	0	1.03502	0	0	0	0	0	0	0	0	0	0	0	0	0	0	0	0	0	18.487	0	0.491067	0	0	0	23.3666	0	0	0	0	0	0	0	0	0	0
ENSG00000142751	GPN2	0	0	0	0	0.0922709	0	0	0	0.172826	0.230437	0	0	0	0	0	0	0	0	0	0	0.43766	0	0.266915	0	0	0	0.270811	0	0	49.874	0	0	0	0.245534	0	0.340299	1.04528	0	0	0	0	0	0	0	0	0	0	0
ENSG00000198746	GPATCH3	0	0	0	0	18.5464	0	0	0	0	0	0	0	0	0	0	0	0	0	0	0	0	0	0	0	0	0	0	0	0	0	0	20.2761	0	0	0	0	0	0	0	0	0	0	0	0	0	0	0.569627	0
ENSG00000090273	NUDC	0	0	0	0	0	5.03693	0.23286	215.315	32.4912	0	0	0	0	0	0.136043	0	0	0	24.2323	5.28056	0.87532	0.189894	0.266915	0	0	0	1.89568	102.04	14.7481	0	25.5657	0.39757	3.2888	0	0.27796	0	37.6302	14.5415	0	0.141284	0	62.909	0	0	0	0	1.42407	0
ENSG00000186501	TMEM222	0	0	0	797.595	0	0	0	0	190.8	0	0	0	0	0.517509	0	0	0	26.5642	22.8753	1.69499	0.291773	0	21.0863	6.27084	0	0	7.85352	0	0	3.41019	7.62485	23.0591	11.8903	60.8924	0	3.40299	66.2013	0	44.3166	0	0	3.53269	0	0	0	0	75.8554	0
ENSG00000241547	RP11-4K3__A.5	0	0	0	0	0	0	0	0	0	0	0	0	0	0	0	0	0	0	0	0	0	0	0	0	0	0	0	0	0	0	0	0	0	0	0	0	0	0	0	0	0	0	0	0	0	0	0	0
ENSG00000181773	GPR3	0	0	0	0	0	0	0	112.075	0	0	0	0	0	0	0	0	0	0	0	0	0	0	0	0	0	0	0	0	0	0	0	0	0	0	0	0	0	0	0	0	0	0	1.22233	0	0	0	0	5.10899
ENSG00000158195	WASF2	0.374578	0	0	0	62.4674	61.7024	0	12.621	0	0	84.4976	0	0	272.468	14.9648	0	0.996829	0.255425	0	159.786	8.02377	0	24.5562	0	0	0	0	0	15.0212	0.213137	0	2.58421	6.83058	0	0	0	5.92327	0	3.62734	0	0	0	0	0	11.2769	0	0	43.9373
ENSG00000126705	AHDC1	0.561868	0	0	3.27818	0	0	0	0	0	0	0	0	0	0.258754	0	0	0	0	0	0	0	0	0	0	2.38818	3.55297	0	0.226253	0	0	0.299014	0	0.252984	0	0	0	0	0	0.315421	32.3541	0	0	0	1.35972	0	0	17.8483	0
ENSG00000009780	FAM76A	0	0	0	0.14253	124.842	126.049	0.23286	690.37	158.136	6.22179	668.206	0	21.1207	0.258754	141.077	0	0	152.233	530.784	0	15.3181	0	15.748	398.453	0.0995076	0	193.901	160.753	213.847	60.744	145.62	0.39757	385.801	45.4237	271.567	0.340299	409.054	363.536	0	368.611	0.216499	0.271745	0.0330359	391.296	0	26.6354	0	0
ENSG00000117758	STX12	0	0	0	0	0	240.136	0	328.399	0	38.2525	0	0	0	0.258754	0	0	1.61985	0	0.193858	0	0.145887	0	0	0	0	0	7.85352	131.34	112.795	220.17	0	179.304	64.258	63.5932	1.3898	0	377.347	0	0.15771	0	45.14	0	0.297323	0	0	0	0	0
ENSG00000117751	PPP1R8	0	0	0	0	0	0	0	0	0	0	0	0	0	0	0	0	0	0	42.6488	0	0	0	0	0	0	0	0	0	0	0	0	0.198785	1.26492	24.5534	66.9883	0	0	0	0	0	0	0	0	0	0	0	0	0
ENSG00000117748	RPA2	0	0	799.062	0	55.9161	18.007	561.659	233.994	177.492	10.3696	0.204595	0	1.32834	0	0.40813	0.934082	0	22.222	0	1.17346	0	0	0	0	0	0.169189	5.95784	275.463	0.273112	0	57.1116	18.2882	32.888	0.491067	0	0	125.782	0.100286	0.473131	92.5413	0	390.769	0	0	67.5442	0	0	0
ENSG00000158156	XKR8	0	0	0	0	0	0	0	0	0	0	0	0	0	0	0	0	0	0	0	0	0	0	0	0	0	0	0	0	0	0	0	0	0	0	0	0	0	0	0	0	0	0	0	0	0	0	0	0
ENSG00000158161	EYA3	0	0	0	0	0	5.66655	199.328	156.753	0	0.230437	309.552	0	220.771	153.7	16.8694	0	0	20.6894	0	42.3748	0	53.3602	293.873	657.93	0.298523	0	189.568	138.693	130.274	0.213137	0	77.1286	200.617	106.316	0	261.349	138.326	0	245.555	0	103.811	0.135873	0	0.302159	0	0	181.426	1.0218
ENSG00000126698	DNAJC8	12.1738	0	9.29442	0	1.84542	0	18.6288	33.3195	0	136.649	0	0	106.666	0	27.6168	26.777	4.73494	0	0.193858	340.498	116.709	0	0.266915	0	0	0	12.9989	25.3404	3.55046	9.37802	0.149507	42.3412	47.0551	18.415	158.159	168.788	109.755	39.1115	202.027	52.2753	19.8096	9.23933	2.01519	0	110.42	10.4519	28.1965	133.855
ENSG00000130770	ATPIF1	0	0	94.0629	0	0	6.54801	0	9.84439	0.172826	3.22611	39.6914	0	1.85968	0	0	0	0.996829	0.255425	0	1.6298	0	0	45.3755	28.812	23.5833	0	5.14541	8.37137	25.3994	0.213137	12.1101	175.13	30.8641	1.4732	12.2302	15.3134	63.7623	0.601715	41.1624	21.8991	61.4856	35.4627	0	4.38131	0	97.354	8.44947	80.722
ENSG00000204138	PHACTR4	0.936446	0	0	57.1543	0	87.3908	2.09574	74.2116	0.691303	1.38262	0.204595	1.48275	83.6857	0	1.22439	37.986	383.405	14.0484	0.581575	0	12.9839	1.32926	2.93606	0.338965	46.47	0.507567	0	0	42.3324	10.87	2.39211	0	24.2865	117.12	21.9588	171.511	1.04528	0.100286	2.68108	0.282569	0.108249	0.407618	0.0660718	147.605	24.3159	0	0	0
ENSG00000180198	RCC1	0	0	0	0	0	0	0	1.51452	0	14.5175	0	0	0	0	16.1892	0	0	0	0	0.391152	0	0	0	0	0	0	1.08324	0	0	0	0	0	1.26492	0	0	0	0	0	0	0.706422	0	0	0	0	0	0	0	0
ENSG00000242125	SNHG3	0	29.4928	0	0	0	0	0	285.74	0	40.3264	0	0	0	0	39.8607	0	0	0	567.617	0	0	120.393	0	0	0	0	0	0.678759	4.36979	0	0	44.5279	0.252984	0	1.11184	0	0	0	0.15771	0	0	6.79363	0	0	0.117468	0.0842892	4.2722	0
ENSG00000180098	TRNAU1AP	0.187289	0.123919	0	0	63.9437	0	28.4089	0	0	0	0	0	0	0.258754	0.40813	0	0	0.51085	0	0	9.9203	0.094947	82.2098	0	0	0.169189	173.319	0.113127	2.45801	1.7051	0.299014	0.596355	7.08356	0.245534	0	0	0	0	0	0	70.4703	0.815235	0.264287	0.151079	0	0	0.0949379	0
ENSG00000197989	SNHG12	0	0.123919	0	0.14253	1.5686	16.9997	121.553	4.29115	0.172826	139.414	0	0	113.308	0	0.136043	0	0	0.255425	0	0	0	0	14.9472	0	0	0	24.6438	0.113127	62.2696	13.6408	12.2596	0	15.432	0	0	0	0	0.100286	2.68108	0	1.40724	0	0.0330359	7.4029	0	0	0.949379	0
ENSG00000120656	TAF12	0	0	0	0	0	0	334.62	166.597	0	0	0	0	0	0	0	0	0	0	0	0	0	0.094947	109.969	0	0	0	0.270811	0	1.09245	10.87	57.5601	0	1.26492	0	0	180.018	6.96856	0	0	64.2844	0.108249	0.407618	0	0	0.117468	201.367	0	0
ENSG00000229388	RP11-442N24__B.1	0	0	0	0	0	0	0	0	0	0	0	0	0	0	0	0	0	0	0	0	0	0	0	0	0	0	0	0	0	0	0	0	0	0	0	0	0	0	0	0	0	0	0	9.82017	0	0	0	0
ENSG00000162419	GMEB1	0	16.1095	0	0	0	0.629617	332.757	0	0	0.230437	0.204595	0	0	0.129377	0	0	0.124604	0	0	0	0.145887	0.284841	0.53383	0.169482	158.615	0.169189	124.573	0	41.513	0	0.149507	0	0.505969	0	0.27796	0	0	4.41258	0.630841	0.282569	0	0	0.0330359	0	155.763	0	0	58.2425
ENSG00000198492	YTHDF2	0	0.495678	0	0	0	0.125923	12.5744	13.1259	184.405	538.761	230.783	0.329501	9.29841	288.899	0	0	0	0.255425	0	0	0	23.8317	0	33.727	0	0	159.778	0.33938	229.96	49.0215	0	21.4688	86.0147	0	0.27796	63.9762	0	183.523	76.3318	0	96.7749	35.191	0.0660718	0.151079	0.234936	181.39	89.6214	119.55
ENSG00000159023	EPB41	0	0	0	0	59.607	0.251847	0	0	0	0	0	0	0.132834	0	0	0.311361	0	0	0	0	9.19086	0	1.33457	0	0	0	0.270811	0	0	0.426274	0	41.1485	0	0	0	0	24.39	0	0	0	0	0	0	0	0	0	0	0
ENSG00000116350	SRSF4	2.06018	0	0	0	78.707	0	273.843	0	132.73	2.5348	23.9376	0	0	0	0.680216	0	0.124604	0	0	14.603	190.528	2.18378	1.8684	1.18638	0.39803	0	0	0.113127	95.043	0.639411	0	8.34897	0.252984	0.491067	1.11184	1.3612	0	5.51573	40.0584	0	31.717	0.135873	0	0.151079	16.7979	0	0.189876	0
ENSG00000116353	MECR	0	0	0	0	0	0	0	2.01936	0	0	0	0	0	0	0	0	0	0	0	0	0	0	0	0	0	0	0	0	0	0	0	64.4064	5.05969	0	386.92	0	0	7.1203	0	0	0	0	0.0330359	0	0	14.9192	0	0
ENSG00000162512	SDC3	0	0	0.946654	0	0	0.503693	108.513	22.213	6.7402	16.5914	0	0.329501	0.132834	0.129377	0	0	0.623018	0	0	44.461	51.7898	5.98166	4.27064	0	9.95076	0	0	0.33938	0	1.91823	0	0	23.7805	7.61155	236.266	0.340299	3.48428	0.702001	0	0.988991	0.865994	0.135873	0	0	0	3.20299	0	8.17438
ENSG00000134644	PUM1	0.374578	0	0	0	0	0.37777	0	153.472	0	162.688	152.014	109.888	12.6193	1.94066	86.7956	554.222	4.85954	0	0	239.516	0	0	11.7443	2.20327	0.0995076	5.41405	60.6617	1.35752	43.1517	185.216	5.23274	153.462	0.758953	267.141	15.0098	0	67.2466	7.32087	420.614	352.505	36.913	54.8925	33.4654	95.9355	0	0	0	2.0436
ENSG00000084628	NKAIN1	0.936446	0	0	9.26442	0	5.54063	0	0	0	0	0	0	0	0	0	0	29.7803	0	0	0	228.75	22.8822	54.9845	0	160.804	0	67.4319	0	13.3825	0	8.22288	55.6598	12.3962	1.22767	0	1.70149	0	52.951	265.584	0	0	0	0.0660718	0	77.4115	0	0	58.2425
ENSG00000060688	SNRNP40	63.3038	0	0	0	0	0	45.4077	51.7462	0.172826	61.5266	0	0	0.132834	94.4454	205.017	0	0	0.766275	0	0	0	0	4.80447	0	0	0	2.16649	215.054	66.9125	40.496	14.5022	1.19271	102.206	121.785	1.94572	157.558	27.1774	96.475	0.15771	0	12.0157	0	0.0330359	0	0	0	120.571	0
ENSG00000121766	ZCCHC17	0	0.247839	358.007	0	129.825	0	0	1.51452	0	76.505	0.204595	0	0	0	0	0	1.37064	2.55425	0	68.7776	0	156.852	4.27064	0	0.0995076	0	179.548	0.452506	0	7.67293	164.308	30.2153	60.4633	0.245534	0.27796	0.340299	0.348428	0	30.5958	0	6.71146	97.2847	12.884	69.1944	411.726	1.93865	0	0
ENSG00000168528	SERINC2	0	0	0	0	0	0	0	0	0	0	0	0	0	0	0	0	0	0	0	0	0	0	0	0	0	0	0	0	0	0	0	0	0	0	0	0	0	0	0	0	0	0	0	0	0	0	0	0
ENSG00000162517	PEF1	0	0	0	686.707	0	16.1182	102.226	11.3589	0	0	0	0	0	0	0.136043	0	0	0	0.193858	17.8626	1.75064	0	44.5748	0	0	0	236.689	22.8516	0	0	29.3033	1.59028	0	0	0	0	0	41.7189	0	43.9395	0	0	0.0330359	0.151079	0	0.0842892	0	160.422
ENSG00000084636	COL16A1	0	0	0	0	0	0	0	0	0	0	0	0	0	0	0	0	0	0	0	0	0	0	0	0	0	0	0	0	0	0	0	0	0	0	0	0	0	0	0	0	0	0	0	0	0	0	0	0
ENSG00000121753	BAI2	0	0	6.19628	0	1.38406	0	0	0	0	0	0	0	0	0	0	0	0	0	0	0	0	0	0	0	0	0	0	0.113127	0	0	0	2.98178	0	0	0	0	58.8843	12.8366	0	0	0	0	0.0660718	0	0	0	0	0
ENSG00000184007	PTP4A2	0	149.323	0	18.8139	0	12.0886	230.066	221.373	0	0.460873	0	0.16475	239.5	6.21011	964.819	0	0	332.308	95.3783	22.9476	312.781	0	164.687	0	107.269	0	24.1022	27.4898	11.4707	8.95175	126.333	207.134	226.421	0	8.89471	0	84.3196	22.5643	31.0689	0	48.6039	56.9306	0	1.35972	614.593	421.699	0.0949379	1.0218
ENSG00000121774	KHDRBS1	48.6952	0	74.6996	0.285059	31.4644	13.096	1.86288	61.0857	5.01195	20.9697	523.558	28.8313	0	1.03502	487.851	8.7181	0.498415	0	61.8408	0.0651921	173.022	20.1288	0	0	1.39311	0	0.541622	0.791886	0.546224	41.5617	15.3992	122.849	90.8214	140.445	96.4521	2.04179	18.8151	80.8304	47.944	5.08624	173.74	229.625	69.937	67.0793	0.117468	91.0323	0.189876	0
ENSG00000121775	TMEM39B	0	0.123919	0	0	0.461354	0	0	0	0	0.69131	0	0	0	0	0	0	0	0	0	0	0	26.2054	144.401	0	0	13.5351	0	0	0	0	0	0.198785	0	0.245534	83.11	26.203	17.4214	0	0	0	0	19.7015	3.66699	0	0	0	9.87354	0
ENSG00000025800	KPNA6	0	0	0	107.04	74.278	0.125923	1294.7	814.056	361.206	170.062	0.204595	0	0.132834	0	345.278	0	0.124604	0	41.4857	0	37.9305	0.094947	46.977	0	0	0	50.1	1.24439	210.296	273.242	8.52189	73.5505	153.056	19.1516	90.059	18.7164	264.108	0.100286	4.5736	47.4716	25.0056	0.815235	2.97323	0.755397	0	196.057	25.6332	0
ENSG00000084652	TXLNA	0	0.123919	0	0	0	110.057	0	1.76694	1.90108	33.8742	244.9	0	59.377	0	442.141	0	0	0	0	118.324	0	0	119.311	0	0.0995076	0	381.573	0.113127	299.604	17.9035	0.149507	247.885	194.292	4.17407	0.27796	0	304.526	0	63.715	0.141284	18.5106	2.85332	0	0.302159	0	0	0	0
ENSG00000160050	CCDC28B	0	0.123919	0	0	0.922709	0	23.9846	0	0	0.230437	2.25054	0	0	0	0	0	0	0	0	0.0651921	0	0	0	5.42343	0	3.89135	0.541622	0.113127	0.273112	28.7735	19.2864	32.2032	6.83058	59.9102	0	4.76418	17.4214	0	0	7.77065	0.216499	0	7.92862	37.921	0.117468	0	0	7.15258
ENSG00000160055	TMEM234	0	0	0	0	0	171.256	0	0	0	0	0	0	0.132834	0	0	0	0	0	0	0	0	0	0	0	0	0	0	0	0	0	0	0	13.6612	0	0	0.340299	0	0	0	0	0	0	0	0	0	0	0	0
ENSG00000084623	EIF3I	0	0.743517	345.184	119.867	0.0922709	12.8442	59.6122	799.163	2.07391	2.07393	0	0.16475	6.50889	459.807	0.136043	0	32.1477	270.751	0	18.5797	0.145887	0.284841	43.2402	341.507	498.334	0.169189	609.596	4.52506	21.849	144.72	5.68126	80.3092	147.743	0	298.251	78.609	6.96856	0	140.835	0	0.216499	272.424	254.476	279.648	0	759.951	147.439	168.597
ENSG00000220785	MTMR9LP	0	167.291	0	121.15	0	0	0	0	0	0	0	0	0	0	0	0	0	0	0	0	0	0	0	3.38965	0.0995076	0	0	0	0	0	0	0	0	0	0	0	0	0	0	0	0	0	0	0	0	0	0.0949379	0
ENSG00000116478	HDAC1	0	0	0	0	0	0	0	6.05809	0	6.68266	113.959	0	0	0	0	0	0	0	0	0	0	0	0	0	0	0	0	0	0.273112	0	0	0	10.3724	0	77.2728	0	23.6931	0	0	0	0	0	0	0	0	0	0	0
ENSG00000175130	MARCKSL1	195.905	37.2998	141.396	96.635	0	14.733	0.23286	0.25242	17.2826	114.297	54.8314	354.213	0.265669	10.7383	0.680216	9.65218	0.747622	0.255425	735.886	2.73807	185.13	8.83007	142.8	0.508447	250.958	7.61351	10.2908	61.7671	81.9336	124.472	30.3499	6.55991	18.4679	81.2717	4.72532	13.9523	85.3648	22.7649	10.4089	0.282569	52.0679	4.48379	77.6014	2.41727	9.27998	0.0842892	0.0949379	14.3052
ENSG00000160058	BSDC1	0	290.963	0	0	0.184542	0.125923	20.7245	85.5705	0	0.460873	0	0	198.189	303.26	0	0	19.3136	0	2.13244	0	0.583547	7.8806	0.53383	7.79618	0.597045	0	1.62487	1.92315	0	26.2158	6.5783	8.54776	19.4798	130.133	0	85.7553	0	134.985	2.36566	51.0037	43.0832	0	0	0.151079	0	48.4663	0.189876	0
ENSG00000273274	ZBTB8B	0.187289	0	0	0	0.184542	0.125923	0	1.2621	0.518477	0.230437	0.204595	0.329501	0.265669	0.258754	0.272087	0	0	0.766275	0.969291	0	0.145887	0.094947	0.266915	0	0	0.169189	0	0	0.819336	0.213137	0.149507	0	0.505969	1.22767	0.27796	336.556	0.348428	0	0	0.423853	0.216499	91.0346	3.4027	0.302159	0.117468	0	0.0949379	1.0218
ENSG00000160062	ZBTB8A	0	0.123919	0	0.14253	0	0.37777	0.23286	0.504841	29.2075	0.230437	0.204595	0.16475	0	0.258754	0.40813	0	0.249207	0	22.2937	0	0.145887	0.094947	35.7666	0	0	0	0.270811	17.1952	1.91178	0.213137	0.149507	77.3274	1.01194	0.491067	0.27796	0.340299	54.7032	0.300858	0.15771	0	2.59798	0.407618	0.0991077	0.151079	0.117468	0	0.189876	0
ENSG00000176261	ZBTB8OS	0	0	0	0	0	0	3.26004	0	73.4509	4.60873	0.204595	0	0	0	0.272087	0	415.553	0	0.581575	80.2514	0	0	0	0	0	0	5.41622	20.7022	46.1559	0	0	12.1259	0	0.245534	29.1858	0	9.05913	0	0.15771	0	8.01045	0.271745	0	0	0	0	19.4623	5.10899
ENSG00000162521	RBBP4	284.68	30.3603	0	68.6992	0.369083	110.435	145.072	277.158	118.731	2.99568	9.20676	370.524	106.533	166.638	613.691	17.1248	8.59765	1534.08	45.9444	0	121.086	178.5	0.266915	290.154	913.878	0.338378	0.541622	0.226253	291.138	404.534	268.813	224.428	63.7521	103.861	404.432	314.436	158.535	0.601715	104.877	82.6514	61.5938	138.862	356.061	252.907	15.6233	0.337157	0.0949379	131.812
ENSG00000162522	KIAA1522	14.4213	0	0	0	0	0	0	0	0	0	0	0	0	0	0	0	0	25.2871	0	0	0	0	0.800745	0	0	0	0	0	0.273112	0	0	13.1198	0	0	0	70.7821	0	0	0	0	0	0	0	0	0	16.5207	0	12.2616
ENSG00000134684	YARS	0.749157	0.247839	0	0	0	0	0.93144	87.5899	0	72.818	0	0.329501	0	0.258754	0	0	0	0.255425	0	0	0.145887	0	0	0	0	0.169189	4.60379	0.113127	0	0.213137	8.07337	1.19271	19.7328	0	0	0	395.117	0	0.15771	0	91.6871	0.135873	0.0660718	0.906477	0	0.590024	0.0949379	0
ENSG00000116497	S100PBP	0	0	0	1.14024	0.184542	0	93.6098	7.32019	0.172826	1.61306	0	0.16475	0	0	6.80216	0	0	57.2152	0	661.113	0	0	8.27436	0	0	0	0	0	13.1094	1.06568	0	33.7935	2.52984	0.736601	0	7.82687	1.04528	1.10315	0	0	0	3.53269	0.264287	0.453238	0	2.78154	0	5.10899
ENSG00000160097	FNDC5	0	0	0	0	0	3.52585	0	0	0	0	0	0	0	0	0	0.311361	0	0	0	0	0	0	0	0	0	0	0	0	0	0	0	0	0	0	0	0	0	0	0	0	0	0	0	0	0	0	0	0
ENSG00000121900	TMEM54	0	0	0	0	0	0	0	0	0	0	0	0	0	0	0	0	0	0	0	0	0	0	0	0	0	0	0	0	0	0	0	0	0	0	0	0	0	0	0	0	0	0	0	0	0	0	0	0
ENSG00000116514	RNF19B	0	0	0	0	0	0	0	0.504841	0	0	0	0.16475	0	0	0	0	0	0	0	0	1.31298	0	0	0	0	0.338378	0	0	0	0	0	0	0	0	0	0	0	0	0	0	0	0.407618	0	0	0	0	0	0
ENSG00000236065	RP1-117O3.2	0	0	0	0	0	0	0	0	0	0	0	0	0	0	0	0	0	0	0	0	0	0	0	0	0	0	0	0	0	0	0	0	0	0	0	0	0	0	0	0	0	0	0	0	0	0	0	0
ENSG00000004455	AK2	0	0	0	0	2.8604	0.125923	360.7	0.25242	0	12.4436	0	0	0	0.129377	0	16.1908	16.1985	0	0	3.19441	0	0.094947	0	0	0	0	0	0	10.6514	0.213137	0	1.78907	11.3843	0.245534	163.162	0	63.4139	0	0	0	0	0	0.0330359	0	0	143.376	0	0
ENSG00000142920	ADC	0	0	0	0	0	0	0	0	0	0	0	0	0	0	0	0	0	0	0	0	0	0	0	0.677929	0	0	0	0	0	0	0.149507	0	0	0	0	0	0	0	0	0	0	0	0	0	0	0	0	0
ENSG00000116525	TRIM62	0	0	0	0	0	0	0	0	0	0	0	0	0	0	0	0	0	0	0	0	0	0	0	0	0	0	0	0	0	0	0	0	0	0	0	0	0	0	0	0	0	0	0	0	0	0	0	0
ENSG00000134686	PHC2	0	0.123919	0	404.641	7.47394	0.125923	0	0	0	0	0	0	5.44621	0	0	0.311361	0	0	0	0	0	0.094947	36.3004	0	0	0.169189	0	0	0	0	0	0	8.85445	0	0	10.209	0	0	59.9299	10.7376	0.108249	0	0	0.151079	0	0	0	0
ENSG00000121903	ZSCAN20	0	0	0	0	0	0	0	0	0	0	0	0	0	0	0	0	0	0.255425	0	0	0	0	0	0	0	0	0	0	0	0	0	0	0	0	0	0	0	0	0	0	0	0	0	0	0	0	0.0949379	0
ENSG00000121904	CSMD2	0	0	0	0	31.0953	0	7.45152	21.7081	0.518477	1.61306	57.4911	0.16475	0	0	0	0	0	0.766275	9.3052	0	0	0	0	2.20327	106.772	0.169189	0	0	20.4834	4.26274	0	35.5825	24.5395	0.245534	0	0	0.348428	7.8223	0	0	0	0	0	0	0	0.0842892	0	0
ENSG00000163866	SMIM12	0	0	0	0	0	0	0	0	0	0	0.204595	0	0	0	0	0	0.124604	0.51085	0.387716	0	0	0	0.266915	0	0.0995076	0	0	0	0	0	0	0	0	0	123.136	0	0	0	0	0	0	0	0	184.015	0	116.403	173.546	0
ENSG00000163867	ZMYM6	0.187289	0	0	0	0	0.125923	0.23286	0	0	0.230437	0	0	13.8148	0.129377	0	0	0	0	0	0	0	0	0	0	0	0	262.687	248.878	0.273112	0	1.19605	0	0	0.245534	0.27796	0	0	0	0.315421	0	0	0	0	0	0	0	0	0
ENSG00000197056	ZMYM1	0	0	0	0	0	0	0	0.25242	0	0	0.409189	0	0	0.129377	0	0	0	0.255425	0	0	0	0	0	0	0	0	0	0	13.1094	0	0.299014	0	10.6253	0	0	0	58.5359	0	0	0	0	0	0	0	0	0	0	0
ENSG00000116560	SFPQ	672.556	513.646	67.8148	108.465	19.4692	258.521	13.273	4.79599	80.364	573.096	129.304	0.494251	357.457	0	142.573	0	82.8614	187.993	338.476	0.586729	31.6574	112.702	188.442	0	20.2995	0	208.254	360.534	134.644	9.37802	149.955	3.18056	343.3	62.12	582.048	41.5165	205.572	199.87	78.8552	193.277	78.3725	13.0438	103.369	98.9571	1.52709	1.26434	140.888	296.321
ENSG00000146463	ZMYM4	0	0	1669.12	0	0	0	588.437	20.9509	83.302	5.53048	0	0.494251	0	0	0.952303	0	0	2.55425	21.1305	0.32596	0	0.379788	21.6201	51.3531	0	0	290.039	0.452506	0.546224	0.213137	109.439	127.62	1.26492	0	0	602.329	3.13585	18.4526	4.73131	0.847707	0	0	0.132144	0	0	0	1.23419	172.684
ENSG00000229994	RPL5P4	0	0	0	0	0	0	0	0	0	0	0	0	0	0	0	0	0	0	0	0	0	0	0	0	0	0	0	0	0	0	0	0	0	0	0	0	0	0	0	0	0	0	0	0	0	0.0842892	0	0
ENSG00000142687	KIAA0319L	0	0	0	0	0	82.6057	41.2162	0	0	0.460873	0	0	0	12.8083	0	0	286.339	62.5792	0	0	78.1953	0	0	0	0	0	0	116.633	0	29.4129	1.34556	6.75869	16.697	0	0	0	0.348428	75.9164	0	125.743	0.216499	0.54349	0	0	218.373	3.28728	0.0949379	0
ENSG00000020129	NCDN	0	0	0	0	0	0	0	0	0	0	0	0	0	0	0	0	0	3.0651	0	0	0	0	0	0	0	0	0	0	22.1221	17.9035	47.8422	18.0894	35.6708	1.22767	0	0	2.439	0	1.26168	21.6165	0	0	0	0	0	0	0	0
ENSG00000126067	PSMB2	0	6.69165	8.08959	340.788	0	65.8579	25.6146	241.314	19.3565	3.91742	22.71	0.494251	8.8999	64.1711	36.7317	0	310.263	112.898	0	264.354	78.4871	54.9743	27.4922	0	0	0	37.6427	0.33938	187.901	48.3821	10.7645	173.341	68.0528	42.7229	101.733	183.761	72.473	0	72.5468	0	1.62374	51.7674	0	0	0	19.808	249.402	119.55
ENSG00000142686	C1orf216	0	17.4726	0	17.5311	0	0	0	0	0	0.230437	0.204595	0	0	0	0.272087	0.311361	0	0	0.387716	0	0	0	0	0	0	0.169189	0.270811	0	0.546224	0	0	139.348	70.0767	0.245534	0	0	128.221	0	3.15421	0	46.1142	16.3047	0	0	167.392	0	0.0949379	19.4142
ENSG00000092853	CLSPN	0	0	0	0	0	451.435	89.884	0	0.345651	0	0	0	115.035	0	87.6119	0	0	0	0.193858	58.4773	67.8373	0	0.266915	0	0	0	42.5173	0.113127	0.273112	0.213137	0.598027	0	60.7162	0	148.709	0.680598	57.4906	0.100286	0	0.282569	0	0	36.9341	0	0	0.0842892	0	0
ENSG00000134698	AGO4	0	0	0	0	9.87298	0	0.46572	0	1.20978	0	17.3905	17.793	73.1918	0	0	0	0	0	0	0	0	0	61.1235	0	0	0	0.270811	25.3404	1.09245	9.8043	98.226	27.2336	262.851	9.08475	0.833879	0.680598	10.4528	0.702001	52.3598	16.2477	0.757745	0.951108	0	0.151079	67.5442	0	0	4.08719
ENSG00000092847	AGO1	14.6086	0.123919	0	33.0668	47.335	225.781	0	0.504841	156.753	85.2615	4.91027	0	22.3162	133	0	0	58.8129	140.995	0	0	0	33.7062	1.06766	0	0	0	0	12.1045	85.7572	119.144	7.62485	4.77084	94.8691	292.676	28.0739	287.893	0	19.5558	515.24	605.121	199.936	579.496	33.102	102.13	95.5016	0	0	3.06539
ENSG00000271914	RP4-789D17.5	0	0	0	0	0	0	0	0	0	0	0	0	0	0	0	0	0	0	0	0	0	0	0	0	0	0	0	0	0	0	0	0	0	0	0	0	0	0	0	0	0	0	0	0	0	0	0	0
ENSG00000126070	AGO3	0	0	0	0	370.283	117.361	10.7116	200.927	1.38261	157.158	532.764	0.16475	158.339	1.29377	25.168	0	0.124604	19.6677	20.3551	8.80093	511.771	0.569682	2.40223	0	0	104.559	39.5384	130.322	65.2738	21.5268	11.6615	21.8664	36.6827	0	1.3898	27.5642	13.9371	0.200572	0.630841	156.119	261.422	99.0511	0.16518	0.302159	0.352404	0.0842892	0	127.725
ENSG00000092850	TEKT2	0	0	0	0	0	0.503693	0	0	5.53042	0	0	0	0	0	0	0	26.0422	33.2053	0	0	0	0	0	0	0	22.1638	0	0	0	0	0	0	0	0	0	4.42388	0	0	0	0	0	0	0	0	0	0	0	0
ENSG00000116863	ADPRHL2	0	0	0	143.812	0	18.3848	99.4313	0	0	132.731	0	0.329501	112.112	0	19.4542	0	0	0	0	256.661	0	0	16.2818	0	0	0	244.813	54.3008	0	0	39.0213	4.77084	0	0	0	0	0.348428	0	153.452	0	0	0.135873	0	0	0	0	0	0
ENSG00000116871	MAP7D1	0.187289	0	0.0860594	0	0	0	0	0.25242	130.311	0	0	0	0	0	0	0	0	0	0	0	0.145887	0.094947	0	0	7.46307	0	1.35405	0	6.55469	0	0	0	0.252984	3.92854	0	0	0	0	0	0	0	0.135873	0	0.151079	11.7468	0.0842892	0	0
ENSG00000054118	THRAP3	879.136	71.0059	238.385	265.105	256.328	413.154	917.236	160.539	150.013	524.013	154.674	34.9271	614.625	6.08073	561.043	7.47266	0	547.887	131.63	567.236	106.789	157.612	371.279	429.468	485.796	236.188	742.022	59.2783	258.637	500.872	62.1948	161.016	243.624	181.695	310.203	478.8	479.785	164.97	56.4603	182.681	94.0686	491.859	91.4434	507.778	456.011	415.546	141.268	94.0054
ENSG00000196182	STK40	0	0	0	0.14253	0	0	0	0	0	0	0	0	0	0	34.419	0	0	0	0	539.073	0	0.189894	37.9019	0	0	0	0	0	0	0	39.0213	66.7918	21.5037	3.19194	7.78288	0	0	10.53	0	0	109.548	0	0	0	0	0	0	0
ENSG00000181817	LSM10	0	0	0	0	0	0	0	0	0.172826	55.0744	0	0	1.32834	0	0	0	0	93.2302	0	0	0	123.811	0	0	0.39803	0	11.6449	0	0	6.18097	0.149507	7.15626	0.758953	19.6427	0	0	24.0415	0	12.4591	0	11.5827	10.4622	0	20.0936	55.6799	0	0	0
ENSG00000116885	OSCP1	0	0	9.1223	0	0	0	0	0	106.633	0	0	0.329501	0	0	0	0	0	0	0	398.845	0.145887	25.066	0	0	0	0	0	0	0	0	0	0	0	0	0	0	0	0	0	116.701	0	0	0	0	0	0	0	1.0218
ENSG00000116898	MRPS15	0	0.123919	0	3.42071	0	0	0.46572	0	0	118.444	0	0.16475	1.32834	0	0	0.311361	0	0	0	0	76.007	0	70.1986	0	0	0	0	2.03628	0	0	0.149507	0.39757	0	40.2675	0.27796	0	0	15.3437	0	2.26055	0	0	0	0.151079	0	0	0	0
ENSG00000163873	GRIK3	0	0	0	0	0	0	0	0	0	0	0	0	0	0	0	0	0	0	0	0.0651921	0	0	0	0	0	0	0	0	0	0	0	0	0	0	290.19	0	43.2051	0.401144	0	0	0	0	0.693754	35.5037	0	0.337157	0	0
ENSG00000163875	MEAF6	0	0	0	524.936	42.6291	1.88885	0	217.081	136.878	294.728	63.4243	0	0	403.528	0.40813	0	213.072	31.1619	0	0	119.919	96.656	0	0	0	0	4.06216	147.291	8.19336	0.426274	42.9085	3.18056	156.597	104.597	0	0	103.135	178.308	159.918	64.4257	39.078	19.0222	0	483.605	0	0	11.4875	0
ENSG00000163877	SNIP1	0	0	0	66.7038	0	0	0	0.25242	0	0	6.95622	0	0	1.6819	0	0	0	0	0	0	0	0	0	0	0	0	7.3119	0	0	0	0	7.9514	4.04775	1.22767	0	1.0209	0	0	0.15771	0	0	0	0.363395	0	0	0	0	0
ENSG00000163879	DNALI1	0	0	0	339.363	0	0	0	0	0	28.8046	0	0	0	0	0	0	0	0	0	0	0	0.189894	0	0	0	0	0	0	0	0	0	0	21.7567	0	0	0	0	0	0	0	0	0	0	0	0	260.454	26.4877	1.0218
ENSG00000134697	GNL2	0	0.123919	0	0	0	93.0573	195.37	0.25242	0	0	0	0	0	0	0	0	0	0.255425	0	0	0	0	42.9733	0	0	0.169189	7.85352	0	155.128	0.213137	0	0	188.726	0	323.545	0.340299	8.36227	0	0.15771	1.41284	73.393	1.4946	0	0.302159	0.117468	0	585.672	0
ENSG00000116922	C1orf109	0.187289	0	0	0	0	0	0	0	0	20.048	0	0	0	0	54.4173	0	0	0	0	352.689	0	0	0	0	0	0	0	0	33.3197	0	0	0	0	0	0	0	146.688	0	0	0	0	0	0	0	120.992	0	0.0949379	0
ENSG00000134690	CDCA8	0	0	0	0	0	1.76293	0	0	0	0.230437	0	0	0	0	3.129	0	0	0	0	0	0	0	0	0	0	0	0.270811	0	199.918	0	0	0	81.208	0	0.27796	0	23.3447	0	0	0	0	0	0	0	0	0	0	0
ENSG00000185090	MANEAL	0	0	0	0	0	2.26662	0	0	0	0	0	0	0	0	0	0	0	0	0	0	29.1773	0.094947	0	0	0	466.624	0	0	0	0.852548	0	54.4671	16.95	0	0	0	0	0	8.04323	251.486	0	0	0	0	0	0	0	0
ENSG00000196449	YRDC	0	0	0	0	0	0	0	0	0	0	0	2.96551	0.398503	0	0	0	0	0	0	0	0	0	0	0	0	0	0	0	0	0	0	0	0.252984	0	0	0	0	0	0	0	0	0	0	0	0	0	0	0
ENSG00000188786	MTF1	0.187289	0.123919	0	0	0	0.251847	0	1.51452	0	2.5348	0	0	0	0	0	490.705	0	0.255425	0	0	0	0	0	2.37275	0	0	0.541622	0.113127	0	0.213137	0	0	0	1.22767	0	0	10.8013	0.200572	0	0	0	0	63.3298	366.821	0	0.168578	0.0949379	0
ENSG00000204084	INPP5B	0	0	0	0	0	39.414	0	0	0	0.230437	0.204595	0	0	0	0	0	0	0	0	0.0651921	164.414	0	0	0	0	0	0	117.878	0	0	0	0	61.4752	0.736601	0	1.70149	0	0.100286	1.5771	0	0	0	0	0.151079	0	4.13017	0	39.8501
ENSG00000183431	SF3A3	0	0	0	0	54.3475	0	0.23286	0	0	12.9045	0	0	0	11.644	0.40813	0	0	1.0217	0	0.0651921	0.583547	0	33.8982	0	0	0	21.3941	44.4587	25.3994	0.213137	0.149507	72.7553	16.697	0.491067	0.55592	62.9553	10.8013	0	2.83879	0	16.4539	409.384	0	34.295	243.159	0	0	118.529
ENSG00000183386	FHL3	0	0	0	0	0	0	0	0	0	0	0	0	0	0	0	0	0	0	0	0	0	0	0	0	0	0	4.60379	0	0	0	0	0	0	0	0	0	0	0	0	0	0	0	0	0	0	0	0	0
ENSG00000183520	UTP11L	0.187289	0.123919	23.8385	0	0	1.51108	0	10.6017	0	0.230437	0	0	0	0.388132	0	0	0.249207	0.255425	0	57.2386	3.79305	56.3985	12.8119	0.677929	0	9.13621	42.7881	37.558	0.273112	10.87	0.149507	23.0591	0	40.2675	105.625	0	127.873	0.100286	0.15771	12.1505	0.324748	401.911	0	41.0936	0	0	0.189876	97.0708
ENSG00000116954	RRAGC	0	0	0	0	0	0	0	0	0	0	0	0	0	0	0	0	0	1.78798	0	0	0	0	0	0	0	0	76.6395	0	0	21.9531	0.598027	0.39757	0.252984	0.245534	16.6776	0	0	0	0	0	9.95893	0	0	0	0	0	0	9.19618
ENSG00000214114	MYCBP	0	0	0.0860594	0	0	0.125923	0	0	0	0	0	0	0	0	0	0	0	0	0	0	0	0	113.439	0	0	0	0	0	0	0	0.149507	0.198785	0	0	0	0	0	22.2635	0	0.141284	0	0	0	0	0	0	0	0
ENSG00000174574	AKIRIN1	0.936446	0	48.7096	0	0	3.02216	0	0.25242	390.932	1.15218	0	0	5.44621	3.10505	29.7935	0	0	0	0	0.0651921	0	0	6.40596	0	0	0	15.4362	0	0	0	0	1.59028	1.01194	0	0	0	2.09057	0	0	0	0	0	0	0.453238	0	1.34863	13.6711	0
ENSG00000168653	NDUFS5	49.6316	43.4957	0	9.69201	76.9539	143.553	123.649	45.4357	4.32064	33.1829	83.27	138.061	13.2834	112.041	74.9599	4.98177	5.98097	0	0	40.6798	46.6837	33.4213	76.6046	0	226.479	0.169189	32.7681	101.701	25.9457	26.0027	8.97041	87.4654	109.795	54.754	176.782	59.212	94.424	74.5124	43.6858	74.5982	133.796	259.245	57.6477	134.159	133.796	8.93465	102.818	103.202
ENSG00000127603	MACF1	35.2104	187.614	21.687	53.8762	2.12223	263.935	0	312.496	697.697	437.138	2507.51	2.14175	483.65	163.662	223.111	526.822	0	159.13	46.3321	4.43306	145.449	170.81	381.422	611.662	0.199015	13.8735	270.811	1.13127	212.754	122.127	155.936	293.804	275.247	142.41	237.1	1.0209	365.152	23.0658	840.596	157.673	244.86	400.416	0.0660718	22.813	73.1826	0.168578	211.996	0
ENSG00000255103	KIAA0754	0	0	0	0	0	0	0.23286	23.9799	0	99.0877	0	0	0	0	2.58482	0.311361	0	0	0	0	0	0	0	0.169482	0	105.912	0.270811	0.113127	61.9964	77.5818	0	0	46.8021	97.7224	169.278	0.340299	0	0	0.315421	0	80.1045	0	0	334.339	0	0	0	0
ENSG00000182109	RP11-69E11.4	0	0	0	0	0	0	0	0	0	0	0	0	0	0	0	0	0	0	0	0	0	0	0	0	16.6178	321.629	1.35405	0.678759	0	13.6408	0	0	5.81864	0	0	0	0	0	0	0	0	0	0	0	0	0	0	0
ENSG00000090621	PABPC4	0	0	0	0.14253	0	0.125923	22.3546	0.504841	0	27.1915	0.204595	0	0	0	883.601	0.622722	0	0	65.1364	0	0	0.189894	0.266915	0	0.199015	0	0.541622	0	31.681	0	0.299014	27.8299	0	35.1113	239.601	0	0	0	0.15771	0.141284	0	0.135873	0	0	0	0	0	0
ENSG00000084072	PPIE	0	0	0	0	0.0922709	123.405	7.68438	0	0.172826	0	0.204595	0	8.76707	0	0	617.74	221.296	0	0	0	0	0	0	0	1.19409	6.09081	318.474	63.5771	0	29.4129	26.7617	33.5947	0	0.736601	327.437	0.680598	27.1774	0	0	0	127.626	0	0.0330359	0	0	1.26434	31.8991	0
ENSG00000043514	TRIT1	0	0	0	0	0	0	0.23286	0	0	0	9.82054	0	0	0	0	0	0	0	0.193858	0	0	0	0	0	0	0	39.8092	0	3.00423	0	0	0	21.2507	4.41961	0	0	0	0	0.15771	0	0	0	0	0	0	0	0	102.18
ENSG00000168389	MFSD2A	0	0	0	0	0	0	0	0	0	0	0	0	0	0	0	0	0	0	0	0	0	0	36.0335	0	0	0	0	0	0	0	0	0	0	0	0	0	0	0	0	0	0	0	0	0	0	0	0	0
ENSG00000131236	CAP1	0.561868	0	14.9743	0	3.87538	0.37777	789.629	325.875	9.67824	3.45655	0	0	0	1.6819	0.136043	0	5.85637	0.255425	0.193858	7.17113	18.3817	0	3.20298	0	0	0	132.697	275.124	36.8701	37.299	9.41893	104.76	176.583	0	86.4455	1.0209	0	80.329	43.5281	375.817	0.216499	310.876	36.9341	18.8849	0	0.758603	108.704	239.101
ENSG00000131238	PPT1	0	0	1067.14	0	108.787	21.9107	1.63002	1347.17	0	0	0	0	0.132834	0.129377	0	12.1431	0	1940.21	0.193858	0.0651921	0	19.654	1.06766	20.1684	0	0	0	0.678759	0.819336	20.6743	0.149507	121.259	0	0	0	0.680598	391.981	0	0	0.282569	251.355	0.135873	0.0991077	0.302159	0	1125.6	473.36	0
ENSG00000117000	RLF	0	0	0	2.13794	0	0.251847	0	1.00968	0	159.462	0	67.3829	488.565	0.646886	0	0	0	1.0217	177.186	0	0	0	0	199.142	0	0	0	0.226253	0	0	1.64458	0	58.9454	0.245534	0.55592	0	37.9786	0	140.678	0.141284	2.92273	0	0	1.35972	0	20.988	0	0
ENSG00000259943	RP1-39G22.7	0	0	0	0	0	0	0	0	0	0	0.204595	0	110.784	0	0	9.96354	0	0	0	0	0	0	0	3.72861	0	0	0	0	0	0	0	0	0	0	0	0	0	0	0	0	0	0	0	0	0	0	0	1.0218
ENSG00000084073	ZMPSTE24	0.187289	0.123919	0	0	0	0	0.23286	0	0.172826	647.988	0	0	0.132834	82.2839	0.272087	0	0	0	19.9674	0	8.60732	0	0	0	0	0.676756	0.541622	0.113127	14.4749	0.426274	0	178.708	13.6612	0	0.27796	0	12.195	0.401144	31.6998	0	0	0	0	0	0	0	0.0949379	51.0899
ENSG00000049089	COL9A2	0	0	0	0	0	0	0	0	0	0	0	0	0	0	0	0	0	0	0	0	0	0	0	0	0	0	0	0	0	0	0	0	0	0	0	0	0	0	0	0	0	0	0	0	0	0	0	0
ENSG00000084070	SMAP2	0	0	0	0	0	0	0	0	0	0	0	0	0	0	0	0	0	0	0	0	0	0	0	0	0	0	0	0	0.273112	0	0	98.5974	1.01194	0	2.22368	0	0	0	11.0397	0	87.7902	0	0	0	0	0	0	0
ENSG00000187801	ZFP69B	0	2.60231	0	0	0	0	0	0	0	0	0	0	0	0	0	0	0.124604	0	0	0	0	0	0	0	0	0	0	0	0	163.689	4.48521	0	0	12.0312	0	0	0	0	0	0	0	0	0	0	0	0	0	0
ENSG00000260920	RP1-228H13.5	0.187289	0	0	0	0	25.8143	215.163	441.231	0	0	0	0	0	0.258754	0	0	0	0.255425	0	0	0	0	0	0	0	0	0	0.791886	0	141.31	59.9522	80.5079	126.998	1.22767	0	0.680598	0	81.6327	0.473131	92.1175	0	104.214	0	6.6475	0	0	9.0191	0
ENSG00000187815	ZFP69	0	0	0	622.426	0	0	0	0	0	182.736	0.204595	0	0	0	0	0	0	0	0	0	0	0	0	0	0	0	0	15.7246	0	0	0	3.18056	0	0	0	0	0	0	0	0	0	0	0	0	0	0	0	0
ENSG00000164002	EXO5	0	0	0	0	0	0	0	0.25242	0	0	0	0	0	0	0	0	0	0	0	0	0	0	0	0	0	0	0	0	0	0	0	0	24.0335	0	69.7679	0	109.755	83.6385	0.15771	0	0	0	0	0	0	0	0	0
ENSG00000117010	ZNF684	0	0	0	0	0	0	0	0	0	0	0	39.0458	0.132834	0	0	0	0	0.255425	0.193858	0	0	0	0	0	0	0	0	0	0	0	0	0	29.0932	0	0	0	6.96856	0.100286	0	0	17.1034	0.135873	0.0330359	0	0	0	0	0
ENSG00000117016	RIMS3	0	0	0	0	0	0	0.23286	0	0	0	0	0	0	0	0	0	0	0	0	0	0	0	197.784	0	0	0	0	0.113127	0	0	0	0	2.02387	0	0	0	51.5673	0	0	0	0	0	0	0	0	0.0842892	0	23.5013
ENSG00000066136	NFYC	0	0	0	0	300.434	0	0.23286	153.219	0.345651	0	0.204595	275.298	0	0	0.136043	0	0	0	33.9252	0.0651921	2.33419	0.094947	193.513	0	6.46799	213.009	0	0	7.37403	53.4974	0	0	18.4679	0	18.6233	0	1.39371	0	0	0	0	0	0.0991077	0	0	0.168578	0	0
ENSG00000171793	CTPS1	0	0	0	0	0	166.848	190.712	0	152.778	0	0.204595	0	0.132834	0	0.136043	0	0.747622	36.0149	3.48945	405.299	0	0	0	0	0	0	22.7481	58.3733	41.513	0.426274	0	0	46.5491	61.1379	6.39308	0	0	0	214.802	0	0	0	0	0	0	0	0	91.9618
ENSG00000010803	SCMH1	0	0	0	0	0	0	0	0	0	4.3783	0	0	0	58.2198	0	0	0	0.255425	0	0	0	9.01996	0	8.30463	0	0	0	0	0.819336	63.7279	0	0	118.144	0	0	0	3.83271	0	0	0	0	0	0	0	0.117468	0	0	0
ENSG00000127124	HIVEP3	0	0	0	0	0	0	0	0	0	0	0	0	0	0	0	0	0	0	1.16315	0	0	0	0	0	0	0	2.97892	93.5557	1.09245	0.213137	147.414	18.2882	59.9573	2.70087	3.33552	41.1762	0	22.7649	77.2781	0.141284	0	10.5981	0	17.5252	0	0	0	4.08719
ENSG00000198815	FOXJ3	0	13.5072	0	0	0	0.125923	0	0	30.4173	1.38262	0	3.78926	0.265669	43.3414	0	0	0	0	0	0	0	0.094947	0	0.169482	0	0	546.767	0.113127	0	0	0	232.976	4.04775	5.64728	0	30.2866	18.4667	0	126.326	15.1174	3.35573	0	0	0	70.011	0	145.445	11.2398
ENSG00000177181	RIMKLA	0	0	0	0	0	0	0	0.757261	0	0	0	0	0	0.129377	0	0	0	3.83138	0	0	0	0	0	5.59291	0	0	0	0	0	0	0.149507	6.16234	0	4.66514	0.27796	0	0	0	0	0	0	0	0	0	0	0	0	0
ENSG00000127125	PPCS	0	0.247839	0	0	0	0	0	0	0	0	0	0	1.46118	0	0	0	0	0	0	0	0	0	46.977	0	0	0	0	0	12.29	5.96783	0	72.7553	0	0.245534	0	0	0	1.10315	0	0	0	0	0	39.2807	0	48.8034	163.198	0
ENSG00000186409	CCDC30	0.187289	0	0	0	0.184542	0.125923	4.6572	75.2213	0.345651	0.230437	0.818379	0	0	0.129377	0	0	0.124604	0.51085	0	0	0	0.094947	0	0	0	0	0.270811	0.226253	22.3952	0.213137	0	0	0	3.43747	0.27796	0	21.2541	0.200572	0.315421	0.141284	145.379	0	0.0330359	0.151079	138.143	0	0	0
ENSG00000171960	PPIH	0	0	0	0	0	0	0	0	0	30.6481	0	0	0.265669	0.129377	0	0	0	0	0	0	0	0	0	0	0	0	0	0	35.7777	0	0	0	19.9858	32.656	1.3898	0	0	0	0	0	0	0	0	0	0	0	0	0
ENSG00000065978	YBX1	26.9697	159.484	141.998	1.99541	1.01498	34.6289	9.54726	2.5242	138.088	123.053	1.84135	23.5593	33.0758	107.512	52.9208	0.311361	33.5184	0.51085	21.3244	57.3038	66.3785	31.2376	66.4618	23.897	18.8069	43.9892	103.179	94.5738	49.1602	34.7413	83.8733	49.2987	142.43	17.924	183.176	28.2448	171.078	14.4412	101.092	59.3395	56.8309	154.351	27.7502	1.96403	125.573	119.269	143.641	6.13079
ENSG00000117385	LEPRE1	0.187289	0	0	0	0	0.251847	0	0	0	0.230437	0	0	0.132834	0.129377	0	0	0	0	0.193858	0	0.43766	0	0	0	0	0.169189	0	0.113127	0.273112	11.2963	0.149507	0.198785	0	23.8168	0	1.3612	28.2227	0.100286	0	0	0	0.135873	0	0	0	0	0	0
ENSG00000177868	CCDC23	0	0	0	216.93	15.1324	0	0	0	0	2.07393	0	0	1.46118	140.374	0.272087	0	1.37064	16.3472	0	0	0.145887	0.284841	0	0	258.919	0	55.7871	50.7938	7.92025	34.315	0	36.1789	3.79477	33.8837	0	0	21.951	92.965	42.7395	5.08624	2.81448	0	0	54.8419	32.7736	0	0	0
ENSG00000164010	ERMAP	0	0	0	0	0	0	0	0	3.28369	19.8175	0	0	0	0	0	0	0	0	0	0	0	0	0	0	0	0	0	0.226253	0	0	0	0	0	0	0.27796	0	10.8013	0	0	0	0	0.271745	0	0	0	0	0	0
ENSG00000164011	ZNF691	0	0	0	713.93	0	0	0	0	0	5.99135	0.204595	0	0	0	0.272087	0	0	0	0	0	0	0	0	0	0	0	19.2276	0	9.0127	0	0	0	0	0	0	0	0	0	0	0	11.6909	0	0	0	0	0	0	0
ENSG00000117394	SLC2A1	0	0	0	0.712648	0	0	0	0	0	0.230437	0	0	0	0	0	0	0	0	0	0	0	0	49.3793	0	0	0	0	0	0	74.8111	0	0	0	0	0	0	1.74214	0	0	0	0	0	0	0	0	0	0	0
ENSG00000117395	EBNA1BP2	0	0	0	0	0	5.79247	0	0	0	3.91742	0	0	0	0	93.0536	0	0	0.255425	0	0	161.642	0	0.266915	0	0.199015	0	0	0	0	112.963	0.149507	0.596355	4.04775	7.85708	0	0	49.4768	0	0.15771	0	96.4501	0	1.35447	0	0	1.09576	1.23419	2.0436
ENSG00000117399	CDC20	0	0	0	0	0	0	0	0.25242	0	0	0	0	0	0	64.3485	0	0	0	0	0	0	0	0	0	0.0995076	0	0	0	12.0169	0	0	0	69.0647	0.245534	0	0	100.347	0	0	0	0	0	0	0	0	0	0	0
ENSG00000066322	ELOVL1	0	0	0	0	0	0.251847	0	0	0	0	0	0	0	0	0	0	0	0	0	0	0	0	0	0	0	0	0	0	0.273112	0	0	0	0	0	0	0	0	0	0	0	0	0	0	0.151079	0	0	0.0949379	0
ENSG00000159479	MED8	0	0	0	0	0	8.68871	0.46572	11.6113	0	0	0.409189	0	0	0	0	0	0	0	0	0	0	0	121.98	0	0	0	0	0	0	24.937	0	0	7.33655	0	0	0	0	0	0	0	0	0	0	0	0	0	0	2.0436
ENSG00000198198	SZT2	0.187289	67.9079	26.2481	21.3794	0	0.251847	0.23286	0	0	0.460873	0.204595	0.494251	0.265669	0.129377	0	0	0	0.255425	0.387716	6.5844	0.291773	0	0	0	65.277	0	0.270811	0.905013	0.546224	0	0.448521	0	0.505969	49.3523	8.61675	0	33.4491	0.100286	123.33	1.27156	0	0.271745	0.0330359	0.151079	0	0	0	0
ENSG00000142949	PTPRF	0	0	0	0	0	0	0	95.9197	0.172826	19.5871	0.409189	48.9308	9.56408	8.28014	43.5339	0	463.401	28.3522	0	87.4225	0.145887	0.094947	0	0	0	10.9973	0	0	21.5759	22.8057	0	0	82.4729	0	0.55592	0	0	20.0572	0.15771	166.151	0.108249	81.3876	14.734	0.151079	3.05417	0	0	143.052
ENSG00000066135	KDM4A	0	0	0	0	0	2.01477	0	7.57261	0	0	3.8873	0	0	0	0.136043	0	0.747622	0	0	0	0	0	0	167.618	860.342	0	0	268.562	0.546224	4.0496	0	4.77084	28.3342	9.57582	0	0.340299	8.7107	11.3323	189.252	51.5688	55.7484	13.9949	0	0.453238	0	0	0	0
ENSG00000126091	ST3GAL3	0	0	0	0	0	0	0	0	0	0.230437	0	27.5133	0	0	0.272087	0	0	0	0	0.195576	0	0	0	0	0	0	0	0	107.606	0	0	0	0.252984	0	0	0	12.195	0	0	0	0	0	0.264287	0	0	0	0	0
ENSG00000117408	IPO13	0	0	0	0.712648	0	0	0.23286	37.6106	0	0.921746	0	0	0	3.23443	20.1344	0	0	78.6709	0	0	0	0	0	0	219.912	0	0	0	0	0	0.149507	0	25.5514	0	0	0	0.348428	0	0	0	0	0	0	0	0	0	0	0
ENSG00000132768	DPH2	0	0	0	0	0	0	0	0	0	0	0	0	0	0	0	0	0	0	0	0	0	0	25.8908	0	0	0	2.16649	0	0	19.8217	0	2.18664	65.017	0	0	0.340299	0	0	0	0	0	0	0.198215	0.755397	0	1.68578	0	0
ENSG00000117410	ATP6V0B	0.187289	0	0	0	7.84302	130.834	21.8889	3.53388	1.72826	2.76524	35.1903	0	0.132834	171.554	0.680216	0	0	0.51085	0	0	17.7982	0	0	0	61.6947	0.169189	63.3698	191.184	13.3825	164.755	6.12978	107.543	33.1409	15.7142	0.27796	4.42388	78.7447	34.6989	184.521	12.7156	190.627	11.2774	18.9626	41.6979	0	3.1187	11.3925	95.0272
ENSG00000178028	DMAP1	0	0	0	0	0	2.51847	0	0	0	3.22611	0	0	0	0.646886	0	0	0	0	0	0	0	0	11.7443	0	0	0	94.2422	0.905013	0	0	0	0	46.2961	0	0	123.528	15.3308	0	0.15771	81.945	0	0	0	0.453238	0	68.3585	2.37345	0
ENSG00000117419	ERI3	0	0	0	0	0	0	0.23286	0	282.052	2.30437	0	0.16475	6.64172	0	0	0	0	0	0	0	52.3733	0	0	0	0.0995076	0	0	85.7499	11.7438	2.34451	30.9479	18.2882	60.4633	9.57582	0	0	98.9535	0	0.946262	0	0	0	0	0.151079	3.40658	0	140.888	3.06539
ENSG00000187147	RNF220	0	0	198.539	0	0	0.125923	0	0.25242	0	0	0	0	0	0	4.62547	0	0	0	0	0	0	0	25.3569	0	0	0	128.906	0.678759	0	0	0	21.27	0	97.2314	0	0.340299	0	0.100286	0.946262	0	0	0	0	0	0	0	0.379751	0
ENSG00000126106	TMEM53	0	0	0	0	0	0.125923	0	132.016	0	0	0.204595	0	0	36.355	0	0	0	0	0	0	0	0.094947	0	0	0	0	0	0	0	0	0	0	0	0	0	0	0	0.100286	0	0	0	0	0	0	0	0	0	0
ENSG00000142945	KIF2C	0	0	0	0	0	168.863	0	0	0	18.4349	0	0	0	0	62.4439	0	0	0	0	0	0	0	0	0	0	0	0	0.113127	22.1221	0	0	0	0	0.245534	0	0	3.13585	0	0	0	0	0	0	0	0	0	0	0
ENSG00000142937	RPS8	83.531	143.499	75.1299	279.643	49.2726	127.308	162.769	22.7178	185.96	49.3134	148.945	116.808	49.1487	0.129377	93.0536	133.885	0.249207	76.6275	5.81575	6.97555	64.336	165.967	117.976	4.40654	39.7035	48.2189	131.614	103.285	185.17	16.8378	126.034	85.4776	69.0647	21.607	143.149	58.1911	103.483	59.8707	24.6028	6.3578	18.7271	235.059	51.9655	92.6117	36.0627	10.3676	239.054	84.8092
ENSG00000173846	PLK3	0	0	0	0	0	0	0.23286	0	10.3695	0.460873	0	0	0	0	0	0	0	0	0	0	0	0	0	0	0	0	0	0	0	0	0	0	0.252984	0	0	0	0	0	0	0	0	0	0	0	0	0	0.474689	0
ENSG00000222009	BTBD19	0	0	0	0	0	0	0	0	0	0	0	0	0.132834	0	0	0	0	0	0	0	0	0	9.07511	0	0	0	0	0	0.273112	0	0	0	0	0.245534	0.27796	0	0	0	0.15771	0	0	0	0	0	0	0	0	0
ENSG00000117425	PTCH2	0	0	0	0	0	0	0	0	0	0	0	0	0	0	0	0	0	0	0	0	0	0	0	0	0	0	0.270811	0	0	0	71.1653	0.198785	38.7066	0	0	0	0	0	0	0	1.08249	0	0	0	0	0	0	0
ENSG00000070785	EIF2B3	0	0	0	0.14253	0	0	0	0	0	0	0	0	0	40.2363	0	0	0	0	0	0	0	0	42.7064	0	0	0	14.0822	27.9423	4.64291	17.9035	2.99014	10.138	6.83058	11.2946	114.797	20.4179	1.39371	0	0	0	0	0	0	0.302159	0	0	0.189876	150.204
ENSG00000126107	HECTD3	0	0	0	0	0	0.125923	0	8.58229	0	0	0.204595	0	45.0309	0	143.254	0	0	0	0	0	0	0	0	0	0	0	0	111.317	0	0.213137	0.299014	44.3291	0	53.2808	0	0	91.2881	22.1632	0	0	0	0	0	0.302159	0	0	0	0
ENSG00000126088	UROD	0	0	3.01208	685.71	0	0	101.993	0	0	11.2914	0	0	0	0	0	0	0	644.438	0.193858	0	159.017	186.286	141.465	0.677929	0.199015	0	0	0	1.91178	30.9049	79.0891	13.7162	136.359	2.45534	0	1.0209	296.861	0	0	0	0	0	0	0	163.398	0	371.017	0
ENSG00000162415	ZSWIM5	1.49831	2.23055	0	0	0	0	0	0	0	0	0.204595	0	0.132834	1.1644	0	0	0	0	0	0	0	0	0	0	0	0	6.49946	0	0	0.213137	0	7.75262	0	0	0	0	0	0	0	0	0.432997	0.54349	0	0	0	0	0	0
ENSG00000132781	MUTYH	1.12374	0	0	0	0	0	0	0	0	0	0	0	0	0	110.195	0	0	0	0	160.633	0.291773	0	19.7517	0	0	0	1.35405	0.113127	0	4.47588	0.149507	0	0	0	0.27796	0	0	0	0	0	0	0	0	0	0	0	0	0
ENSG00000132773	TOE1	0	0	0	0	0	0	1.1643	0	0.172826	0	0	0	0	0	0	0	0	0	0	10.4959	0	0.094947	0	0	0	0	0	0	0	0	0	53.0756	0	0	0	0	0	0	0	0	0	0	0	0	0	0	0	0
ENSG00000236624	CCDC163P	0	0	0	0	0	0	0	0	2.41956	0	0.204595	0	0	0	0	0	0	0	0.193858	0	0	0	0	0	0	0	0.270811	0	0	0	0	0	0	0	0	0	1.39371	0	0	0	0	0.135873	0	0	0	0	0	0
ENSG00000132763	MMACHC	0	0	0	0	0	0.125923	0	0	0.864129	0	0	0	0	0	262.972	0	0.124604	0	0.193858	0	0	0	0.266915	0	0	0	0	0	0	0.213137	0	0.596355	0	0	0	0	0	0	0	0	0	0	0	0	0	0	0	0
ENSG00000117450	PRDX1	221.75	5.57638	0	193.84	0	1048.69	0.69858	0	122.533	389.438	19.6411	0	231.53	0.388132	310.315	0.934082	397.61	0.255425	3.68331	235.083	7.14845	7.59576	20.0186	0	31.6434	10.1513	118.886	34.2773	167.964	4.0496	189.276	91.0436	127.757	0.982135	267.397	14.2925	10.8013	203.681	141.624	0.282569	105.002	10.0546	92.963	158.633	0	293.748	254.528	18.3924
ENSG00000117448	AKR1A1	0	177.453	0	0	0.0922709	0.251847	12.5744	0	0.172826	0.460873	118.256	0	578.627	13.4552	64.6206	0	5.73177	563.212	175.829	0	24.2172	51.7461	3.20298	0	0	0	64.9946	166.635	0	5.11529	41.1144	37.5704	2.27686	0.245534	14.4539	0	0	36.6044	20.0292	0.141284	35.2893	0.135873	86.3889	180.238	0	0.421446	15.1901	147.139
ENSG00000132780	NASP	1.6856	0	0.946654	0	4.61354	330.927	2633.41	155.239	0.345651	1007.01	2.65973	305.282	1767.1	64.6886	164.476	0	261.169	4.34223	0.775433	10.3655	410.233	970.073	134.525	0.338965	0	0.169189	7.58271	396.395	100.778	174.133	194.209	59.2379	451.577	0.245534	375.524	23.4806	213.238	0.50143	0.315421	50.7211	1.29899	15.3536	1.81697	412.9	45.4602	0	0	280.994
ENSG00000159592	GPBP1L1	0	0	0	268.098	0	0	0	0.25242	88.1411	118.214	0	0.16475	0.132834	0	0.272087	0	0	0	0	37.681	0.145887	4.55746	0	0	0	0	0	1.24439	0	1.7051	0	74.942	30.3581	1.96427	0	10.8896	3.48428	0	0.473131	2.82569	2.48973	11.5492	0.0330359	0	0	23.5167	15.9496	0
ENSG00000159596	TMEM69	0	0	0	0	0	0	0	0	0	0	0	3.13026	0	0	0	0	0	0	0	0	0	0	0	0	0	11.3357	0	0	12.0169	0	0	0	0	1.96427	156.491	0	0.348428	0	0	0	0	0	0	0	59.5563	0	0	0
ENSG00000197429	IPP	0	0	0	0	0	0	0.23286	0	0	0	0	0	1.06268	0	0	0	0	0	0	214.286	0	0	0	0	0	0	0	0	0	2.13137	0	0	0	0	0	0	0	0	0	0	0	0	0	0	0	0	0	0
ENSG00000086015	MAST2	0	0	0	0	0	0	0	0	0.172826	0.230437	267.61	0	0	0.129377	0.136043	4.35905	0	0.255425	0	0	0	0	0	0	0	0	12.1865	0.113127	0	0	0	35.7813	0.252984	0	0	215.069	0	0	171.589	0	0	0	0	0.151079	0	0	0	113.42
ENSG00000117461	PIK3R3	1.6856	0	0	0.14253	0	42.5621	343.702	0	25.2326	0	0.409189	114.996	0.132834	285.406	0.272087	245.975	472.372	2.29883	0	0.130384	3.35539	5.50693	2.13532	6.60981	0	384.228	0.270811	0.452506	173.153	15.3459	197.2	107.742	0	177.03	0	456.681	82.5774	383.493	0	8.05322	48.0627	212.233	37.694	1.51079	0	0	0.0949379	0
ENSG00000085999	RAD54L	0	0	0	0	0	0	0	0	0.172826	0	0	0	0	0	71.8309	0	0	0	0	0	0	0	0	0	0	0	0	0	0	0	0	0	0	0	0	0	0.348428	0	0	0	0	0	0	0	0	0	0	0
ENSG00000132128	LRRC41	0	0	616.702	0.14253	0	0	0	0	0	1.61306	0	0	0	0.129377	0	0	0	0.51085	0.387716	0	13.7134	11.9633	0	0	0	0	0	2.82816	0.273112	0.426274	0.149507	0	4.8067	1.22767	65.8765	0	1.39371	0	6.30841	78.5542	6.06196	0	0	0	0	35.8229	0	2.0436
ENSG00000173660	UQCRH	8.61531	0	124.098	5.84371	31.3721	0.251847	205.15	0.25242	15.3815	8.52615	2.04595	7.08426	124.067	138.304	0	144.783	2.36747	110.344	0	88.4656	0	0.569682	0	0.677929	0	0	74.473	25.3404	27.8574	18.5429	42.6095	82.6946	46.2961	31.9194	9.72859	0.680598	31.3585	0	88.0024	0.141284	50.4442	123.101	50.2476	25.2303	8.4577	1.26434	8.44947	103.202
ENSG00000117481	NSUN4	0	9.66572	0	0	0	0	0	0	0	2.99568	0	5.93101	0.531338	0	0	0	0	0	0	0	0	0	3.20298	0	0	3.89135	0	0	0	0.213137	0.747534	0	0	0	0	0	0	0	0	0	0	0.135873	0	0	0	22.0838	48.893	0
ENSG00000117480	FAAH	0	0	0	0	0	0	0	0	0	0	0	0	0	0	0	0	0	0	0	0	0	0	0	0	0	43.6508	0	0	0	0	0	0	0	0	0	0	0	0	0	0	0	0	0	0	0	0	73.387	0
ENSG00000079277	MKNK1	0.187289	0.123919	0	0.14253	0	0	0	0	0.172826	49.083	0.204595	0	6.11038	0	0	0	0.124604	0.51085	0	0	0	0.094947	4.27064	0.169482	0	0.169189	0.270811	0	0	0.213137	0	0	0.252984	0	0.833879	0	0	0	0.15771	0	0	0	0.0660718	0	2.46683	20.9037	0	0
ENSG00000123472	ATPAF1	0	0	0	0	367.607	0	0	193.606	0	0	0	0	0	0	0	0	0.249207	0	0	0	0	0	3.20298	0	0	0	7.04109	0	0	0	0.149507	0	2.78283	2.45534	0	0	0	0	0	0	40.0522	0	0	0	0	0	0	0
ENSG00000159658	EFCAB14	0	0	0	0	0	0	0	0	0	326.068	0	730.832	0	0	78.633	37.986	0	48.5308	0	0	220.435	0	57.9206	0	0	0	0	0.226253	196.368	0.213137	0	11.5295	35.4178	0	0.27796	0.680598	0.348428	0.100286	0	279.319	0	0.135873	0	0	0	0	0	0
ENSG00000123473	STIL	0	0	0	0	0	63.7172	0.23286	0	0	0	0	0.16475	0	0	665.116	292.99	0	36.5258	0	0	0	0	0	0	0	0	0.270811	0	31.1348	0	0	0	0	0	0	0	163.761	0	0.15771	0	0	0	0	0	0	0	0	0
ENSG00000162368	CMPK1	0	0	0.172119	0	7.10486	2.26662	40.7505	0	0	0	130.941	0	0	0	0.136043	0	0	0.255425	0	1.6298	0	0	268.516	0	0	0	313.87	0	30.8617	145.146	71.3148	0.596355	2.52984	1.4732	34.1891	149.731	0.696856	145.214	1.26168	0	1.62374	0	0	0	0.117468	2.02294	35.0321	266.689
ENSG00000132122	SPATA6	0	0	0	0	28.9731	0	0	0	0	0	0	0	0.132834	0	0	0	0	0	0	0	0	0	0	0	0	0	0	0	0	0	0	0	0	0	0	0.340299	32.4038	0	0	0	0	0	0	0	0	0	0	0
ENSG00000162373	BEND5	0	0	0	0	0	0.881463	0	0	0	0	0	0	0	0	0	0	0	0	0	0	0	0	0.266915	0	0	0	0	0	0	0	0	0	0	0	0	0	0	0	0	0	0	0	0	249.583	185.012	0	0	0
ENSG00000162374	ELAVL4	0	0	0	15.5357	0	198.203	0	0	0	0	0	3.45976	0	248.146	335.755	0	316.493	0.51085	254.342	0	0	0.189894	0	361.845	49.1567	286.606	0	0	243.07	33.2494	130.22	0	0.252984	9.08475	0	370.245	0.348428	0	418.721	26.2789	0	169.841	0	6.94966	195.584	0	0	442.438
ENSG00000142700	DMRTA2	12.3611	0.123919	0	0	12.4566	505.582	0	34.3292	19.3565	0.921746	0	0	0.531338	0	49.1116	0	0	0	0	0	28.5938	20.4136	0	0.169482	0	0	0	0	1.63867	0	0	0	0	0	1.11184	0	1.04528	0	0	0.565138	0	0	0	0	31.0116	51.9221	24.5889	0
ENSG00000185104	FAF1	0	0	0	0	0	0	0	0.504841	6.39455	0.230437	0	0	0	0	0	0	0	0	0	0	0	0	0	0	0	0	161.403	0	0	0	0.448521	0	11.3843	8.83921	0	0	20.5572	0	0	0	0	0	0.429467	0	0	0	0	0
ENSG00000123091	RNF11	0	0.123919	0	0	0	0	0	6.81535	0	161.075	0.204595	0	0	0	0.544173	0	0	0	0	0	0	0.759576	184.438	0	0	0	0.270811	57.242	6.28158	0.213137	134.108	91.0436	0	0	0.27796	0	38.3271	33.0944	0	0	0	0	50.0824	0	0	3.03441	0	53.1335
ENSG00000085832	EPS15	0	0	0	0	0	0	0	0	0	0.460873	0.204595	347.788	126.458	0	0.136043	0	0	0	0	46.4819	0	0	0	122.705	0	0	438.714	215.167	0	157.082	0.149507	42.7388	0	363.144	0	65.6777	2.439	480.871	371.881	21.334	109.332	0	0	228.432	0	0.337157	0	0
ENSG00000117859	OSBPL9	0	0	1.54907	0	18.1774	7.5554	0	0	0	281.133	83.4746	0	71.5977	0	0.136043	0	0	163.472	170.983	4.17229	0	29.0538	5.3383	0	0	0	0	0.113127	226.683	0.426274	160.421	27.2336	13.1552	0	0.55592	3.40299	0	0	0	0	0	2.03809	0.0991077	0.453238	81.6403	1.51721	0	0
ENSG00000078618	NRD1	0	0	7.48717	0.14253	0.276813	0.125923	0.69858	0	0	0.230437	0	0	0	0	0	0	0	0	0	0	0	3.89283	1.33457	0.847411	3.8808	0	31.4141	49.0969	0	6.39411	0	200.574	48.826	55.7362	0.27796	44.5791	2.439	0.401144	15.1402	2.82569	0.865994	61.4144	0	0	0.117468	0.842892	108.324	0
ENSG00000266993	RP4-657D16.3	0	0	0	0	0	0	0	0	0	0.230437	0	0	0	0	0	0	0	0	0	0	0	0	0	0	0	0	0	0.226253	0	0	0	0	0	0	0	0	0	0	0	0	0	0	0	0	0	0	0	0
ENSG00000117862	TXNDC12	0	0	0	0	0	5.03693	0	0	0	0	0	273.815	0	0	206.378	0	0	25.5425	0.193858	173.15	6.27313	1.23431	0	0.169482	24.6779	0	0.270811	0	0	0	0.149507	7.15626	25.2984	58.437	3.33552	0	0	0	0	0	37.0213	0	0	0	0	0	0.189876	0
ENSG00000134717	BTF3L4	137.47	0.123919	0	0	0.461354	56.4137	23.5189	170.889	16.9369	43.5525	0	53.8734	51.6726	100.138	39.9967	0.311361	90.9607	0.255425	0.387716	88.0093	80.8212	113.367	0	294.221	600.926	0	422.736	8.37137	435.614	0.426274	193.312	119.867	143.695	131.361	325.213	190.567	13.5887	89.3547	7.09697	0.141284	39.4027	35.7345	18.1037	155.914	39.9392	62.964	0	55.1771
ENSG00000157077	ZFYVE9	0	0	0	0	9.04254	0	0.46572	0.25242	221.044	0	0.204595	0	0	0	0	0	0	0	0	0	0	0	0	0	0	0	0	102.606	0	0	3.73767	48.7023	0	0	0.55592	0	0	0	0	0	0	0	0	0	0	0	0	0
ENSG00000228407	RP4-800M22.1	0	0	0	0	0	0	0	0	0	0	0	0	0	0	0	0	0	0	0	0	0	0	0	0	0	0	0	0	0	0	0	0	0	0	0	0	0	0	0	0	0	0	0	0	0	0	0	0
ENSG00000085840	ORC1	0	0	0	0	0	0	0	0	0	15.4393	0	0	0	0	885.506	0	0	0	0	0	0	0	0	0	0	0	1.08324	0	0	0	0.448521	0	0	0	0	0	4.87799	0.100286	0.473131	0	0	0	0	0	0	0	0	0
ENSG00000134748	PRPF38A	408.478	5.45246	0	1.4253	0.184542	2.64439	14.4373	0	48.0455	827.037	143.83	83.8579	0	0	0.272087	0	0	1.0217	0.193858	0.0651921	17.6523	0.189894	0	0	0	0	409.195	0.226253	49.4333	77.795	207.216	97.6035	42.7544	11.7856	155.935	0	251.217	81.031	84.2173	9.60735	0.108249	0	12.7849	0	0	107.384	31.8991	3.06539
ENSG00000134744	ZCCHC11	0.187289	154.899	0	549.879	2.39904	302.216	778.451	13.3783	402.684	3.91742	59.537	29.4903	0.265669	0.129377	123.255	2.17953	0.124604	2.55425	63.7794	0	6.5649	0.379788	0	0.677929	0.0995076	0	101.012	2.37566	58.1729	21.9531	7.92386	79.3152	43.0073	6.13834	0	0.340299	1.39371	0	76.1741	0	113.662	438.732	26.9243	1.35972	0	28.4055	31.1396	205.381
ENSG00000116157	GPX7	4.68223	0	0	0	0	0	19.5602	0	0	0	0	0	0	0	0.136043	286.141	0	1.0217	0	0	0	0.094947	0.266915	0	0	0.169189	0	0	0	0	0	0	0	0	0	0	0	0	0	0	0	0	0.0660718	0	0	359.831	0	0
ENSG00000162377	COA7	0	0	0	0	0	0	0	0	0	0	0	0.16475	0	0	0	0	0	0	0	0	0	0	0	0	0	0	0	0	0	0	0	0	0	0	0	0	66.5497	0	118.44	0	0	0	0	0	0	0	0	0
ENSG00000162378	ZYG11B	0.187289	0.371758	0	0	686.218	7.30355	0.23286	0.25242	0	0.460873	0	0.16475	0	0.129377	61.8997	0.311361	0.124604	0.255425	118.06	0.0651921	413.735	257.306	5.3383	0.338965	1740.19	0.338378	0	0	34.4121	17.9035	0.149507	3.37935	29.8522	45.4237	203.189	0	77.6994	6.21773	39.5853	0	456.595	317.126	0	0.453238	0	0	0	0
ENSG00000121310	ECHDC2	0	0.123919	0	0	0	0	0	10.8541	57.7238	0.230437	0	0.16475	241.36	0	0	0	0.124604	0	0.193858	15.1246	0	0.094947	0	0	0	0	0.812433	0	0.273112	0.426274	0	0	0.252984	0	0.55592	0	0	0	0	0.282569	0	0.135873	0.231251	0.151079	0	0	0.0949379	0
ENSG00000116171	SCP2	11.2374	0.123919	322.809	7.69659	0	0	5.8215	0.25242	356.712	1.38262	0.204595	0	0	0	0	0	0	508.807	0	0	3.79305	0	137.995	0	0.0995076	0	527.811	11.1995	55.988	0	0	67.9845	126.998	0.245534	803.304	8.16717	0	0	0	0.282569	0	4.07618	83.713	0.302159	42.7584	20.4823	0	0
ENSG00000157184	CPT2	0	0.123919	0	0	0	0	0	0	0	0	0	0	0	0	0	0	0	0	0.193858	0	5.10603	0	0	0	0	0	22.7481	0	0	0	0	0	0	0	0.27796	0	87.8038	0	0	0	0	0	0	0.453238	0.352404	0	115.539	0
ENSG00000162384	C1orf123	111.999	0	0	0	0	0	7.68438	17.1646	0	0	0	16.9693	12.3536	4.91634	46.7989	0	0	0	0	2.86845	0	0	1.60149	0	2.5872	0	33.8514	0	10.6514	0	19.8844	23.4566	0	0	0	153.815	0	0	1.41939	0	0	0	0	0	91.2727	11.4633	0	0
ENSG00000259818	RP5-1024G6.7	0	0	0	0	0	0	0.23286	0	0	0	0	0	0	0	0	0	0	0	0	0	0	0	0	0	0	0	0	0	0	0	0	0	0	0	0	0	0	0	0	0	0	0	0	0	0	0	0	0
ENSG00000162385	MAGOH	8.24073	0	0	0	125.304	0	0	7.82503	0	0.230437	0	1.6475	0	0	0	0	0.124604	0	0	1.10826	16.3393	0	41.1049	45.9297	0	0	0	0	0	0	0	6.95748	0	0	3.89144	0	3.48428	0	0	0	0	0	0	1.66187	0	0	12.247	0
ENSG00000270172	RP5-1024G6.8	0	0	0	0	0	0	0	0	0	0	5.72865	0	0	0	11.8358	0	0	0	0	0	0	223.695	8.54128	0	0	0	0	0.33938	0	0	0	0.79514	0	0.245534	0.27796	0	0.348428	0	0.15771	0	0	0	27.3537	0	0	0.0842892	0	0
ENSG00000157193	LRP8	0	0	0	148.373	0	0	0	0	0	0	9.00216	0	0	0.646886	0	0	1658.85	0	2.13244	0	0	491.351	125.984	0	0	0	0	0	9.83204	24.0845	0.149507	0	0.252984	0	0	0	0	0	375.035	0	39.7275	0	0.0330359	0.906477	0	0.505735	0.0949379	0
ENSG00000058804	NDC1	0	0	0	37.4853	0.553625	0	0	0.25242	0	0	161.63	0	0	0	0	0	0	0	0	0	0.291773	0	0.800745	0	0	0	0.270811	0	6.00847	0	0	0.596355	10.1194	1.4732	0	7.48657	325.432	0	0	0	0	0.135873	0.0330359	0	0.117468	0	568.298	0
ENSG00000058799	YIPF1	0	0	8.34776	0	0	0	0	185.024	0.518477	0	0	0	0	0	0	0	0	0	0	0	0	0	1.8684	0	0	0	10.02	0	0	0	0	43.5339	0	0	0	0	0	0	0	0	0	0	0	0	0	0	0	6.13079
ENSG00000081870	HSPB11	0	0	4.21691	0	0	0	0	0	7.94998	120.518	0	0	0	0	5.30569	0	0.124604	5.61935	0.193858	138.403	0	0.094947	0	0.677929	0	0	0.270811	0	56.5342	9.59116	0	0.596355	3.79477	0	370.798	0	0	0	24.9182	0.141284	30.418	18.6145	0	0	0	0	0.189876	1.0218
ENSG00000116212	LRRC42	0	0	0	0	0	0	0	181.238	0	238.271	0	0	0	0	620.085	0	0	0	0	0	0	0	34.6989	0	0	0	0	0	0.273112	0.213137	0.149507	36.5765	0	0	0	0	0	0	0	0	0.108249	0	0	0	0	0	2.56332	0
ENSG00000272091	RP4-758J24.5	0	0	0	0	0	0	0	0	0	0	0	0	0	0	0	0	0	0	0	0	0	7.59576	0	0	74.2326	86.2865	0	0	0	0	0.897041	0	41.4894	0	0	0	21.951	0	0	0	0	0	0	0	0.822277	0	0	0
ENSG00000116209	TMEM59	73.0428	0	0	335.372	0	123.783	64.2694	0	237.808	2.30437	8.79757	0.329501	0.132834	175.565	0	0	14.3294	222.475	53.1172	0	0	173.753	270.652	0	0	166.313	282.456	31.7886	4.91602	39.4303	32.2935	81.8994	40.7305	0	9.72859	22.8	30.3132	0	0	29.811	70.6868	0.271745	0.0330359	5.58994	0	827.045	142.027	109.332
ENSG00000116205	TCEANC2	0	0	0	0	0	0	0	0	0	0	0	0	0	0	0	0	0	0	0.193858	0	0	0	0.266915	0	0	0	0	0	8.46648	0	0	0	0	0	0	2.04179	0	0	227.891	0	12.5569	0	0	0	0	0	64.4628	0
ENSG00000116221	MRPL37	0	0	129.261	0	0.0922709	0.125923	0.23286	1.00968	0	0	0	0.494251	0	0	0	43.2791	0	0	0	0	0	241.64	0	0	0	0	185.776	0	0	0	0	0	0	0	0	0.340299	0	0	0	31.0826	0	16.8482	0	0	0	0.842892	0.0949379	111.376
ENSG00000157216	SSBP3	0.749157	0	0	0.855177	88.4878	71.3985	0	0	0.172826	0	0.613784	0	0.132834	0	0	0	0	0.255425	3.68331	0	0	0	0	0	0	0	0	0	129.182	2.98392	0.299014	0.79514	11.6373	41.9863	124.804	274.281	0.348428	0	0	0	51.6349	0.135873	0	0	0	34.8957	0	14.3052
ENSG00000162396	PARS2	0	0	0	0	0	0	0	0	0	0	0	0	0	0	0	0	0	0	0	0	0	0	0	0	0	0	0	0	19.9372	0	0	0	0	0	0	0	0	0	0	0	0	0	0	0	0	0	0	0
ENSG00000116133	DHCR24	0	0	121.516	0.14253	574.478	1.51108	1.39716	193.102	58.4151	157.619	873.005	0	0	0	0	0	0.124604	0	0	0.0651921	22.0289	0	0	0	0	0	0	0.113127	0	0.852548	0	0.198785	33.8999	0.245534	0	0	1.39371	0	0	0	98.6151	0	0	0	0	0	0	0
ENSG00000162402	USP24	0	0	0	0.285059	34.8784	2.64439	0	12.8734	74.4879	5.30004	0	0	0	0	0	11.8317	88.344	0	0	24.9034	0.145887	0	0.53383	0	0	0	0	0	0	0	0	37.5704	2.52984	9.82135	0	266.454	1.74214	0	4.41589	0	19.7014	0	0	39.885	0.117468	0	0	0
ENSG00000162407	PPAP2B	0	0	29.0881	0	0.0922709	0	936.563	219.353	0	693.614	0	0.329501	0.132834	0	0.40813	0	0	8.68446	0	187.688	1.31298	0	0.266915	0.169482	0	0	0	0	0	0	0	0	104.23	0.491067	19.7351	0.340299	0.348428	0.100286	0	0.141284	0.216499	0	0.0330359	0	0.117468	115.898	0.0949379	0
ENSG00000162409	PRKAA2	0	0	0	0	0	0.251847	0	0	0	30.1872	3.47811	0	214.528	0	0.136043	0	0	391.567	0.193858	0	0	0	0	0	0	0	0	0	0	0	4.3357	0	108.53	35.3569	0	0	0	0	0	0	0	0	0	0	0	26.6354	0	0
ENSG00000173406	DAB1	0	0	0	0	0	0	0.23286	0.504841	0	0	0	0	0	0	0	0	0	0	0	163.111	0	0	0	0.169482	0	0.169189	0	0.113127	50.2526	9.16489	13.7546	56.455	37.6947	25.5355	0	0	0	7.92259	136.419	272.255	82.053	278.81	50.0824	0	0	0.0842892	0	0
ENSG00000162600	OMA1	0	0	0	0	0	0	155.318	0	0	0	0.613784	0	0.265669	0	402.552	0	0.124604	0	0	0	0	0	0	0	0	0	0	0	0	0	0	0.198785	0	0	0	0	0.348428	0.100286	0.15771	0	0.108249	0.271745	0	0	0	0	0	106.267
ENSG00000162601	MYSM1	9.36446	0.123919	1396.83	0	0	0.37777	0	22.4654	0	0.230437	0	0	16.6043	0	28.161	75.6607	1.86905	0	19.7735	0.130384	79.9459	0	0	67.6234	0	0	24.9146	0	0.819336	0	4.3357	80.9055	0.252984	4.17407	0	5.10448	163.064	4.41258	3.78505	126.45	0	0	0	0	229.885	0	0.284814	2.0436
ENSG00000177606	JUN	0	0.123919	0	0	60.0683	0.251847	61.7079	302.4	0	232.971	1.43216	0	329.961	0	206.514	0	0	16.0918	7.36661	144.27	167.04	0.189894	45.9094	0.169482	0	0	0.541622	0.113127	0	0	0.299014	0.993925	0	1.96427	0	2.04179	5.92327	2.70772	0	5.22753	0	12.6361	0	0	0.352404	0.0842892	21.5509	5.10899
ENSG00000172456	FGGY	0	0	0	0	0	0	0	0	0	4.3783	0	0	0	0	0	0	0	0	0	0	1.16709	0	0	0	0	0	0	0	0.546224	0	0	0	0	0	270.733	0	0	0	0	0	0	0	0	0	0	0	0	0
ENSG00000162599	NFIA	0.187289	99.7552	332.878	173.316	879.434	252.98	687.17	1438.04	611.63	366.394	3028	26.6896	320.928	287.606	497.918	0	429.633	2510.83	0	376.158	751.462	0.094947	20.2855	0	191.154	0	3.52054	0.905013	517.274	182.658	0	33.7935	388.078	428.211	330.216	1632.75	388.846	108.911	24.2874	21.4752	208.705	0.271745	172.547	77.6549	130.625	417.737	333.991	1.0218
ENSG00000162604	TM2D1	0	148.703	0	0	68.465	2.89624	4.19148	0	0	0	170.837	136.084	1.59401	0.129377	0	20.8612	0	0.255425	0	108.806	0.145887	0	87.2812	0	0.298523	0	19.7692	89.4831	1.36556	0.213137	0	18.2882	0	0.245534	17.5115	0	19.512	17.1489	0.15771	0.847707	3.68048	0	0	0	0	0.168578	0	1.0218
ENSG00000132849	INADL	0.561868	0.123919	0	0	25.2822	0	0	0	0.172826	0	0	0	0.265669	0	0	0	0.124604	0	0.193858	0	0	0	0	0	0	0	23.5606	0.113127	0	0.426274	0.149507	0	0.505969	0	0	0	0.348428	0	0	43.6569	0	0.135873	7.43308	0	0	0	0	0
ENSG00000162607	USP1	0	0	0	0	0	401.695	0	6.56293	0	775.189	38.6684	10.8735	0.132834	15.9134	11.1556	0	33.1446	2.0434	0	0.0651921	0	0	4.53755	0	0	0	0	2.26253	9.83204	0.426274	0.747534	0	64.764	1.71874	95.0623	2.04179	54.0063	0	0.15771	0.706422	0.108249	0.271745	0	0	0.117468	0	0	0
ENSG00000116641	DOCK7	2.43476	0	0	0.427589	134.715	425.999	0.46572	1449.9	8.81411	15.4393	82.8608	69.3599	4.51637	521.52	0	0	0.373811	3.0651	761.281	0.0651921	422.196	0	2.13532	6.44033	293.746	147.533	0.812433	8.37137	58.1729	0	0.299014	0	39.9715	69.7316	14.7319	0.340299	20.2088	0	206.127	0	0	22.9625	0	3.92807	247.975	0	0.189876	0
ENSG00000132855	ANGPTL3	222.5	0	0	0	0	0	0	0	0	0	0	0	0	0	0	0	0	0	0	0	0	0	0	0	0	0	0	0	0	0	0	0	0	0	0	0	0	0	0	0	0	0	0	0	0	0	0	2.0436
ENSG00000213703	RP5-849H19.2	0	0	0	0	0	0	0	0	0	0	0	0	0	0	0	0	0	0	0	0	0	0	0	0	0	0	0	0	0	0	0	0	0	0	0	0	0	0	0	0	0	0	0	0	0	0	0	0
ENSG00000125703	ATG4C	0	0	0	0	0	2.77031	0	14.388	0	432.299	0	0	0	0	0	0	0	0	0	0	0	377.699	0	0	0	0.169189	0	0.33938	48.3408	0	0	25.6433	0	0.245534	0	0.340299	11.4981	132.578	0	89.5744	0	0	0.0330359	0	0	0	0	114.441
ENSG00000088035	ALG6	0	0	0	0.570118	0	0	0	0	409.424	50.9265	0	155.36	0	0.129377	0	0	0	0.255425	0.193858	0	9.48264	0	51.2477	0	0	196.767	0	0	23.2145	50.5135	1.04655	0	0	0	0	0	0	0	0	0	0	68.208	0	0	0	0	0	0
ENSG00000142856	ITGB3BP	0	0.371758	0	0	0	184.604	35.8605	22.7178	0	31.8003	0	0	0	0	32.9225	0	0	0	0	0	0	0	0	0	0	0	3.52054	0	0	0.426274	0	0	0	11.2946	0.27796	0	4.18114	0	0	0	0	0	0	0.151079	0	0	0	0
ENSG00000203965	EFCAB7	0	359.986	0	0.14253	0	0	0	0	0	0	0	0	0	0.129377	0.136043	0	0	0	0	0	0	0.094947	0.266915	0	0.0995076	700.951	7.58271	0	15.2943	1.91823	0	4.96963	11.1313	0	98.3978	0	0	0	0	0	0	0	0	0	0	0	163.008	0
ENSG00000079739	PGM1	0	0	54.4756	0	0	6.29617	0	0	0.172826	134.114	0	0	54.8606	0	0	0	0	0	0	0.130384	0.43766	0	0	0	0	0	21.3941	0.113127	0	0	0	0	0	0	0	0	0	0	0	0	0	0	0	0	0	0	0	0
ENSG00000158966	CACHD1	0	0	0	0	0	0	0	0	0	0	0	0	0	122.65	0	0	0	0	0	0.521536	0	0	0	1.01689	0	0	0.270811	0	0.273112	0	0	0.198785	86.2677	0	0	0.340299	0	0	0	0	0	0	0	0	0	0	0	0
ENSG00000162437	RAVER2	0	0	0	0	0	0	0	0	0	0	0	0	0	0	0	0	0	0	0	0	0	0	1.06766	0	0	0	0	0	0	0	175.97	0	0	0	0	0	0	0	0	0	0	0	0	0	0	0	0.0949379	0
ENSG00000162434	JAK1	0.187289	0	0	2.85059	0.0922709	0	0	0	0	0	0	0	169.364	7.3745	0.544173	0	0	0.255425	0	260.507	0.291773	0	399.572	0	0	0	0.541622	16.5165	0	15.3459	0	0	161.151	65.0664	0	0	1.04528	2.106	0	0	0	0	0	0.151079	0	0	0	149.182
NLG_000465	LINC-JAK1-2	0	0	0	0	0	0	0	0	0	0	0	0	0	0	0	0	0	0	0.193858	0	0.145887	0	6.67287	0	0	0	0	0	0	0	0	0	0	0	0	0	0	0	0	7.62936	0	0.135873	0	0	0.117468	0	0	0
ENSG00000162433	AK4	0	0	0	0	0	0	0.23286	1.51452	0	0	0	42.5056	0.797006	0	0.40813	0	0	12.5158	0	86.1839	0	0	0	0	0	0	0.270811	127.72	0	0	0.149507	0	13.6612	0	0.833879	0.340299	0	0	0.15771	0	23.4901	0	0.0330359	0	0	0	0	0
ENSG00000116675	DNAJC6	2.62205	0	0	0	0	0	0	0	0	0	0	0	0	0	0	0	0	0	0	0	6.41902	0	0	189.82	0	0	0.812433	0	0.546224	0	0	1.98785	38.9596	3.92854	0	0	33.7975	0	0.473131	0	0	0	0	0	5.63847	0	0	92.9836
ENSG00000116678	LEPR	69.4843	0	0	0	0.0922709	1.38516	0	0	0	0.230437	0	0	0	0.776263	0	0	0	0	0	0	0	0	0	0.169482	0	0	0	0.33938	0	0	27.0607	0	0	0	0	0	0	0	0	17.6606	0	0	0	0	0	0	0	0
ENSG00000213625	LEPROT	7.49157	106.075	0	0	0	0	0.23286	3.02904	0	4.60873	1.84135	0	0.132834	16.1722	0	0	483.213	1.0217	0	1.95576	0	24.4014	86.7474	329.135	0.0995076	0.169189	0.541622	0	201.83	0.213137	0.299014	0	0.505969	0	850.557	0	38.6755	0	0.15771	0	0.108249	303.539	0	416.677	0	93.2238	72.8173	0
ENSG00000184588	PDE4B	0	0	0	0	2.49131	0	38.4219	0.25242	21.4304	0	0	0	0	0	0	0	0	0	0.193858	0	0	0	0	0	0	0	0	403.749	0	0	0	0	83.9908	0	1.11184	0	0	0	0	0	10.9332	0	0	0	0	0	0	0
ENSG00000118473	SGIP1	0	0	0	0	0.0922709	0	0	12.621	0	0	0	1.977	0.132834	0	0	0	0	5.61935	0.387716	3.45518	161.934	0	0	0	0	3.89135	176.027	0	2.73112	0	0.747534	0	0.758953	15.2231	0	0	18.8151	0	4.5736	1.27156	5.52071	0	0.0660718	3.32375	0	0.252868	0	1.0218
ENSG00000248458	AL139147.1	2.99663	0	0	0.14253	0	1.00739	0.46572	0.504841	0	0.230437	0.613784	0.16475	0.132834	0.646886	0	0	0	1.0217	0	0	0	1.04442	1.06766	0	0	0	0	0	1.09245	0	0	0	0.505969	0	0.27796	0	0	0	0	0.282569	0.108249	0	0	0	0	0	0.0949379	1.0218
ENSG00000198160	MIER1	0	0	0	7.69659	33.8634	4.65916	0	661.089	153.296	222.371	0	0	3.18803	0	84.755	595.945	0	525.665	0	221.523	0.145887	0	0	589.12	0	3.21459	194.984	632.83	8.73959	206.743	216.336	50.4914	13.4082	168.927	497.826	1.3612	340.763	0	0.473131	546.488	43.841	228.809	0	61.1872	32.6561	0	287.757	0
ENSG00000116704	SLC35D1	0.187289	0	0	0	0	0	0.23286	0.25242	0	0	0.204595	0	0.132834	0.129377	0	0	0	0	0	25.8812	10.0662	12.4381	0	0	0	0	9.47838	0	18.8447	0	9.11992	0	103.977	0	0	0	88.8491	31.3895	0	0	0	0	0	0	0	0	33.8928	0
ENSG00000142864	SERBP1	0	1.11528	1282.63	12.6851	2.02996	4.65916	84.0625	11.3589	548.03	412.482	0.613784	0	0	0.517509	29.2493	22.1066	10.3421	0.51085	0	166.175	19.4029	0.094947	320.298	0.169482	0	0	0	0	0	11.0831	196.153	12.3247	82.4729	3.92854	77.2728	39.4747	25.7837	1.20343	2.36566	4.80367	0.216499	3.12507	164.42	0	0.117468	32.6199	467.094	183.924
ENSG00000116717	GADD45A	0	0	0	0	0	0	0	0	70.6857	0	0	0	0	0	0	0	0	0	0	0	0	0	32.5636	0	0	0	0	0	0	0	0	0	0	0	0	0	16.7245	0	0	0	0	0	0.297323	0	0	0	10.3482	0
ENSG00000172380	GNG12	0	0	0	0	0	0	0	0	6.39455	18.4349	0	0	1.59401	0	0	0	0	0	0	37.0291	0	0.094947	0.266915	0	0	0	0	0	0	0	0	0	92.0863	0	0	0	143.204	0	0	0	0	0.135873	0.0330359	0	0	433.331	223.389	1.0218
ENSG00000162595	DIRAS3	0	0	0	0	0	0	0	0	0	0	0	0	0	0	0	0	0	0	0	0	0	0	0	0	0	0	0	0	0	13.4276	0	0	0	0	0	0	154.005	0	0	0	0	0	0	0	0	17.3636	0	0
ENSG00000116729	WLS	0	0	0	0	9.5039	0	0	0.25242	0	0	0	0	0	0	0	0	0	0	0	0	0	0	36.8343	0	0	0	0	0	0	0	0	0	0	0	0	0	0	0	0	0	0	0	0	0	0	0	0	0
NLG_000469	GNG12-AS1-AS1	0	0	0	0	0	0	0	0	0	0	0	0	0	0	0	0	0	0	0	0	0	0	0	0	0	0	0	0	0	0	0	0	0	0	0	66.018	0	0	0	0	0	0	0	0	0	0	0	0
ENSG00000024526	DEPDC1	0	0	0	0	0	0	0	0	0.172826	32.722	0	0	0	0	0	0	0	0	0	295.45	0	0	0	0	0	0	0	0	12.5632	0	0	0	0	0	0	0	35.8881	0	0	0	0.108249	0	0	0	0	0	0	0
ENSG00000033122	LRRC7	74.7284	40.5217	0	11.83	0	4.65916	0	1.2621	0.691303	0	417.169	9.06127	5.18054	169.743	3.80921	0	0	0.51085	128.722	0	237.504	40.2575	6.93979	74.4027	0	0	115.365	290.509	19.6641	150.688	166.401	287.443	82.9789	280.891	523.954	427.415	29.6164	18.6532	166.227	118.679	139.533	148.916	0	43.0577	0	0	0.0949379	82.7656
ENSG00000240692	RN7SL538P	0	0	0	0	0	0	0	0	0	0	0	0	0	0	0	0	0	0	0	0	0	0	0	0	0	0	0	0	0	0	0	0	0	0	0	0	0	0	0	0	0	0	0	0	0	0	0	0
ENSG00000066557	LRRC40	0	0	0	0.285059	0	27.8291	0	0.25242	12.6163	1.15218	0.204595	0	350.019	0	0	143.537	0.249207	0	35.6699	0	10.9415	5.79177	101.161	0	0	0	390.509	138.241	45.8828	47.9558	22.2765	96.0132	110.301	110.49	208.47	0.340299	0.348428	350.7	0	71.3487	0	0	0	0	0	0	0	101.158
ENSG00000116754	SRSF11	225.309	290.963	0.774535	671.742	0.0922709	0.881463	1473.77	904.17	2.59239	151.858	13.5032	0	85.1469	14.1021	357.114	49.5064	0	255.936	80.2573	234.039	374.491	11.2987	61.9243	225.411	0.0995076	950.843	389.697	27.9423	75.1058	177.33	93.4418	139.348	314.713	37.0756	172.613	178.657	190.242	140.4	475.181	56.9376	190.302	55.3001	22.7948	410.181	11.2769	387.14	0	33.7193
ENSG00000118454	ANKRD13C	0	0.743517	0	0	92.9168	0	0	1.76694	0	11.9827	0	0	0	0	0.136043	0	0	2.0434	0	177.974	2.91773	0	0	39.1504	0	0	125.927	0	3.55046	33.6756	1.64458	5.3672	0	0	0	0	0.696856	0	0.15771	0.847707	1.08249	0	0	0.151079	0	0	54.7792	0
ENSG00000197568	HHLA3	0	0	0	0	0	0	0	0	0	0	0	0	0	0	0	0	0	0	0	0	0	0	0	0	0	0	0	0	0	0	0	0	0	0	0	0	0	0	0	0	0	0	0	0	0	0	0	0
ENSG00000116761	CTH	0	0	0	0	0	0	9.08154	3.53388	0	82.9572	0	47.2833	0	0	0	0	0	0	0	0	0	0	0	0.169482	0	0	0	0	0	0	0	0	0	0	0.27796	0	0	0	0	0	0	0	0	0	0	0	0	0
ENSG00000132485	ZRANB2	0	0	7.14293	0	114.324	0	20.7245	17.6694	0	54.383	0	4.44826	0	0	11.0195	34.8724	0	23.2437	0	6.06286	0	0	22.6878	35.5913	33.4345	0	115.095	57.5814	77.5638	40.7092	212.898	86.6703	28.5872	11.5401	160.939	8.16717	293.028	21.762	109.293	0	5.30421	16.9841	0	669.886	0	0	0.189876	0
ENSG00000226324	RP11-115M14.1	0	0	0	0	0	0	0	0	0	13.5958	0	0	0	0	0	0	0	0	0	0	0	0	0	0	0	0	0	0	0	0	0	0	0	0	0	0	0	0	0	0	0	0	0	0	0	0	0	0
ENSG00000172260	NEGR1	0	0.123919	0	0	0	0	0	0	0	0.460873	0	0.16475	0	0	22.4471	0	0	0.255425	0.193858	0	185.714	0	0	0	0	0	0	0	0	0	0	0	0	0	0.27796	0	87.8038	0.100286	0	0.565138	0	0	0	0.151079	0	0	0	0
ENSG00000233994	GDI2P2	0	0	0	0	0	0	0	0	0	0	0	0	0	0	0	0	0	0	0	0	0	0	0	0	0	0	0	0	0	0	0	0	0	0	0	0	0	0	0	0	0	0	0	0	0	0	0	0
ENSG00000254685	FPGT	0	0	0	0	0	0	0	0	0	0	0	0	0	0	0	0	15.2016	0	0	0	0	0	0	0	0	0	0	0	0	0	0	0	161.91	0	0	0	0	0	0	0	0	0.135873	0	0	0	0	0	0
ENSG00000178965	C1orf173	0	0	0	0	0	0	0	0	0	0	0	0	0	0	0	0	0	0	0	0	0	0	0	0	0	0	0	0	0	0	0	0	0	0	0	0	0	0	0	0	0	0	0	0	0	0	0	0
ENSG00000272864	RP11-17E13.2	0	0	0	0	0	0	0	2.27178	0	0	0	0	0	0	0	0	0	0	0	0	0	0	0	0	0	0	0	0	0	0	0	0	0	0	0	0	0	0	0	0	0	0	0	0	0	0	0	37.8065
ENSG00000116791	CRYZ	0	0	37.8661	0	0.0922709	0.125923	0	282.963	0	0	0	0	13.5491	0	0	0	0	0	0	0.977881	0	0	0	0	0.0995076	0	0	0	0	0	0	0	0	0	0	0	0	0	0.15771	0	0	0	0	0	0	0	0	0
ENSG00000162623	TYW3	0	0	0	0	0	0	0	0.25242	0	44.4743	0	0	0	0.129377	34.9631	0	0	0.255425	0	0	0	0	0	0	0	0	0	0.113127	0.273112	0.213137	0	0	1.26492	0	0	0.340299	0	0	0	0	1.19074	0	0	0	0	0	0	0
ENSG00000137968	SLC44A5	0.936446	0	0	0.14253	8.858	0	0	0	0.345651	0	0.204595	0	0	0.258754	8.70677	0	59.5605	0	0	0	0	0	0	0	0	0	56.3287	0	200.737	76.9424	234.726	27.6311	21.7567	137.744	0	0	0	87.7502	546.624	127.721	65.7073	232.342	0	0	0	0.0842892	0	253.406
ENSG00000224493	RP11-87O11.1	0	0	0	0	0	0	0	0	0	0	0	0	0	0	0	0	0	0	0	0	0	0	0	0	0	0	0	0	0	0	0	0	0	1.71874	0	0	0	0	0	0	0	0	0	6.79858	0	0	0	0
ENSG00000117054	ACADM	0	0	411.364	0	0	132.094	0	0	0	1.15218	0	0	0.132834	0.129377	0	0.311361	0	0	16.478	85.5972	0.43766	0	0	0	0	0	57.1411	9.84201	25.6725	0	7.32584	0.993925	213.013	20.3793	0	65.6777	0	0	157.237	0.141284	0	0.135873	0	0.302159	0	119.606	0	34.7411
ENSG00000137955	RABGGTB	0	0	0	0	0	0	361.399	0	0	0	0	0.823752	0	0	0	0	0	0	0	8.27939	327.807	0	0.53383	0	0	0	0	0	0	0	0.149507	0	0	7.36601	0	0	0	139.397	0	0	0	7.60886	0.0991077	0.906477	0	0.927181	0	0
ENSG00000184005	ST6GALNAC3	0	0	0	0	0	11.8368	1.1643	43.9211	0	0	0	0	0	0	0	0	0	0.51085	0	0	0	0	0	0	0	0	0	0	118.804	0	0	2.38542	0	0	0	802.084	0	0	0	0.141284	0	0	0	0	0	0	0	0
ENSG00000117069	ST6GALNAC5	0	0	0	0	0	0	0	0	0	0	0	0	0	0	0	0.311361	0	0	0	0	0	0	0	0	0	0	0	0	0	0	0	0	0	59.1736	0	0	8.7107	429.324	0	0	0	0.135873	0	0	0	0	0	0
ENSG00000142892	PIGK	0	0	0	0	252.361	0	0	0	0.172826	97.7051	0	0	0	0	0	0	0	89.3988	0	0	0	0	0.266915	0	0	0	3.24973	2.1494	35.7777	119.357	0	1.3915	27.8283	2.2098	21.6809	1.0209	229.614	0	0	0	0	0	0	0	0	0	0	0
NLG_000098	LINC-PIGK-1	0	0	0	0.14253	306.524	0	0	0	0	0	0	0	0.132834	0	0.136043	0	0	1.27713	0	0	0	0	0	0	0	0	0	0	0.273112	37.9384	0	0	0	0	0	0	0	0	0	0.141284	0	0	1.55269	0	0	0	0	0
ENSG00000154027	AK5	0	0	0	1.99541	0	0	0	0	0	0	0	0	0	0	0	0	0	0	0	3.58556	0	0	0	0	0	0	0	0	0	25.1502	0	37.7692	0	0	0	0	0	0	0	0	0.108249	0	0	0	0	0	0	0
ENSG00000036549	ZZZ3	3.18392	0	0	0	0.0922709	0	1207.61	0.25242	0	0	57.2865	0	5.57904	0	0.136043	0	0	3.83138	0	0	0.87532	0	0	0	0	0	0.270811	0	182.712	0	1.94359	0.79514	0	86.9189	0	0	0	15.444	0	0	0	0	0	0	0	0	0	0
ENSG00000077254	USP33	0.749157	0	0	0	639.16	0.251847	0	3.28146	0.518477	12.9045	176.77	0	0.132834	0.258754	0	0	0.249207	55.6827	223.131	341.215	0	15.0016	399.839	0.508447	48.2612	0	60.6617	6.44821	72.1016	0	1.49507	285.257	97.652	16.4508	0	395.767	35.8881	0.200572	81.694	0	5.84546	424.058	0.363395	0.755397	8.22277	1.77007	0	0
ENSG00000180488	FAM73A	0.187289	0	0	0.285059	0.0922709	0.125923	0.23286	10.3492	0	0	0.409189	0.16475	0	5.82198	0.136043	0	0.124604	0	0	0	0.145887	0	13.8796	4.06757	0	0	4.06216	0	0	16.6247	1.64458	129.807	31.1171	0	0	0.680598	0.348428	1.00286	0.15771	157.108	0	22.1472	0	0.151079	1.64455	11.2948	3.13295	0
ENSG00000235613	NSRP1P1	0	0	0	0	0	0	0	0	0	0	0	0	0	0	0	0	0	0	0	0	0	0	0	0	0	0	0	0	0	0	51.7294	1.19271	3.03581	0	0	0	0	0	0	0	0	0	0	0	0	0	0	0
ENSG00000162614	NEXN	0	0	0	0	0	0	0	0	0	0.230437	0	0	0	8.5389	0	0	0	0	0	0	0	0	0	0	0	0	0	0	9.28581	0	0	0.198785	6.32461	0	0	0	0	0	0	0	0	0	0	0	0	0.0842892	0	0
ENSG00000162613	FUBP1	87.6514	0.123919	0	0	1.10725	278.417	1.1643	1.51452	261.312	170.984	690.098	62.1109	49.6801	31.6974	41.3572	0	0	0	0.193858	46.5471	2.48007	0	5.3383	0	94.7312	0.169189	0.541622	21.0415	155.947	168.804	242.949	25.0469	51.6088	192.99	506.443	25.8627	559.575	188.838	4.10047	6.21652	2.92273	45.2456	0	0.302159	0.469872	33.4628	7.21528	67.4386
ENSG00000162616	DNAJB4	0	0	0	0	10.1498	0.503693	16.9988	0	112.682	0	0	0	283.07	0	0	0	0	0	0	0	0	0	0	0	0	0	0	1.13127	28.6768	0	0	0	66.0289	0	0	0	0	0	0	0	0	0	0	0	0	0	3.13295	0
ENSG00000137960	GIPC2	0	0	0	0	0	0	0	0	0	0	0	48.7661	0	0	0	0	0	0	0	0	0	0	0	0	0	0	0	0	0	0	0	0	0	0	0	0	0	0	0	0	0	0	0	0	0	0	0	0
ENSG00000137959	IFI44L	0	0	10.9295	0	0.0922709	0.251847	0.23286	137.064	0	187.115	0.409189	0	701.498	0	0.40813	0	0.249207	0	0	0	0	0	0	0	0	0	0.270811	0	0	0	0.598027	0	46.5491	0	5.00328	0	0.348428	0	0	0	0	0	0	0	0	0	0	0
ENSG00000137965	IFI44	468.598	0	0	0	0	207.27	0	2.01936	0	0.230437	0	0	0	0	0	0	0	0	0	0.0651921	0	0	42.9733	0	0	324.505	0	0	0.546224	122.341	0.149507	0	3.54178	0	0	0	0	27.6789	0	20.0624	0	0	0.0330359	0	0	0	0	64.3732
ENSG00000162618	ELTD1	0	0.123919	0	0	0	0	0	0	0	0	0	0	0	0	0	0	0	0	0	0	0	0	119.845	0	0	0	0	0	0	0	0	0	0	0	0	0	0	0	0	0	0	0	0	0	0	0	0	0
ENSG00000117114	LPHN2	0.561868	0.123919	92.4278	0	0.369083	0.629617	2.09574	13.8831	0	66.1353	0.204595	0	517.789	0	0.40813	0	0	0	0	0	0	0	41.3718	0	0	0	726.586	0	4.91602	0.213137	0.598027	0	1.51791	0	125.36	0	0	0	0.15771	0	0	0.135873	0	0	0	0	0.0949379	0
ENSG00000137941	TTLL7	1.6856	0.123919	0	0	0	0	0	0	1.03695	0.230437	0	217.965	0.531338	10.3502	95.5024	265.591	0	29.8847	74.2477	0	62.0019	0.284841	0.53383	0	0	0.169189	163.299	84.7318	1.09245	0	84.3219	47.7084	11.8903	111.227	1.94572	0	0.348428	0	2.83879	7.48808	34.9645	733.712	0.528575	1035.8	279.104	415.461	12.4369	6.13079
ENSG00000233061	TTLL7-IT1	0.187289	0	0	0	0	0	0	0.25242	0	0	0.204595	0	0	0	0.136043	0	0	0	0	0	0	0	0	0	0	0	4.8746	0	0	0.213137	0	0	0	0	0	0	0	0	0	0	0	0	0	0	0	0	0	0
ENSG00000271576	RP11-486G15.2	0	0	0	0	0	0	0	20.6985	0	0	0	0	0	0	0	0	0	0	0	0	0	0	0	0	0	0	0	0	0	0	0.448521	0	0	0	0	0	0	0	0	0	0	0	0	0.151079	0	78.6418	0	0
ENSG00000142875	PRKACB	7.86615	0	0	0	21.3146	0	0	24.7372	28.8619	0.69131	23.3238	0	0	0.129377	205.561	0.311361	0.872225	0.255425	0.193858	0	346.627	0	8.00745	0	0	0	0	0	47.5215	0.639411	0	175.527	85.2557	337.118	0	0	93.3787	0	0	0	108.791	0.135873	0	0	0	0	0	270.776
ENSG00000117133	RPF1	0	0	0	0	137.207	0	0	0	0	0	0	0	0	0	0	0	62.8002	0	0	6.45401	0.145887	0	0	0	0	0	0	0	0	30.6917	0	0	0	66.0486	0	67.0389	68.2919	0	0	0	0	0	0	0.453238	116.998	0	0	1.0218
ENSG00000174021	GNG5	0.187289	0	118.676	0	0	39.414	0	63.8623	45.626	72.5875	0	0	48.2189	0	3.26504	0.311361	21.681	82.7577	0.193858	123.409	66.3785	0	4.80447	0	0	0.169189	2.4373	0	0	0	2.39211	9.14411	21.5037	19.1516	12.2302	0	20.2088	37.6072	0	0	0	3.66856	47.5387	0	0	306.391	197.376	0
ENSG00000117151	CTBS	0	0	0	0	0	0	0	7.32019	0	0	0	0	0	0	0	0	0	0	0	0	0	0	0	0	0	0	1.35405	0	0	0	0	0	0	0	0	0	0	0	0	0	0	0	0	0.151079	0	0	40.6334	0
ENSG00000117155	SSX2IP	0	0	0	0	0	0	0.23286	0	0	0	0	0.16475	1.72685	1.03502	0	0	0	13.0267	0	0	291.336	0	0	0	0	0	100.471	0	157.859	0	76.996	39.757	0	46.4059	0	0	442.155	1.20343	0	14.8349	0	0	0.0660718	0	0	0	0.0949379	386.239
ENSG00000162642	C1orf52	0.187289	196.536	0	0	0	0	8.61582	0	0	0	0	1128.21	0	0	0.136043	0	0	5.61935	0	0	0	53.74	0.266915	0	0.0995076	0	89.6384	143.105	2.45801	0.213137	15.5487	0	0.252984	0	0	8.16717	0	0	0.15771	147.501	32.0418	4.75554	0	0	32.0688	0	0.569627	0
ENSG00000142867	BCL10	13.8594	0	0	1.14024	20.2996	75.554	18.6288	43.4163	0	218.915	0	0	0.531338	0.517509	8.29864	282.404	0	295.527	0	27.9022	62.8772	73.0142	2.66915	0	0	0.169189	38.4552	1.47065	14.2018	69.4826	0	32.9983	56.4155	38.3033	0	2.04179	2.09057	71.905	57.5643	3.24954	20.2426	22.9625	41.1627	0	0	180.632	13.4812	21.4577
ENSG00000153904	DDAH1	0.187289	0.123919	62.3931	0	1342.17	0	0.23286	789.318	236.426	32.4916	0	0.16475	80.0991	0.388132	0	0.311361	0	2250.81	0.387716	52.4796	749.566	0.094947	0	0.508447	0	0	0	0	0	0	0	0	109.036	0	0	0	396.163	0	0	0	0	0	0	0	0	554.454	224.433	0
ENSG00000142871	CYR61	0	0	0	0	104.358	0	429.394	5.30083	300.717	0	0.204595	0	18.1983	0	221.07	0	0	22.7328	0	0	0.145887	0	96.0894	0	0	0	0.270811	0	0	0	0.149507	0	23.5275	0	0	0	27.8742	0	0	0	0	0	0	0	0	0	88.9568	0
ENSG00000117174	ZNHIT6	0	0	0	0	0	113.457	0	1.51452	0	0	0.204595	0	0	0	0	0	0	355.552	0	382.351	0.291773	0	0	0	0	0	0	0	0	0	0	0	0	0	0	0	0.348428	0	0	0.282569	0	0	0.792862	0	0	0	0	0
ENSG00000122417	ODF2L	0.374578	0	0	0.14253	0	9.31833	0.46572	0.25242	1.03695	5.76092	0.204595	9.72027	153.557	0.776263	0.136043	5.60449	0.124604	12.005	0.193858	0	0.291773	0.284841	117.176	0	0	0	0	0.113127	26.2188	6.39411	5.38225	6.95748	71.5946	0	0.27796	38.1135	1.04528	0	0.15771	127.862	14.0724	38.5878	0.462503	1.66187	0	0.337157	0	28.6103
ENSG00000097033	SH3GLB1	0	0	0	0	8.76573	42.3102	0	0	2.59239	0.460873	0	0.988502	0	0.129377	0	8.09538	0	0	0	6.5844	0.145887	0	0	0	0	0	31.6849	0	0.819336	0	0	10.138	10.3724	0	0	0	24.0415	0	0	0	0.324748	0	0	0	0	0	258.421	30.6539
ENSG00000183291	SEP15	0	0.371758	0	0	0	113.205	0	205.723	533.34	0	0	0.329501	17.7998	0.388132	0.40813	0	78.2511	0	0.387716	0	164.414	0	206.058	0	741.132	0	0.270811	24.3222	0.273112	76.0899	0	15.1077	3.79477	0.736601	51.4226	0.340299	137.977	0	159.13	0	0	0.135873	0	157.878	0	109.66	0	2.0436
ENSG00000153936	HS2ST1	0	0	0	0	0	24.0514	0	0	0	0	0	0	0	0	0	0	0	0	0	0	0	0	0	0	0	0	0	0	0	0	21.3795	0	6.07162	0	0	0	91.2881	0	0	25.4312	0	0	0	0	0	0	0	215.599
ENSG00000267734	RP4-604K5.3	0	0.123919	0	0	0	0	0	0	0	2.76524	0	0	0	0	0	0.311361	0	0	0	0	14.151	0	0	0	0	0	0	0	22.6683	0	0	0	3.2888	0	0	0	27.5258	0	0	0	0.432997	0	0	0	0	0	0	0
ENSG00000143013	LMO4	0.561868	0	0	0	0	0	0	2.01936	0	6.45223	0	0	8.36857	0	0	0	0	0.255425	0.193858	0	57.6253	0	1.06766	0	0.298523	0	0	2.82816	0.546224	16.1984	0	26.2396	192.015	40.5131	0	306.609	6.2717	0	229.784	0.282569	82.053	44.5662	161.48	81.8851	2.5843	0.0842892	0	2.0436
ENSG00000065243	PKN2	0	0	0.0860594	1.56782	0	2.1407	1.1643	401.601	121.151	5.99135	592.302	0	0.132834	44.3764	0	0	0.373811	178.031	0	10.17	0	0	0	0	0	0.169189	5.41622	0	20.7565	0.639411	16.5953	56.0574	22.2626	231.538	121.19	0.340299	2.09057	0	1.41939	19.0734	4.65472	0	67.5584	0	0	0	0.189876	3.06539
ENSG00000137947	GTF2B	0	0	0	0.14253	0	0	0	0	0	0	0	0	0	0	0	0	19.3136	0	0	0	0	0	0	0	0	0	0	0	66.3662	0	69.3712	0	25.5514	0	21.9588	0	0	0	0.630841	144.11	0	62.7731	0	0	0	0	0	0
ENSG00000137944	CCBL2	0	0	0	0	9.41163	0	0	14.1355	385.92	0	0	28.3371	0	0	5.9859	0	0	0.255425	0	0	1.02121	0	1.33457	0	0	0	0	0	0	30.0523	0	0	0	0	394.147	0	17.073	0	0	0	0	0	0	0	0	0	0	0
ENSG00000213516	RBMXL1	0.187289	0	2.7539	0	0	0.125923	0.46572	0.757261	18.4924	4.3783	0	0.16475	0.531338	4.14007	1.22439	0	0	1523.1	0	0.195576	147.929	0	0	0	1.09458	0	11.6449	0.33938	54.6224	23.0188	0	2.58421	0	10.8035	0	0	0	0.100286	0	0	16.6704	0.135873	0	0	1.05721	0	0	300.408
ENSG00000197147	LRRC8B	0.187289	0	0	0	0	1.51108	0	0.25242	0	0	0	0	0	0	0	0	5.60716	0	1.16315	178.757	0	0.094947	0	0	0	17.934	0	0	0	0	14.0536	0	0.252984	0	0	0	1.39371	0.300858	0	0	0	0	0	87.9283	21.8491	0	0	0
ENSG00000231999	RP5-1007M22.2	0	0	0	0	0	0	0	0	0	0	0	0	0	0	0	0	0	0	0	0	0	0	0	0	0	0	0.270811	0	0	0	0	0	0	0	0	0	0	0	0	0	0	0	0	0	0	0	0	0
ENSG00000171488	LRRC8C	0	0	0	0	0.0922709	0	0	0	0	0	0	0	2.12535	0	0	0	0	0	0	0	42.1613	0	204.457	0	0	0	0	0.113127	0	0	0.149507	0	0	0	0	0.340299	50.1736	0	0	0	0	0	0	0	0	0	0	0
ENSG00000162664	ZNF326	94.3938	2.10663	10.2411	811.563	0.184542	80.9687	657.597	0.25242	0.691303	0	21.2778	0	5.18054	149.043	97.407	0	0	24.01	1445.6	0	36.9093	0	71.8001	13.5586	0	0	0.270811	10.6339	85.7572	0.213137	418.021	126.229	29.8522	46.6514	12.7862	9.86866	319.857	0	455.941	95.2257	47.5214	163.862	70.2343	0.302159	123.459	0	0	123.637
ENSG00000122482	ZNF644	175.49	9.41788	0	58.5796	2.39904	732.748	0	419.523	0.345651	0.230437	891.828	199.842	0	38.2957	122.031	0	1055.77	0.255425	362.709	0	0	0	464.165	0	47.7636	0	0	1.24439	109.518	0.213137	45.0016	23.2579	63.4991	51.3166	4.1694	0	0	0.300858	225.999	0.141284	0	26.631	0	0	0	0	0	0
ENSG00000162669	HFM1	0	0	0	0	0	0	269.419	0	0	0	0	0	0	0	0	0	374.808	0	0	0	0	0	0	0	0	0	0	0	1.36556	0	0	4.17449	3.2888	0	0.55592	0	0	0	0	0	0	0	0	0	1.05721	0	0	0
ENSG00000097046	CDC7	0	0	0	61.8578	0	213.188	0	0.25242	0	170.062	0.204595	0	0	0.129377	0	2.49089	0	0	0	17.3411	0.145887	0	40.838	0	0	0	0	26.0191	1.36556	0.213137	415.629	134.379	4.30073	0	1.94572	0	173.866	0	0	0	408.425	0	0	195.648	0	0	0	1.0218
ENSG00000069702	TGFBR3	0	0	0	0	0	0	0.46572	0	0	0.230437	0.204595	0.16475	0	0	0	0	0	0	0.193858	0	0.145887	0.094947	0	0	0	0	0	0	0.273112	0	0.149507	0.198785	0	0	0	0	0.348428	0.100286	0.15771	0.141284	0	0	0	0	0	0	0	0
ENSG00000189195	BTBD8	0	0.247839	0	0	0	0	0	0	0	0	2.86433	0	0	0	0	0	0	0.255425	27.334	0	0	0	0	0	0	861.849	0.270811	0	0	0	0	0	0	0	0	0	0	0	0	0	0	0	0	0	0	0.168578	0	0
ENSG00000069712	KIAA1107	0.187289	0	0	0	0	0	0	0	0	0	9.20676	0	39.319	0	0	0	0	0	0	0	3.20951	269.27	0	0	0	432.786	0	30.8836	68.278	17.2641	1.34556	183.081	31.876	0	0	0	0	34.8995	0	0	0	193.211	0.0660718	0	0	0	0	0
ENSG00000174842	GLMN	0	0	0	0	0	5.16286	0	0	0	7.14354	0	0	0	0	0	19.9271	0	0	25.2016	0	0	0	1.33457	0	0	0	0	0	0	1.06568	42.6095	0	0	0	0.55592	0	2.439	33.6961	0	0	20.6756	0	0	19.4893	0	0	0	0
ENSG00000122484	RPAP2	255.463	5.57638	1646.23	0.14253	301.633	0.37777	53.325	2.5242	46.4901	37.5612	7.16081	3.29501	0.531338	22.5116	41.3572	963.662	75.0114	3.57595	3.68331	173.541	173.751	2.84841	27.7592	1.01689	1660.48	1.35351	1.89568	6.67447	34.6852	1.49196	123.343	81.7007	24.5395	44.1961	179.562	916.084	34.8428	98.1799	21.9217	0.847707	46.5472	0.54349	0.132144	0.755397	0	0.337157	0.0949379	2.0436
ENSG00000067208	EVI5	0	0	0.0860594	0	0	0	0	121.414	0	11.7523	0.204595	87.1529	0	0	0	0	0	0.255425	0	1.6298	2.1883	0	0.800745	0	0	22.1638	0.270811	0.113127	9.83204	0.213137	0.149507	0	0.252984	78.5708	0	1.0209	0	0	0	0.141284	45.3564	0.271745	0	0	0	0.0842892	10.5381	19.4142
ENSG00000223896	CCNJP2	0	0	0	0	0	0	0	0	0	0	0	0	0	0	0	0	0	0	0	0	0	0	20.5525	0	0	0	0	0	0	0	0	0	0	0	0	0	0	0	0	0	0	0	0	0	0	0	0	0
ENSG00000122406	RPL5	386.752	456.519	15.5768	477.046	551.964	341.756	756.33	525.287	512.774	300.72	515.783	56.5094	159.401	368.078	577.096	1207.46	125.102	473.558	0	571.213	540.218	154.479	373.147	341.337	1232.1	11.5049	285.164	268.902	67.1856	230.827	264.029	266.77	171.017	164.508	621.518	91.5404	100.696	10.4297	126.326	123.483	173.091	523.924	86.2237	29.9137	401.976	1181.9	373.865	20.436
ENSG00000154511	FAM69A	0	0	0	0	0	0	0	0	0	0	2.45514	0	0.132834	0	0	0	0	0	0	0	0	0	0	0	0	0	7.58271	0.113127	0	0	0	23.8542	0.758953	0	0.27796	0	0.348428	0	0	0	0	0	0	0	0	0	0	0
ENSG00000143033	MTF2	0	0	0	497.428	0	9.1924	0	79.0076	51.3292	583.926	0.204595	0	0	0	15.3729	0	1.74445	0.255425	0	0	5.25192	202.807	58.4544	0	0	0	0	34.7299	101.325	55.8419	29.3033	25.0469	0.252984	5.15621	0	0	6.62013	145.214	0	85.6184	250.705	0	0	1.05756	0	18.9651	0	201.294
ENSG00000117500	TMED5	0.187289	0	0	0	774.614	0	0	0.757261	0	364.781	0	0.16475	0.132834	0.517509	0	94.3423	0.373811	0	0	513.257	22.3207	0	602.427	0	0	0	0.270811	0.113127	78.1101	0	0.448521	49.0999	0	210.668	6.67104	0.340299	30.3132	0.100286	0.315421	0	0	0.135873	0	0	0	203.98	25.918	42.9155
ENSG00000122483	CCDC18	0	0	0	0	0	0	0	0.757261	0	0	0	0	0	0	192.909	0	0	0	0	0	0	0	0	0	0	0	17.0611	0	26.4919	0	0	0	37.4417	0.982135	0	0	9.40755	0	0	0	0	0	0	0.906477	0	0	0	0
ENSG00000223745	RP4-717I23.3	0	0	0	0	0.184542	0.125923	10.013	4.79599	0	0	0	0	0	0	0.272087	37.3633	0	0	0.193858	0	0.145887	0	0	0.169482	0	0	63.9114	0	0	0	0.299014	0.198785	0.252984	86.1823	10.2845	430.138	0	0	0	0	0	0	0	0	0	0	0.0949379	0
ENSG00000117505	DR1	0	0.123919	0	0	176.053	1.38516	0.69858	0	130.656	0.460873	0	1221.95	2.12535	0.905641	6.66612	0	1.37064	137.419	14.9271	0	49.6015	11.7734	17.3495	0	0	8.29027	11.3741	0	0.273112	0.639411	0	5.16841	1.26492	3.19194	35.3009	31.3075	0.348428	29.1832	0.15771	0	0.216499	0.271745	0	371.807	2.34936	565.749	3.03801	1.0218
ENSG00000137942	FNBP1L	7.86615	108.058	0	1.71035	0	0.125923	976.615	1.00968	1.55543	501.2	902.058	1541.73	0	441.565	0.136043	100.258	41.7422	0	0	11.213	152.16	150.966	190.844	7.45722	746.804	0	66.3487	77.2654	124.266	256.404	392.156	26.4384	102.712	361.18	2.22368	540.735	78.7447	6.61887	23.3411	254.595	646.248	549.333	52.3619	0.151079	8.92758	0.421446	0.0949379	254.428
ENSG00000137936	BCAR3	0	0	0	0	30.1726	0	0	0.25242	0	0	0	0	0.265669	0	0	0	0	377.008	0	0	0	0	0	0	0	0	0	0	0	4.47588	0	0	0	0	0	0	12.5434	0	0	0	0.108249	0	0	0	0	0	0	0
ENSG00000067334	DNTTIP2	1.12374	0	0	0	0.553625	0.37777	0	0.504841	329.233	103.236	0	2.14175	0	0.129377	2.99295	156.614	0	0.255425	0	0	0	157.707	118.777	462.856	0.0995076	125.538	315.224	0.113127	16.3867	0	80.2852	11.9271	31.3701	103.615	163.718	61.2538	79.0931	0.200572	67.9732	8.47707	18.4024	25.544	15.3617	0.302159	51.5685	0.168578	364.277	96.049
ENSG00000023909	GCLM	0.187289	0	0	0	0	0	0	0	38.3673	0	0.204595	0	0	0	0	0	0.124604	0.255425	0	0	0.145887	0	0	0	0	0	0.270811	108.149	0	0	0.149507	0	0	0.245534	0	0	47.3862	0	0.315421	0	0	5.57077	0.0330359	0	0	0	0.0949379	0
ENSG00000137962	ARHGAP29	0.187289	0.123919	0	0	0	0	0	0.25242	0.172826	0	0.409189	0	0	0.129377	0	0	0	0.255425	0.193858	0	0	0.094947	352.061	0.169482	0	0	0	0	0.273112	0	0	0	0	0	0	0	0.348428	0.200572	0.15771	0	0	0	0	0	0	0.0842892	0	0
ENSG00000117528	ABCD3	0	0	0	0	4.05992	0	10.9444	0	0	0	0	0	0	0	0	0	0	0	0	0	1.89653	0	0.53383	0	0	0	0.270811	0	0	0	0	0	0	0	0.55592	0	3.13585	0	0	0	27.0623	0	0	0	0	0	0	73.5694
ENSG00000117525	F3	0	0.371758	156.026	0.14253	0	0	130.402	376.359	3.28369	329.063	0	0	0.132834	0	20.2705	0	0.124604	8.1736	0	218.198	24.6549	0	0.53383	0	0.199015	0	0	3.50692	0	52.6448	167.896	49.6963	3.2888	56.7183	54.2022	0.680598	124.737	0	365.1	45.3523	0.216499	0.271745	85.3978	0.302159	0.234936	61.0254	275.415	0
ENSG00000117519	CNN3	9.17717	1.23919	430.297	35.6324	573.279	383.94	1079.31	329.913	342.541	528.622	6.75162	86.1644	392.791	9.31516	135.091	0.622722	0	1650.56	13.7639	409.797	177.982	21.9328	146.803	20.1684	657.546	0	42.7881	335.194	26.4919	16.8378	50.6828	19.0834	74.6304	88.3921	91.7267	37.4329	347.034	20.5586	328.984	31.789	0	378.405	32.7055	3.92807	35.0055	280.177	1190.71	54.1553
ENSG00000172339	ALG14	0	0	0	0	0	0.125923	0	0.25242	0	0	0	0.329501	0.132834	2.58754	0	0.934082	0	0.51085	0	0	0	0	0.53383	0	0	35.5297	376.156	110.638	0	31.9705	0	0	55.6566	0.491067	0.27796	0.340299	3.13585	0	0.15771	0.282569	0.108249	0	0.0660718	0.151079	0	341.455	0	0
ENSG00000117569	PTBP2	137.283	0.495678	0	0	0.830438	28.5846	0	616.41	351.873	213.384	1730.46	0.329501	0	179.834	288.956	334.401	129.962	1485.04	0.387716	5.41094	259.532	642.221	874.947	0	203.194	933.586	124.031	435.99	249.351	309.688	396.642	293.804	227.686	345.22	253.777	140.203	364.456	352.304	589.837	211.22	404.419	939.287	510.801	157.576	72.8302	34.0528	0.284814	617.166
ENSG00000188641	DPYD	0	0	0	0	0	0	0	0.25242	0	0	0	0	0	0	0	0	0	0	0	0	0	0	0.266915	0	0	0	0	0	0	0.639411	35.8816	10.5356	0	0	0	0	22.6478	0.100286	0	62.0239	8.22695	4.48379	0	484.21	0	3.54015	0	0
ENSG00000269998	RP11-272L13.3	0	0	0	0	0	0	0	0	0	0	0	0	0	0	0	0	0	0	0	0	0	0	0	0	0	0	3.79135	0	0	0	1.49507	0	0	0	0	0	0	0	0	3.10826	0	0	0	0	0	0	0	0
ENSG00000259946	RP11-490G2.2	96.6412	0	0	0	0	0	0	0	0	0	0	0	0	0	0	31.1361	0	0	0	0	0	0	0	0	0	0	0	0	0	0	0	0	0	3.92854	0	0	0	0	0	107.094	0	0.135873	0	0	0	0	0	0
ENSG00000225206	MIR137HG	0	0	0	0	0	0	0	0	0	0	0	0	0	0	0	0	0	0	0	0	0	0	0	0	0	0	4.06216	0	0.273112	5.7547	100.917	0	0	0	0	0	0	0	0	63.0129	0	6.9295	0	0.302159	0	0	0.0949379	110.354
ENSG00000162627	SNX7	0	0	21.2567	0	0	0	0	0.504841	0	130.427	0	0	0	150.207	0	0	0	0	0	0	0	0	0	0	0	0	543.518	0	10.1051	0	0	83.8873	42.5014	0	0	0	0	0	137.681	97.4863	0	0	0	0	0	0	9.96848	0
ENSG00000117598	LPPR5	0	0	0	0	0	0	0	0	0	0	262.086	0	0	0	0	0	0	0	0	0	0	0	0.266915	0	0	0	23.8314	0	0	116.16	167.298	1.78907	47.5611	18.415	0	45.9403	6.62013	0	31.8575	0	0	0	0	0	0.117468	0	0	0
ENSG00000117600	LPPR4	0	0	0	0	0	5.66655	0.23286	0	0.345651	0	0	0	0	0	0.40813	0	0.249207	0	0	0	207.013	0	3.46989	0	0	0	51.4541	0	32.2272	120.849	0	227.609	82.9789	1.22767	0	0	247.035	0	16.875	0	73.393	0	2.21341	6.04318	0	3.96159	0	0
ENSG00000099260	PALMD	0	0	0	1.28277	0	0	0	0	0	0.230437	1275.03	0	0	0	0	0	0	0	0	0	0.145887	0	163.886	0	0	0	0	0	0.819336	81.6314	2.69112	0	14.6731	0.245534	0	0	0	0	43.6858	7.48808	43.9492	0	193.491	0	0	0	0	116.485
ENSG00000162688	AGL	9.73904	17.4726	0	0	0	0.125923	0.46572	0	0	0	0	1.81225	0	272.986	0	0	0	0.255425	0	0	48.1426	0.094947	1.8684	0	0	0	46.3087	60.749	0.273112	11.2963	7.77436	0	7.58953	41.2497	0	31.9881	0	0	2.68108	667.569	0.108249	0	0	0	0	0	0	0
ENSG00000117620	SLC35A3	0.187289	0	0	0	0	0	0	67.9011	0	0.230437	59.7416	0	0	0	0	0	0	0	0.193858	0	344.001	0	0	0	0	0	1.35405	0.113127	0	59.0389	0.448521	0.198785	104.736	0.245534	0	0.340299	27.8742	0.100286	0	0	0	0	25.6028	0	0	0	0	2.0436
ENSG00000261254	RP4-714D9.5	0	0	0	0	0	0	0.23286	0	0.172826	0	0.204595	0	0	0.517509	0	0.311361	0.124604	0	0.581575	0	0	0	0	0	0	0	1.35405	0	0	0.426274	0	0.198785	0.505969	186.851	0.55592	0	0	0	0.630841	0.282569	0	0	0	0	0	0	0	0
ENSG00000156875	HIAT1	31.4646	0	0	0	0	0.125923	0	0	0	0	0	0	0.132834	0	0	0	0	0.255425	0	0	113.646	0	208.994	0	0	0	0.270811	0.113127	0	54.3499	101.665	3.77692	0.758953	0	0	0	0	0	413.517	0.988991	0	0	2.9402	0	0	0	0	49.0463
ENSG00000156876	SASS6	0	0	109.209	0	0	0	0	12.621	0	0	0	0	44.6324	0	0	0	0	0	0	0	0	0	0	0	0	0	0	0	3.55046	0	0	0	0	0	0	0	0.696856	0	0	0	0	0	0	0.151079	0	0.927181	0	0
ENSG00000122435	TRMT13	0	0	0	0	0	470.072	0	0	0	0	0	0	0.132834	0	33.4667	0	0	0.255425	0	0	0	0	1.8684	0	0	25.7167	0.541622	1.35752	0.819336	0	2.84063	0	7.58953	0.491067	0.27796	3.06269	7.31699	3.61029	0	0	32.3665	30.0278	51.1396	0	50.6288	0.0842892	11.0128	19.4142
ENSG00000137992	DBT	0	0	8.17564	0.14253	0	0.125923	0.46572	0.25242	0	0	0	0.16475	0	0.129377	0	0	0	0	0	0	0	0.094947	6.67287	0.169482	0	0	0	0	10.1051	0.426274	1.34556	0.198785	0.252984	0.245534	0.55592	0.340299	57.1422	0.200572	0.315421	0	0	0	0	0	0.117468	0	0	206.403
ENSG00000137996	RTCA	0	0	0	1.4253	0	0	0	340.01	0	0.230437	0	534.285	57.783	0	0	0	0	0.255425	0	0	0	0	0	0	63.2868	0	47.3919	141.974	1.91178	73.106	9.71794	10.7344	0	0	0	0	119.859	25.3723	0	0	0	0	0	0	0	0	0	17.3706
ENSG00000079335	CDC14A	0	0	0	0	0	0	0	36.6009	0	0	0	0	0	0.776263	0	0	0	0	0	0	0	0	0.266915	0	0	0	0	0	0	0	0	0	0	0	0	0	0	0	0	0	0	0	0	0	0	0	0	0
ENSG00000162692	VCAM1	0.187289	0	1.20483	0	0	0	0	0	0	0	0	0.16475	0	0	0	0	0	0	0	571.539	0.291773	0	0	0	0	0	0	0	0	0	0	0	0	0	0	0.340299	0	0	0	0	0	0	0	0	0	0	0	2.0436
ENSG00000162694	EXTL2	0	0	497.165	0	0	0	670.87	0.504841	0	96.0921	0	0	0	0	0.136043	0	0	0	0.193858	0	0	0	0	0	0	1.69189	140.28	0	0	0	0.299014	6.55991	0	56.4728	0	388.621	0	0	0	0.706422	0	0	0	0	0	0	0	3.06539
ENSG00000162695	SLC30A7	0.374578	6.93949	0	0.14253	0	148.59	0	0	0	0.230437	0.204595	0	0.132834	0	23.5355	0	0	266.408	0.193858	0	0.87532	0	0.800745	550.478	0	0	157.883	0	107.606	1.91823	53.2244	21.0712	115.108	360.198	2.7796	0.340299	218.813	208.896	0.473131	0.423853	139.209	0	2.54376	0	1.52709	0	0	411.784
ENSG00000117543	DPH5	2.24747	0	224.271	0	0	209.662	0	0	0.345651	0	0	0	342.713	0	0	0	0	451.081	0	12.8428	0	1.70905	0	0	0	0.169189	0	0	0	0	0	36.3777	0.505969	30.9373	0	0	0	0	0	0	0	0	36.7359	0	0	0	0.0949379	0
ENSG00000233184	RP11-421L21.3	0	0	0	0	90.7023	0	0	256.711	0	0	0	0	0	0	0	0	0	69.9865	0	0	183.671	0	0	0	0	0	0	0	0	0	0	0	22.7686	122.767	0	0	0	0	0	0	0	0.135873	0	0	0	0	0	0
ENSG00000170989	S1PR1	0	0	196.215	0	22.3295	0.37777	0	15.1452	0	0	0.204595	0	335.938	0	9.52303	0	0	31.6727	0	306.077	0.291773	0	0.266915	0	0	0	0	0	0	0	0	0	0	0	0	0	0	0	0	0	0	0	0	0	0	0	0	0
ENSG00000118733	OLFM3	0	0	0	0	0	0	0	0	0	0	0	0	0	0	0	0	0	0	0	0	0	0	0	0	0	0	0	0	0	0	0	0	0	0	0	0	0	0	0	0	0	0	0	750.563	0	0	0	0
ENSG00000060718	COL11A1	0	0	0	0	737.521	2.64439	86.8568	173.918	449.001	52.0787	0	0.16475	99.3601	0.129377	33.7387	0.622722	0	1721.57	0	19.9488	359.465	0	0	75.0806	0	0	0	0.452506	0	0	0.149507	0	18.4679	0.245534	0	0.340299	15.3308	0	0.15771	0.141284	0	0	0	0.151079	43.5807	0	0	0
ENSG00000185946	RNPC3	0	1.85879	0	0.285059	134.9	0	1.86288	0	0	12.4436	0	0	0.132834	0	17.0054	0	0.124604	0	0	0	1.02121	0.94947	10.6766	0	0	0	27.3519	0.678759	8.19336	31.9705	14.2032	13.5174	27.3223	10.8035	167.054	0.680598	120.904	2.40686	0	2.82569	17.2116	7.06537	0	0.302159	0	0	3.70258	0
ENSG00000240038	AMY2B	0	0	0	0	0	0	0	0	0	0	0	0	0	0	0	0	0	0	0	0	0	0	0	0	0	0	0.541622	0	0	0	0	0.198785	29.3462	0	0	0	0	0	0	0	0	0.135873	0	0	0	0	6.36084	0
ENSG00000198890	PRMT6	0	0	0	0	0	0.37777	0	0	0	0	0	0	753.968	0	0	0	0	0.255425	0	0	0	0	0	0	0	0	0	0	0	0	0	0	0	1.4732	0	0	165.155	0	0	0	0	0	0	0	0	0	0	242.166
ENSG00000162631	NTNG1	0	0	0	0	0	0	0	0	0	0	0	0	0	0	0	0	0	0	0	0	0	0	0	0.169482	0	0	0	0	0	0	0	0	0	0	0	0	0	0	0	0	0	0	0	0	0	0	0	0
ENSG00000134215	VAV3	0	0	0	0	0	0.125923	0	0	0	0	0	0	0	0	0	0	0	0	0	0	0	0	0	0	0	0	0	0	0	0	0	0	0	0	0	0	0.348428	0	0	0	0	107.068	0	367.576	0	0	0	0
ENSG00000085491	SLC25A24	0	0	0	0.285059	0	6.92578	0	0	0	17.7436	0	0	0	9.57392	1.08835	0	0	0	0	0	0	0	0.266915	0	0	0	0	0	60.6309	0	0.747534	0	0	0	0	0	0	0	0	0	3.13923	0	0	0.151079	0	0	0	0
ENSG00000162636	FAM102B	0	0	0	0	0	0	0	0	0	0	0	0	0	0	0	0	0	0	0	0	0	0	0	0	0	0	0	0.226253	0	0	0	0	199.605	0	0	0	0	0	0	0	0	0	0	0	0	0	0	24.5231
ENSG00000162639	HENMT1	0	0	0	0	0	0	0	0	0	0	0	0	19.6595	0	0	0	0	0	0	0	0	0	0	0	0	0	0	0	77.5638	0	0	0	0.252984	0	0	0	0.348428	0	0	0	0	0	0	0	0	0	0	0
ENSG00000134186	PRPF38B	0	0	0	229.187	81.9365	5.54063	0.23286	29.7856	29.3804	191.954	0.204595	0	262.082	1.42315	3.129	4.67041	9.59448	0	0.387716	9.38766	7.44022	2.27873	14.4134	0	0	0	1.89568	0.791886	29.4961	18.3298	105.402	0.198785	13.4082	18.1695	111.184	2.38209	79.4416	0.100286	6.62384	0	196.256	62.6372	50.4458	0.151079	0.469872	0	7.0254	0
ENSG00000116266	STXBP3	0	0	0	0	0	0	0.69858	7.32019	839.414	0	0	0	0	0	0	0	0	0	0	0	0	0	0	0	0.0995076	0	0	0.565633	0	0	0.299014	2.18664	21.7567	89.3743	139.258	0.340299	43.9019	0	0	0	0.108249	0	0	0	0	0	174.971	0
ENSG00000228076	RP11-475E11.2	0	0	0	0	0	0	0	3.28146	0	0	0	0	62.2993	0	0	0	0	0	0	0	0	0	0	0	0	0	0	0	0	0	0	0	0	0	0	0	0	0	0	0	0	0	0	0	0	0	0	0
ENSG00000162641	AKNAD1	0	0	0	0	4.70581	0	0	0	0	0	0	0	0	0	0	23.3521	0	0	0	0	0	0	0	0	0	0	0	0	9.28581	0	0	0	6.32461	138.235	0	0	0	0	39.4276	0	0	0	0	0	0	0	0	0
ENSG00000121957	GPSM2	0	0	0	0	0	1.00739	0	0	0	0	0	0	0	525.53	5.0336	0	0	0	0	0	0.145887	0	0	0	0	0	0	0	0	0	0	84.0861	10.8783	0	177.338	0	1.04528	2.106	0	0.141284	0	0	0	0	17.6202	0	0	0
ENSG00000121940	CLCC1	0	0	0	0	0	6.92578	144.373	0	0	11.061	0	0	0	0	0	0	0	0	0	0	0	0.094947	0	30.3373	0	0	0.270811	0	0	0	0	7.15626	80.955	0	1.66776	0	0	0	0	6.92294	0	27.4463	0	106.511	53.9179	0	0	0
ENSG00000085433	WDR47	41.9528	0	0.0860594	0	0	0	0	0	0	0.230437	0	9.39077	0	0	3.26504	0.311361	0	0	0	251.967	0	0.664629	0	0	0.0995076	0	0	11.5389	258.091	29.8392	14.2032	108.537	187.461	0	0	0	4.87799	0	3.78505	0.423853	259.69	4.07618	0.0660718	0	0	0	0	386.239
ENSG00000237349	RP5-1065J22.2	0	0	0	0	0	0	0	0	0	0	0	0	0	0	0	0	0	0	0	0	0	0	0	0	0	0	0	0	0	0	0	0	0	0	0	0	0	0	0	0	0	0	0	0	0	0	0	0
ENSG00000197780	TAF13	0	0.123919	0	0	0	0	6.75294	21.4557	0	0	0.204595	0	0	0	0	0	0	15.0701	0	0.0651921	98.3276	0	80.8752	0	0	31.1308	8.93676	29.7523	14.4749	44.7588	7.32584	19.0834	90.0624	0	0	0.340299	19.512	0	0	1.27156	0	41.9846	0	0	0	0	0	0
ENSG00000215717	TMEM167B	0.187289	0	0	0	0	0	0	0	0	0	0	0	0	0	0.136043	0	0	0	0	201.052	0	0	0	0	0	0	0	0	0	0	0.149507	0	0	0	0	0	0	0	17.3481	0	49.3617	0	0	0	0	0	0	0
ENSG00000179902	C1orf194	0	0	0	0	0	0	0	1.00968	0	0	0	0	0	0	0	0	0	0	0	0	0	0	0	0	0	0	0	0	0	0	0	0	0	0	0	0	0	0	0	24.1596	0	0	0	0	0	0	0	0
ENSG00000116299	KIAA1324	0.374578	0.123919	0	0	0.922709	0	0.23286	0.25242	0	299.568	0	0.16475	0	0.258754	0	0.622722	0	0	0.387716	0	0	638.708	0	0	15.0256	0.169189	1.35405	0.565633	0.273112	0.426274	72.6603	24.053	0	0.736601	0	30.9672	0.348428	0.100286	0	10.7376	0.108249	278.403	0	435.713	284.038	0	0	1.0218
ENSG00000031698	SARS	0	0.867436	19.8797	681.291	11.9029	12.3405	10.4787	600.508	33.1825	4.83917	32.5306	0	9.16557	2.32879	37.4119	0	354.373	180.841	58.3513	0	3.35539	0	4.80447	0	0	0	66.8903	13.1227	326.642	3.19705	81.6307	332.965	138.635	118.838	322.711	38.4538	59.2327	0	231.677	256.855	19.9179	47.2836	0.0991077	1019.79	53.2131	925.495	335.89	627.384
ENSG00000143126	CELSR2	157.51	208.68	0.430297	397.515	0	4.53324	74.2824	0.757261	2.24673	90.5616	71.6081	0	363.966	0	12.652	13.0772	428.761	234.991	2.52016	17.2107	0	199.389	18.4171	3.22016	44.8779	0	0	43.2143	61.9964	0.852548	57.1116	6.75869	78.4251	85.6913	0.27796	0	0	7.22059	42.5818	78.4129	116.151	88.3171	0.0330359	2.11511	249.385	0.0842892	12.4369	0
ENSG00000134222	PSRC1	0	0	0	0	38.9383	2.1407	0	0	0	0.230437	0	0	51.9383	0	21.4948	0	0	0	0	0	0	0.094947	0	0	0	0	0	0	0	0	8.22288	0	1.01194	0.982135	0	0	47.7346	0	0	0	0	0	0.0991077	0.906477	12.3342	234.998	166.806	0
ENSG00000134243	SORT1	0	0	0.0860594	0	0	0	0	543.461	47.6999	0	0	0	0	0	752.319	0	0	0.766275	0.193858	0	0	33.4213	37.3681	20.5074	80.7006	0	0.541622	631.586	18.5716	0	0.598027	35.7813	409.329	0.491067	0.27796	1.70149	287.105	0.100286	115.444	297.121	1.73199	4.21205	0.0330359	1.20864	304.712	0.337157	5.79121	8.17438
ENSG00000143106	PSMA5	0	0	481.588	0	0	0.125923	0.69858	0	0	0.69131	0	0	0	0	0	0	4.73494	0	0	0.0651921	0	0	3.73681	0	0	0	88.826	845.734	0	9.8043	113.775	29.619	103.724	1.96427	137.312	0	418.462	0	1.26168	87.0312	40.9182	1.22285	0	64.5109	43.4632	0	36.8359	411.784
ENSG00000174151	CYB561D1	0.187289	0	0	0	0	0	0	11.1065	0	0	0	0	0	0	0	0	0	0	0.581575	0	0	0	0	0	0	0	0	0	0	0.213137	0	0	0	0	0	0	17.4214	0	0	0	0.108249	0	0	0.453238	0	0	0	0
ENSG00000181754	AMIGO1	0	0	0	0	0.645896	52.7619	0	0	0	0.230437	0	0	0	0	0	0	0	0	0	0	0	0	0	0	0	0	2.16649	0	71.2823	0	0	0	0	0	0	0	57.1422	0	0	0	0	0	0	0	0	0	0	0
ENSG00000065135	GNAI3	0	5.82422	2.66784	9.83454	1.5686	89.7833	4.19148	713.845	142.754	464.33	0.409189	0	685.426	0	0	0.311361	487.325	0	0	100.005	0	336.682	62.4581	0	0.0995076	0.169189	0	0	222.313	0.213137	0	0	78.4251	72.1869	0	72.1433	1.04528	0.702001	274.574	0	0	310.061	0.0330359	0.151079	0	266.185	0.0949379	151.226
ENSG00000116337	AMPD2	0	0	0	0	0	0	0	0	0	0.230437	0	0	0	0	0	0	0	601.015	12.0192	0	0	0	0	0	0	0	0	0	0	0.639411	0.149507	13.1198	85.0027	0	0	0	0.348428	23.3666	0	0	0	0	0	0	0	0	0	0
ENSG00000168765	GSTM4	0	0	0	0	0	0	0	0	0	0	0	0	0	0	0	0	0	0	0	7.75785	0	0	0	0	0	0	0	0	0	0	0	0	0	0	11.1184	0	0	0	0	0	0	0	0	0	0	0	43.8613	0
ENSG00000213366	GSTM2	0	10.6571	61.8767	0	0	0	0	0	0	0	0	0	11.8223	0	0	0	0	0	0	43.4179	0.145887	0	0	0	0	0	0	0	0	17.051	6.72781	0	27.8283	0	3.05756	0	0	0.100286	0	0	11.7992	0	0	0	0	0	0	0
ENSG00000134184	GSTM1	0	0	0	0	0	0	0	0	0	0	0	0	0	0	0	0	0	0	0	0	0	0	0	0	0	0	0	0	11.1976	0	0	0	0	0	0	0	0	0	0	0	0	0	0	0	0	0	0	0
ENSG00000134201	GSTM5	0	0.123919	0	0.14253	0.922709	0	0	4.79599	0	2.76524	0	0	0	0	40.5409	0	0	6.89648	0	0.260768	0	0	0	0	0	0	0	0	0	0	0	0	0	0	0	0	0	0	0	0	0	0	0	0	0	0	0	0
ENSG00000134202	GSTM3	6.9297	0	0	0	0	129.071	0	144.637	0	0.460873	0.409189	0.329501	0	0	2.04065	0	0	0.255425	0.193858	349.886	0	0.094947	0	0	0	17.5957	0	0	0	106.995	0	0	55.4036	0	22.7927	0.340299	18.1183	0.100286	84.375	0.141284	0	0	64.1557	53.9354	0	79.7376	3.79751	0
ENSG00000184371	CSF1	0	0	0	0	0	0	0	0	0	0.460873	0	0	0	0	0	0	0	0	0	0	0	0	0	0	0	0	0	0	0	0	0	0	11.1313	0	0	0	0	0	0	0	0	0	0	0	0	0	0.0949379	0
ENSG00000168710	AHCYL1	0	0	0	0	0	0	0.69858	28.7759	73.9694	0	147.513	0	2.39102	0	5.9859	0.311361	0	0	0	13.3644	58.6465	0	0.266915	0	0	0	0	0	9.28581	245.747	3.28915	16.8967	0	0	2.22368	0	0.348428	5.51573	0	0	0.432997	0	0	0	0.234936	0	392.853	0
ENSG00000143093	STRIP1	0	0	0	0	0	0	0	21.9606	0	0	0	126.199	0	425.651	0	2448.85	0	0	0	0.0651921	0	80.5151	4.00372	0	0	0	0	0.33938	113.068	24.2976	10.316	0	1.51791	1.96427	205.69	29.606	0	0	0	0	0	0	0.0330359	0	0.587341	0	0	1.0218
ENSG00000258634	RP4-773N10.4	0	0	0	0	0	0	0	0	0	0	0	0	0	0	0	0	0	0	0	0	0	0	17.0826	0	0	0	0	0	0	0	0	0	0	0	0.27796	0	0	0	0	0	0	0	0	0	0	0	0	0
ENSG00000116396	KCNC4	0	0	0	0	0	0	0	0	0	0	0	0	0	0	0	0	0	0	0	0	0	0	0	0	0	0	2.97892	0	0	0	0	0	0	0	0	0	0	0	0	0	0	0	0	0	0	0	0	0
ENSG00000162775	RBM15	0	0	0	0	0	6.67394	0	3.28146	1.20978	0.230437	0	0	0	0	17.9577	0	0	0	0	0	0	0	0	0	0.0995076	193.552	0	0.33938	0.273112	0	0	168.172	0	0	0.27796	0	0.696856	0	0	0	0	0	0.198215	0	157.76	0	0	0
ENSG00000168679	SLC16A4	0	0	0	0.285059	0	0	0.23286	0	0	15.9001	0	0	0	0	0	0.311361	0	0	0	0	0	0	1.06766	0	0	0.169189	0.270811	0	0	0	0	0	13.9141	0	0	0.340299	0	0	0	15.1174	0	0	0.0330359	0	0	0	0	66.4168
ENSG00000134248	LAMTOR5	0	5.82422	3.52844	18.1012	0	0	78.7067	0	0.172826	0	1.02297	0	97.7661	0.129377	0.40813	91.5401	0	0	0.581575	26.0116	16.9229	0.284841	1.60149	12.8807	0.199015	105.912	6.49946	72.6273	46.1559	0.852548	30.2004	3.37935	23.0216	44.1961	148.709	150.072	0	81.3319	60.7185	9.74863	46.6554	0	39.9074	12.0864	0	29.5012	0.189876	0
ENSG00000259834	RP11-284N8.3	0	1.85879	0	0	0	0	0	0	0	0	0	0	0	0	0	0	0	0	0	0	0	0	0	0	0	0	0	0	0	0	0	0	0	0	0	0	0	0	0	0	0	0	0	0	0	0	0	0
ENSG00000177272	KCNA3	0	0	0	0	0	0	0	0	0	0	0	0	0	0	0	0	0	0	0.193858	0	0	0	0	0	0	0	0	0	0	0	0	0	0	0	0	0	0	0	0	0	0	0	0	0	0	0	0	0
ENSG00000232811	RP11-96K19.2	0	0	0	0	0	0	0	0	0	0	0	0	0	0	0	0	0	0	0	0	0	0	0	0	0	0	17.3319	0	0	0	0	0	0	0	0	0	0	0	0	0	0	0	0	0	0	0	0	0
ENSG00000121931	LRIF1	0	0	0	0.14253	277.643	0	0	278.42	0	0	0	0	0	0	17.9577	554.534	0	0	0	0	0	0	0	0	0	0	0	157.359	0	0.426274	0	0.198785	0	2.9464	5.83716	109.576	0	3.20915	0.315421	0	0	0	0.16518	0	0	0	0	0
ENSG00000156171	DRAM2	0	0	0	0.855177	0	0	0	18.6791	0	0.230437	0	0	0	0	0	0	1.86905	0	736.855	0	0	0	0	0	0	0	104.533	0	6.00847	0	0.299014	0	0	0.245534	0	0	128.918	0	0.15771	0	0	0	0.0660718	0.302159	0	2.02294	0	0
ENSG00000134255	CEPT1	0	0	0	0	0	0	0	119.9	0	0	0	0	0	181.258	0.952303	0	0	0	0	0	0	0	0	0	0	0.169189	550.559	0.113127	0	0	0.149507	4.57206	0.252984	45.6693	56.1479	0	180.486	0	35.3271	0.141284	0	0	57.1521	0	0	0	0	8.17438
ENSG00000173947	PIFO	0	0	0	0	0	0	0	0	0	77.1963	0	0	0	0	0	0	0	0	0	0	0	0	0	0	0	0	0	0	0	0	0	0	0	0	0	0	0	0	0	0	0	0	0	0	0	0	0	0
ENSG00000116455	WDR77	8.24073	0.123919	10.9295	0	0	0	0	0	0	0	0	0	0	0	0	0	0	0	0	0	0	0	1.06766	0	0	0	0	0	0	0	0	0	0	2.2098	0	0	21.6025	0	3.62734	0	0	0	0	0	0	0	150.382	0
ENSG00000116459	ATP5F1	0	329.874	4.73327	0	655.123	0.37777	6.9858	0.25242	1.72826	69.131	7.16081	2.96551	0.132834	0.129377	95.9105	0.311361	259.051	0.51085	0	341.476	16.3393	20.2237	345.121	0.169482	0.298523	0	333.368	2.71504	157.039	227.204	183.893	0	42.2484	8.10261	322.155	11.5702	419.159	318.909	0.315421	18.7908	22.7323	18.7504	0	235.986	363.211	0	20.9813	7.15258
ENSG00000143110	C1orf162	0	0	0	0	0.645896	0	0	0	0	0	0	0	0	0	0	0	0	0	0	0	0	0	29.0937	0	0	0	0	0	0	0	0	0	0	0	0	0	0	0	0	0	0	0	0	0	0	0	0	0
ENSG00000116473	RAP1A	0	0	0.0860594	0	33.7711	0	41.4491	0	0	0	0	0.16475	0.132834	399.776	0	0	0	0.51085	0	0	363.841	500.656	0	0	0	0.169189	0	0	0.819336	0	0	0	0.252984	0	18.0674	0	0	0.100286	0	0	0.108249	0	0	96.993	0	0.0842892	0	0
ENSG00000197852	FAM212B	0	28.9972	0	0	0	0.125923	0	0	0	0	0	0	0	0	0	0	0	0	0	0	0	0	0	0.508447	0	0	0	0	0	0	0	0	0	0	500.328	0	0	0	0	0	0	0	0	0	0	0.0842892	0.0949379	0
ENSG00000064703	DDX20	0	0	0	0.14253	0	0	0	1.51452	0	4.14786	0.204595	0	0	0	0	0	0	0	0	0	1.45887	0	0	35.2523	0	0	0	0	0	0	0	0	0	0	0	86.4359	0	0	0	0	0	0	0	0	0	0	0.284814	34.7411
ENSG00000171385	KCND3	0	0	0	0	0	0	0	0	0.345651	0	0	0	0	0	0	0	0	0	0	0.0651921	120.211	0	0	0	0	0	0	0	0	165.821	0	12.1259	0	0	0	0	0.348428	0.601715	87.0561	0	0	0.135873	0	7.70505	0	19.4708	27.2472	0
ENSG00000143079	CTTNBP2NL	22.4747	0	31.3256	0	356.535	0	381.658	0	196.157	3.22611	0	0	0	0.129377	56.0498	0	7.47622	0.255425	28.8849	0	0	0	14.9472	0	0	0	33.0389	25.3404	0.273112	16.6247	0	31.2093	46.8021	42.9684	33.3552	0	0	0	16.2442	13.7046	5.95371	16.4406	0	0	0.469872	19.7237	8.54441	0
ENSG00000134245	WNT2B	0	0.123919	0	0	0	0	0	0.25242	0.345651	0.460873	676.595	0	0	0.129377	0	0	0	0.255425	0	0	0	0.474735	256.238	0	0	0	43.8714	0.113127	0	0	1.64458	15.3064	0.252984	0	0	0.680598	0.696856	0.100286	0	64.1432	0	0.135873	0	0	0	0	0	0
ENSG00000007341	ST7L	0	0	0	0	0	0	0	0	10.5424	89.8703	0	0	0.132834	0	244.878	0	0	0	0	0	0	0	0	0	0	0	0	0.226253	0	2.55764	0	0	0	0	0	0	4.87799	0	0	0	0	0	0	0	0	0	0	0
ENSG00000116489	CAPZA1	200.587	0.619597	1060.6	171.891	786.148	1061.03	674.363	416.998	574.991	412.942	0.613784	0.494251	105.736	1500.52	1465.59	68.188	692.422	125.925	468.943	199.814	135.821	631.967	73.9355	84.7411	1.49261	69.3675	188.214	83.0349	547.317	92.0752	260.889	143.523	530.002	59.6647	371.632	1.70149	600.341	64.9853	0.788552	247.107	161.833	397.155	394.911	1.35972	164.925	60.4353	135.097	1190.39
ENSG00000155363	MOV10	0	0	0	0	177.99	0	0	0.25242	0	0	0.204595	0	0.132834	0	0.680216	0	0	0	0	0.0651921	101.975	0	4.53755	0	0	0	0	0	43.1517	0	0	0	0	0	0	0	17.073	0	0	0	0	0	0	0	0	0	0	0
ENSG00000155366	RHOC	0	0	0	0	0.0922709	37.1474	0	206.48	0.172826	37.5612	0	0	185.835	0	223.247	0	0	0	0	0.521536	0	0	78.7399	0.677929	0	0	0	0	0	0	0.149507	0	16.697	0	0	0	5.92327	0	0	0	0	0	0	0	15.6233	84.5421	34.5574	0
ENSG00000155380	SLC16A1	0.374578	0	0	0.14253	0	0.251847	295.732	0.25242	277.212	64.9831	0.204595	0	23.246	0.129377	6.53008	0	0	0	0	0	77.7576	0.284841	191.645	0	0	0	0.541622	11.652	208.658	225.286	0.149507	18.0894	27.0693	0.245534	10.8404	0	119.859	0.401144	0	22.0404	0	31.7942	0.0330359	0	0	0	0.0949379	0
ENSG00000226419	SLC16A1-AS1	0	0	0	0	0	0	0	0	0	0	0	0	0	0	0.136043	0	0	0	0	0	135.091	0	0	0.169482	0	0.169189	0	0.113127	0	89.5175	0.149507	3.37935	1.51791	0.245534	0.833879	3.06269	0	0	0.15771	0	0	0.135873	0	0	0	0	0	0
ENSG00000198799	LRIG2	0	0	0	0	52.133	0	0	0.25242	0	0.230437	0	0	0.265669	0	14.0125	0.622722	0	0	0.193858	0	0.145887	0.094947	0.53383	0.338965	0	0	38.9968	0	0.273112	2.77078	68.1751	2.38542	11.6373	15.4686	0.55592	29.9463	0.348428	0.50143	0	0.282569	55.9649	0	0	0	0	5.39451	0	0
ENSG00000081026	MAGI3	0	12.0202	6.79869	0	0	0	108.513	0	2.41956	0	0	0	0.398503	0	0	0	0	224.519	636.243	0	0	1.70905	1.60149	0	0	0	0.270811	0	106.241	0	0	2.58421	96.1341	0	0	0	0	12.4355	402.319	0	52.5009	0	0.0330359	0	91.9775	0	0	0
ENSG00000116793	PHTF1	0	0	0	0	0	0.125923	0	5.55325	0	0	0	0	0	0	0	0	0	0	0	0	0	44.72	0.266915	0	0	0	0	0	0	0	5.23274	0.39757	72.8595	0	0	203.499	155.399	0	0	322.27	0	0	13.5117	0	0	0	0	1.0218
ENSG00000081019	RSBN1	0	4.08934	0	8.26671	0	0	0	0	0	0.230437	0	5.10726	0	278.679	4.89756	0	0	322.347	0.387716	0	0	45.4796	0	43.8959	0	900.086	0	4.63819	0	94.6328	60.4008	1.78907	3.2888	0	0	0	16.3761	0	0	0	0	0	1.71787	0.151079	0	0	3.60764	280.994
ENSG00000134262	AP4B1	0	0.123919	0	0.285059	0	0	740.961	19.1839	0	0	0	0	0	0	164.204	0.311361	3.86271	0.51085	0	0	0	40.6373	0	0.338965	0	0	0	0	6.00847	0	0	0	10.6253	0	0	0	0.696856	0	0.315421	0	0	0	0	0.604318	0	0	0	64.3732
ENSG00000118655	DCLRE1B	0	313.516	0	0	0	0	0	5.55325	0	0	0	0	0	0	0	0	0	0	0	0	0	0	0.266915	0	0.199015	0	0	0	0	0	0	0	57.9334	0.736601	0	0	0	0	0	0	18.9436	0	0	0	0	0	0	0
ENSG00000163349	HIPK1	682.295	0	0	21.807	19.4692	0	0	13.3783	44.9347	17.2827	0.613784	1.81225	54.9934	0	0	0	0	23.4991	1685.21	0	13.4216	123.906	78.7399	0	0	0	0	0	15.0212	3.62333	0	25.2457	68.3058	0	628.745	37.7732	1.74214	294.64	0	11.444	0	0	0	0	0.117468	0	0	0
ENSG00000134207	SYT6	0	0	0	0	0	0	0	0	0	0	0	0	0	0	0	0	0	0	0	0	0	0	0	0	0	0	0	0	0	0	270.757	0	0	0	0	0	0	0	0	0	0	0	0	0	233.409	0	0	0
ENSG00000197323	TRIM33	0.187289	0	0	0	19.1923	99.2276	1.39716	0	6.91303	1.38262	0	0	0.265669	82.2839	0.680216	0	109.776	35.7595	0	0.586729	0	0	119.311	0	0	0	146.238	0.113127	20.4834	10.6568	0	204.947	17.4559	21.3614	0.27796	2.72239	93.3787	30.6875	579.743	0	0.108249	2.71745	37.8261	1.81295	20.4395	0	9.87354	10.218
ENSG00000116752	BCAS2	446.31	15.9856	0	25.6553	409.037	0.75554	17.2316	134.035	137.915	223.524	173.087	0	1.59401	0.129377	0	0.311361	0	0	1.35701	0.0651921	230.793	91.5289	0	1.52534	617.444	0.169189	0	0.33938	0	67.9907	51.5799	82.297	19.4798	0.245534	227.927	0.340299	105.225	0	0.15771	0.141284	0.108249	49.8652	0.0330359	0.302159	0	0.252868	185.509	0
ENSG00000175984	DENND2C	0	0	0	0	0	0	0	0	0.172826	0.230437	0	0	0	0	0.136043	0	0	0.255425	0.193858	0	0	0	0	0	0	0	0	0.33938	0	0	0	0	0	0	0	0	0	0	0	0.141284	0.216499	0	0	0	0	0	0	0
ENSG00000213281	NRAS	0	0	9.03624	208.806	0	120.131	112.006	0	0	0.230437	0	0	1.19551	0	0	0.311361	182.918	73.307	0	172.629	0	478.153	0	0	11.2444	0.169189	558.954	0	0	41.5617	21.23	0	26.8163	0	499.494	0.680598	0.348428	0.100286	0	2.26055	0	0	0	0.151079	0	36.2443	8.44947	0
ENSG00000009307	CSDE1	0	0.247839	682.968	21.3794	0	1.51108	6.52008	819.609	441.224	1.84349	28.4387	127.187	0	0.776263	219.166	5.29313	828.863	0	0	3.78114	0.87532	83.3635	1.06766	990.454	854.571	3.21459	452.525	383.725	32.7735	162.197	101.964	165.19	166.464	293.167	2.22368	3.40299	115.33	11.3323	516.028	116.842	179.153	445.934	0	458.073	33.8308	165.713	591.653	150.204
ENSG00000052723	SIKE1	24.7222	0	0	0.14253	0	0.125923	0.23286	566.684	159.172	0	0	0	21.9177	0	0	0	0	28.6076	0	37.5506	0.145887	0	0	0	0	0	0.270811	0	0	0	0	218.067	107.265	0	233.764	0	5.22642	0.50143	0	220.969	0	238.049	0	0.302159	0	0	0.0949379	248.297
ENSG00000134198	TSPAN2	0.936446	0	0	0	0	0	0	0	0	0	0	0	0	41.4007	0	0	0	0	0	0	0	0	0	0	0	0	0	0	0.546224	0	0	0	0	0	0	0	0	4.01144	0	0	0	0	0	0.151079	0	0	0	3.06539
ENSG00000173218	VANGL1	0	0	0	0	446.683	0	0	0	0	0	0	0	0	0	0	0.311361	0	0.255425	0	0	0	0	66.7287	0	0	0	0	0	0	0	0	0	0	0	0	0	222.645	0	0	271.69	0	0	0	0	0	116.319	0	0
ENSG00000163399	ATP1A1	166.5	0	0	0	0	0.125923	1.63002	0.504841	0	0	0	0	0	0	0	0	0	0.255425	0	0	0	0.094947	29.8945	0	0	0	0.270811	0	0	0.639411	0	79.3152	0	0	79.2185	0	74.5636	0	0	0	0	0.271745	0.231251	0.453238	0	0.252868	0	75.613
ENSG00000203865	ATP1A1OS	0	0.247839	0	0	0	0	0	0	0	0	0	0	85.6782	0	0	0	0	0	0	0	0	0	0.53383	0	0	0	0	0	0	0	0	0	0	0	0	0	0	0	0	0	0	0	0	0	0	0	0.284814	0
ENSG00000116815	CD58	0	0	0	0	225.787	0.251847	0	0	257.165	0.460873	0.204595	0	602.803	0	0	0	0	0	0	0	0	0	202.055	0	0	0	0	0	0	0	0.149507	0	45.7902	0	31.4095	0	28.9195	0	0.15771	0	0	0	0	0	0	0	0	0
ENSG00000143061	IGSF3	110.313	0	0	0	146.249	0.125923	0	0	0	0	0	0	0.797006	0	0	0.622722	53.8288	0	0	13.6251	1.02121	1.32926	229.547	0	3.78129	0	0	10.0683	0	2.34451	0.598027	0	5.56566	0	0	0	0.696856	0	35.3271	4.09725	8.01045	21.7396	0.495539	0	0	23.1795	0	0
ENSG00000134247	PTGFRN	0	0	0	977.04	2368.13	0	27.9432	116.871	304.519	1179.37	0	0	53.6651	0	0	0.934082	172.825	63.8563	0	0	1.02121	0	0	0	0.39803	0	0	0.565633	197.187	0	34.3866	0.198785	231.987	421.09	101.177	0.340299	0.348428	114.527	0	112.745	168.977	30.9789	0	0	0	0	0	0
ENSG00000134256	CD101	0	0	0	0	0	0	0	0	0	0	0	0	0	0	0	0	0	0	0	0	0	0	0	0	0	0	0	0	0	0	0	0	0	0	0	0	19.512	0	0	0	0	0	0	0	0	0	0	0
ENSG00000116830	TTF2	0	0	0	0	0	0	0	0.504841	0	136.188	0	0.16475	0	0	1.63252	0	0	0	0	0	0	0	0.266915	0	0	0	0	0	0	0	0	0	0	0.491067	0	523.039	0	0.200572	0	0	0	0	10.3402	0	0	0	29.5257	0
ENSG00000134253	TRIM45	0	0	0	0	0.369083	0	0.23286	284.225	0	138.953	0.204595	0	0	0	190.052	0	0	0	0	0.0651921	0	0.094947	0	0	0.199015	0	0.270811	0	0.273112	0	0.149507	0	1.26492	83.4815	0.55592	0.340299	0.696856	16.4469	0	0.282569	8.76819	0	0	0	0	0	0	0
ENSG00000198162	MAN1A2	8.98988	0	102.755	0	0	0	0.23286	315.525	9.67824	0.230437	0	0	0	0	0	0	0	0	0	0	151.722	197.87	30.1614	116.604	0	0	8.93676	60.2965	39.3281	0	0	41.5461	0.758953	59.4192	0	8.84777	0	45.0284	1.10397	152.587	0	176.091	0	0	4.46379	0.168578	0.0949379	0
ENSG00000183508	FAM46C	0	0	0	0	0	0	0	0	0	0	0	0	0	0	0	0	0	0	0	0	0	0	0	0	0	0	0	0	0	0	95.3854	0	0	0	0	0	0.348428	0	0	0	0	0	0	0	0	0	0	0
ENSG00000196505	GDAP2	0	0	0	0.14253	0	0	0	0	0	0	0	0	0	0	0	0	121.364	0	0	0	0	0	10.9435	244.224	0	0	0.270811	0	0	33.4625	0.448521	1.59028	0	0	0	983.804	401.041	33.2949	5.51986	664.461	0	0	0	0.906477	0.117468	0	0	0
ENSG00000065183	WDR3	0	0	0	0	0	0.125923	0	0	4.83912	0.921746	0	284.359	1.72685	428.109	0.136043	0	0	2.0434	87.0423	0	0	0	1.06766	0	0	0	167.903	0.113127	0.273112	2.55764	125.436	3.57813	0	141.919	412.77	338.257	0	0	0.15771	0.141284	55.8566	0.135873	0	0	1.40962	2.3601	10.0634	0
ENSG00000116874	WARS2	0	0	0	0	0	0	0	0	1.72826	747.306	0	0	0	0	0	0	0	0	0	0	0	1.99389	0	0	0	0	0	0	0.546224	0.213137	0	0	1.51791	0	0	0	0	0	0	20.0624	0.108249	0	0	0	0	0	0	0
ENSG00000231365	RP11-418J17.1	0	0	0	0	0	0.125923	0.69858	0.25242	0	0	0	0	0	0	0	0	0	0	0	0	0	0.284841	0	0	0	0	0	0	0	0.213137	0	0	0	0	0	0	0	0	0	0	0	13.0438	0	0	0	0	0	0
ENSG00000260941	LINC00622	0	0	0	0	0	0	0	0	0	0	0	0	0	0	0	0	0	0	0	0	0	0	0	0	0	0	0	0	0	0	0	20.0773	24.7925	0	0	0	0	0	0	0	0	0.407618	0	0.151079	0	0	0	0
ENSG00000143067	ZNF697	0	0	0	0	0	0	0	0	0	0	0	0	0	0	0	0	0	0	0	0	0	0	0	0	86.8701	0	0	0	0	0	0	0	6.83058	0	0	0	0	0	0	0	0	0	0	0	0	0	0	0
ENSG00000092621	PHGDH	0	0	171.689	0.14253	0	0	111.54	0	51.8477	168.219	0.204595	0	8.5014	0	6.66612	0	0	0	0	0.0651921	2.1883	0	0	0	0	0	0	0	0	147.064	0	0	122.191	0	0	0	16.0277	0.200572	0	0	0	0.135873	0	0	0	0	0	0
ENSG00000261662	RP5-1042I8.7	0	0	0	0	0	0	0	0	0	0	0	0	0	0	0	0	0	0	0	0	0	0	0	0	0	0	0	0	0	0	0	0	0	0	0	0	0	0	0	0	0	0	0	0	0	0	0	0
ENSG00000134250	NOTCH2	273.63	0	1.20483	0	0	0.503693	3.26004	384.689	242.647	686.01	0	0.329501	0.929841	0	0.544173	0	0	4.0868	0	1465.78	0	0	0	0.169482	0	0	0.270811	0.226253	0	0	0.149507	0	6.83058	0	1937.1	0	56.7938	0	0	0	0	0.135873	0	0	0	0	1.42407	1.0218
ENSG00000273131	RP6-42F4.1	0	0.123919	0	0.427589	0	0	0	0	0	0	0	0	0	0.129377	0.136043	0	0	0	0	0	0	0.094947	3.46989	0.169482	0	0	175.756	0.452506	0	0.213137	0	0	0.252984	26.2721	0.27796	0	0	0	0	0.141284	0.216499	0.135873	44.4333	0.151079	0.117468	0	0	0
ENSG00000188610	FAM72B	0	0	0	0	0	0	0	0	0	0	0	0	0	0	0	0	0	0	0	0	0	0	0	0	0	0	0	0	0	0	0	0	0	0	0	0.340299	14.634	0	0	0	0	0	0	0	0	0	0	0
ENSG00000171943	SRGAP2C	0	0	0	0	0	0	0	0	0	0	0	0	0	0	0	0	0	0	0	0	0	0	0	0	0	0	0	0	0	0	0	0	0.505969	0	0	0	0	0	0	0	0	0	0	0	0	0	0	0
ENSG00000269996	RP11-343N15.5	0	0	0	14.538	0	4.78509	0	0	0	2.30437	113.55	28.8313	3.32086	0	47.207	64.4517	0	0	0	22.1001	23.4878	199.389	17.3495	0	0	155.316	0	3.3938	19.1178	86.7467	0	4.57206	13.4082	14.4865	35.5789	0	14.2855	32.4926	0	6.64037	2.92273	0	0	0	0	0.252868	2.94307	0
ENSG00000203849	RP11-417J8.6	0	0	0	0	0	0	0	0	0	0.230437	0	0	0	0	0	0	0	0	0	0	0	0	0	0	0	0	0	0.113127	0	0.213137	0	0	0	0	0	0	0	0.300858	0	0	0	0.407618	0	0	0	0	0	0
ENSG00000234978	RP11-423O2.5	0	0	0	0	0	0	0	0	0	0	0	0	0	0	0	0	0	0	0	0	0	0	0	0	0	0	0	0	0	0	0	0	0	0	0	0	0	0	0	0	0	0	0	0	0	0	0	0
ENSG00000185044	RP11-435B5.4	0	0	0	0	0	0	0	0	0	0	471.386	0	0	0	0	0	0	0	0.193858	0	0	0	5.60521	0	0	0	0.270811	0.226253	0	0	0	0	0	0	0	0	0	0	16.2442	0.141284	0.216499	0.407618	0	0	0	0	0	0
ENSG00000215784	FAM72D	0	0	0	0	0	0	0	0	0	0	0	0	0	0	0	0	0	0	0	0	0	0	0	0	0	0	0	0	0	0	0	0	0	0	0	0	0	0	0	0	0	0	0	0	0	0	0	0
ENSG00000225241	RP11-640M9.2	0	0	0	0	0.369083	0	5.58864	0	0.518477	0	0	0	9.56408	0	8.02655	0	0.124604	2.0434	0	0	0.145887	0	0.266915	1.01689	0	0	0.270811	0	0	0	0	0	1.01194	0	0	86.0956	0	0	0	0	0.432997	0	0	0	1.64455	0	0	0
ENSG00000168614	NBPF9	0	0.371758	0.344238	0	0.0922709	0.503693	0.46572	17.9218	1.55543	8.06528	0	0	2.78952	0	1.08835	0	0.124604	36.7812	0	0	34.5752	0	0.800745	0.508447	0	0	8.39514	0.565633	25.6725	0	0.149507	1.78907	5.81864	0	5.5592	15.994	0.696856	0.802287	0.315421	0.282569	0.108249	0	0	0	23.846	0.421446	0	7.15258
ENSG00000178104	PDE4DIP	0.187289	60.3488	15.8349	8.12418	216.283	7.17763	0	30.7953	0.172826	834.641	0	135.425	0	0.258754	13.6043	1631.84	781.14	0.255425	904.349	0	1.75064	0.284841	199.919	0	0	155.146	222.065	66.0659	195.275	132.145	105.253	161.413	253.996	2.9464	20.0131	15.6537	133.099	0	72.3891	12.2918	12.6652	0.407618	0	71.9138	0.117468	0.0842892	0	0
ENSG00000268172	AL590452.1	0	0	0	0	0	0	0	0	0	0	0	0	0	0	0	0	0	0	0	0	0	0	0	0	0	188.815	0	0	0	0	0	0	0	0.245534	0	0	0	122.449	0	47.3303	0	0	0	0	0	0	0	0
ENSG00000272755	RP11-326G21.1	0	0	0	0	0	0	0	0	0	0	0	0	0	0	0	0	0	0	0	0	0	0	0	0	0	0	0	0	0	0	0	0	0	0	0	0	0	0	0	0	0	0	0	0	0	0	0	0
ENSG00000223380	SEC22B	0	0	100.259	0.285059	0	22.0366	3.26004	23.2227	0	95.4008	83.6792	0	90.9916	110.229	39.5886	6.84994	140.179	188.248	24.62	27.837	30.4903	0.094947	65.928	0	0	0	139.738	40.0468	60.904	8.0992	52.0284	52.678	72.6065	93.0573	276.848	31.6478	165.503	30.9883	263.061	0	37.6707	108.155	17.9055	0.151079	0	119.353	123.799	30.6539
ENSG00000213240	NOTCH2NL	0	0	0	0	0	0	0	0	0	6.68266	0	0	3.32086	0	1.22439	0	0	0	0	0	0	0	0.53383	0	0	0	0	0.226253	0	0	11.6615	0	0.252984	0	3.61348	0	18.4667	0.100286	0	0	0	0.135873	0	0	0	0	0	0
ENSG00000163386	NBPF10	2.43476	0.991356	3.87267	0	35.8011	10.9553	0	46.9502	7.43151	12.4436	0	0	41.71	0	4.48943	0	1.74445	5.61935	0	0.521536	5.25192	0.094947	0	10.3384	0	0	0	1.01814	6.00847	10.87	0.299014	2.18664	78.4251	0.245534	224.314	3.06269	48.4315	1.404	0	8.47707	1.62374	0.407618	0.89197	0	0.352404	13.0648	0.664565	0
ENSG00000117289	TXNIP	0	0	0	0	0	0	1.1643	0	0	0	0	0.16475	0.132834	0	309.635	0	0	0.255425	376.085	0	5.68958	548.414	0.266915	0	0.0995076	0	0.270811	0	0	38.3646	20.3329	63.81	54.6446	0	11.6743	561.153	0	0	0.315421	0	28.6861	0	0.0330359	0	0	0	0	0
ENSG00000121851	POLR3GL	0	0	1.63513	0	0	0	0	0	0	2.30437	0	0	0	0	0.680216	0	0	0	0	5.7369	64.336	0	1.8684	0	0	0	91.2633	90.1619	0	6.60724	0	0.39757	0	0	0	0	0	0	0.15771	0.141284	0.108249	0	0	0	0	24.2753	0	0
ENSG00000152022	LIX1L	0	0	0	62.5705	0	0	0.93144	166.597	0	165.223	0.409189	0.16475	0	59.5135	76.0482	0.311361	32.0231	0	0.581575	0	0	0.094947	56.3191	0.169482	0	0	0	0	0	0	149.208	61.6234	3.54178	0	0	3.40299	38.3271	0.200572	0	0.141284	0	0	0.0660718	0.151079	0	0	0	0
ENSG00000131795	RBM8A	0	0.247839	24.9572	199.114	0.184542	128.82	2.56146	3.53388	4.32064	74.431	310.575	0	183.046	2.19941	0	0	0.124604	1.53255	7.36661	115.781	119.627	127.419	0.53383	26.1003	0	184.416	107.512	10.2945	91.4926	0.852548	60.4008	133.584	8.34848	0.491067	99.2317	0	131.357	0.401144	21.4486	0.282569	46.2224	41.1694	190.485	0	130.272	104.013	94.6531	77.6566
ENSG00000131779	PEX11B	0	0	0	0.14253	0	0	0	0	0	16.8219	0	0	0	0	0	0	0	0	0	0	0	5.98166	0	61.3526	0	0	122.136	188.695	0.546224	0	0.149507	42.3412	108.783	0	107.292	19.0567	3.13585	86.0453	7.41239	1.41284	0	0	0	0	0	0	0	0
ENSG00000198483	ANKRD35	0	0	0	3.8483	0	0	0	0	0	32.0307	0	0	0	0	0	0	0	0	0	0	0	0	0	0	0	0	0	0	0	0	0	0	0.505969	0	0	0	0	0	0	0	0	0	0	0	0	0	0	0
ENSG00000131788	PIAS3	0.374578	0	0	0	0	0	0	0	2.59239	55.7657	0	0.16475	0	0	64.3485	0	0	0	0	160.829	0	0	0	0	0	0	0	0	0	0	0	0	8.85445	34.8658	0	0	1.04528	0	0	0	171.9	0	0	0	0	0	0	177.793
ENSG00000186364	NUDT17	0	0	0	0	0	0	0	0	8.64129	0	0	0	0	0	0	0	0	0	0	0	0	0	0	0	0	0	0	0.113127	0	0	0	0	0	0	0	0	0	0	0	0	0	0	0	0	0	0	0	0
ENSG00000186141	POLR3C	0	0	0	0	0	0	0	0	191.318	1.84349	0	0	0	49.5515	0.544173	0	0	0.255425	0	0	82.2801	0	0.53383	0	0	0	369.386	0	89.3077	82.2709	0	2.18664	0.252984	0	0	0	0	0	4.41589	0.141284	0	0	0	0	0	0	420.195	6.13079
ENSG00000121848	RNF115	0.187289	0	0	0	0.0922709	0.125923	0	0.504841	0	0.230437	0.204595	0	0.398503	0.129377	0	0	158.62	0.766275	0.387716	0	0.145887	0.094947	0	0.338965	0	0.169189	0	0.33938	1.09245	0	0	9.3429	0.252984	0.736601	0.55592	0	1.74214	0.100286	1.10397	0	0	0.271745	0	0	0	0	0	0
ENSG00000117281	CD160	0	0	0	0	0	0	0	0	0	0.230437	0	0	0	0	0	0.311361	0	0	0	0	0	0	0	0	0	0	0	0	0	0	0	74.7432	0	0	0	0	59.5812	0	0	0	0	0	0	0	0	0	0	0
ENSG00000227733	RP4-565E6.1	0	0	0	0	0	0	0	0	0	0	13.9124	0	0	0.129377	0	0	0	0	60.0961	0	0	0	4.80447	1.18638	0	0	0.270811	0	0	0	0	0	0	0.245534	0	0	0	0	0	0	0	0	0	0.151079	0	0	0	0
ENSG00000239475	HYDIN2	0	0	0	0	0	0	0	0	0	0	0	0	0	0	0	0	0	0	0	0	0	0	0	0	0	0	0	0	0	0	0	0	0	0	0	0	0	0	0	0	0	0	0	0	0	0	0	0
ENSG00000186275	NBPF12	4.68223	12.268	0	5.98624	0	15.9923	0.46572	1.2621	0.172826	0.230437	0	8.23752	1.99252	0	3.26504	0.311361	10.2175	14.0484	0	0	1.75064	0.474735	0	0.338965	0	0	3.52054	0.226253	15.0212	4.0496	0.448521	0	3.54178	0	30.5756	130.675	4.18114	0.200572	0.315421	3.6734	0.108249	0	0.0660718	0	0	0.168578	0.0949379	0
ENSG00000131791	PRKAB2	0	0	0	0	10.1498	3.90362	21.1903	0	0	0	0	0	0	0	0	0	0	0	0	0	88.4073	0	1.33457	0	0	0	0.812433	0	0	0	33.639	28.4263	106	0	0.27796	459.744	42.8566	4.91401	14.3516	0.141284	1.94849	9.3752	0	4.98562	0	0	0.0949379	0
ENSG00000131781	FMO5	0	0	0	0	0	0	0	0	0	0	0	0	0	0	0	0	0	0	0	0	0	0	0	0	0	0	0	0	0	0	0	0	0	0	0	0	0	0	0	0.141284	0	0	0	0	0	0	0	0
ENSG00000226015	CCT8P1	0	0	0	0	0	0	0	0	0	0	0	0	0	0	0	0	0	0	0	0	0	0	0	0	0	0	0	0	0	0	0	0	0.252984	0	0	0	0	0	0	0	0	0	0	0	0	0.168578	0	0
ENSG00000131778	CHD1L	0.374578	0	68.8475	0	0	0	0	0	0	0	0	0	0	0	0	0	0	0.255425	0	0	0	0.189894	290.137	0	0	0	0	0	0	0	0.149507	0	10.1194	0.491067	8.89471	21.7791	0.348428	0	0	0.141284	0.108249	0	0.825898	0	0	729.101	0	0
ENSG00000116128	BCL9	0	0	0	0	0	0	0.93144	0	1.38261	0	32.7351	0	0	0	0	0	1.61985	0	0	6.38882	5.25192	0	0	0	0	0	0.812433	0	0	80.1395	6.5783	13.1198	18.2149	0	14.7319	19.397	0	0.100286	0	18.0844	0.865994	0	0	33.3886	42.0536	0	0	0
ENSG00000162836	ACP6	0	0	0	0	0	0	0	0.25242	0	0	0	0	0	0	0	0	0	0	0	0	0	0	0	0	0	0	0	0	3.55046	0	0	0	0.252984	20.3793	0.27796	0	0	0	0	0.141284	0	0	0	0.151079	0	0	125.888	0
ENSG00000122497	NBPF14	3.5585	1.73487	8.692	0	7.93529	27.0735	0.46572	35.5913	5.3576	4.60873	0	0	40.913	0	72.6471	0	0.623018	1.27713	0	0.195576	101.975	0.664629	0	2.03379	0	0	0.812433	1.35752	1.63867	4.90215	1.34556	0.596355	11.8903	1.22767	35.3009	58.1911	2.439	1.30372	0	2.82569	0.541246	0.679363	0.660718	0	0	4.97306	1.04432	0
ENSG00000269501	RP11-353N4.6	0	0	0	0	8.02756	0	0	0	0	0	0	0	0	0	0	0	0	0	0	0	0	0	0	0	0	0.169189	0	0	0	19.8217	11.811	0	0	0	0.27796	0	3.83271	0	0	0	0	0	0	0	0	0	5.31652	0
ENSG00000264207	RP11-196G18.23	0	0	0	0	0	0	0	0	0	0	0	0	0	0	16.3252	0	0	0	0	0	0	0	0	0	0	0	0	0	0	3.62333	0	0	0	0	0	0	0	0	0	0	0	0	0	0	0	0	0	0
ENSG00000261716	RP11-196G18.22	0	0	0	8.12418	0.0922709	0.125923	0	0	0	0	1.02297	30.9731	0	1.55253	0	0	0	0	0	0	0	0	0	0	0	0	137.572	0.113127	2.73112	0	0	0	43.0073	0	13.62	0	0	0	0.946262	0	0	0	0	17.5252	0	0	0	0
ENSG00000184678	HIST2H2BE	0	0	0	0	0	0	0	0	0	0	0	0	0	114.887	70.7425	398.23	0	0.255425	0	0	0	0	0	0	0	0	178.735	0	0	0	0	0	0	0	0	0	0	0	0	0	0	0	0	0	0	0	0	0
ENSG00000159164	SV2A	0	0.247839	0	0	0	0	0.23286	0	0.345651	0	0	0	0	3.23443	0	0	0	0	0	67.3434	0	0	0.266915	0	0	0	1.35405	98.6464	0	1.49196	57.8591	1.78907	11.8903	0	16.1217	0	5.57485	73.2087	0	0	0.324748	24.1853	0	8.15829	0	0	0	55.1771
ENSG00000014914	MTMR11	0	0	0	0	0	0	0	0	0	0	0	0	1.99252	0	0	0	0	0	0	6.71478	0	0	0	0	0	0	0	0	0	0	0	0	24.0335	0	0	0	0	0	0	0	0	0	0	0	0.704809	0.168578	0	0
ENSG00000163113	OTUD7B	57.4978	0	115.578	93.0718	0	0	2.09574	0.25242	0	3.91742	0	0	0	8.02139	0	0	0.124604	0	0	56.3911	0.145887	0	2.66915	0	0	0	0	4.75132	169.056	0.213137	0.299014	0	1.01194	0	2.7796	104.131	0	0	0	0	0.108249	0	0.16518	0.755397	0	54.7037	0.189876	0
ENSG00000136631	VPS45	0	0	0	0	0	0	0.23286	511.151	0	0	0	48.6013	0	0	0.272087	0	35.7612	0	5.62189	0	32.241	0	0.266915	0	0	0	0.270811	0	5.46224	1.06568	2.99014	0	24.2865	12.7678	0	0.340299	32.7522	0	164.65	0	0	269.299	0	18.7339	0	0	3.22789	0
ENSG00000023902	PLEKHO1	0	0	0	0	9.5039	0	21.4231	1.51452	0	23.735	0	0	0	0	56.0498	25.8429	0	0	0	1.82538	0	0	0	0	0	0	0	0	0	0	0	6.55991	0	0	0	0	1.74214	0.100286	0	0	0	0	0	0	0	0	0	0
ENSG00000143401	ANP32E	0.374578	0.247839	593.638	0	0	507.345	1294.47	297.351	1298.79	1475.02	0	0.16475	345.369	230.68	3506.52	0	113.14	82.7577	0.193858	1485.08	471.068	497.902	197.784	0.508447	0.199015	0.169189	54.1622	335.081	1213.71	290.506	127.529	0.198785	885.192	0.982135	1703.62	1012.39	2436.9	0	1.5771	0.988991	0.216499	0.271745	282.226	0.604318	394.575	754.135	11.9622	236.035
ENSG00000118298	CA14	0.187289	0	0	0	0	0	0	0	0	9.21746	0	0	0	0	0	0	0	0	0	0	0.145887	0.094947	0	0	0	0	0	0	0	0.213137	0.149507	0	0.252984	1.22767	0	0	0	0	0	0	0	0	0.0330359	0	0	0	0	0
ENSG00000117362	APH1A	0	0	19.6215	0	0	0.881463	0	14.388	0	0	0	6.59001	0	0	35.5073	0	0	0	0	21.709	0	0	0	0	0	0	0	2.1494	3.82357	0	10.914	4.96963	0	0	0	100.388	0	0	0.15771	0	0	0	0	0	0	0	0	0
ENSG00000118292	C1orf54	0	0	0	0	0	0	0	0	0	0	0	0	0	0	0	0	0	0	0	0	0	0	76.6046	0	0	0	0	0	0	0	0	0	0	0	0.55592	0	1.74214	0	0	0	0	0	0	0	0	0	0	0
ENSG00000159208	C1orf51	0	0	0	0	0	0	0	0	0	0	0	0	0	0.129377	0	0	0	0	0	0	0	0	0	0	0	0	0	0	0	0	0.149507	0	0	0.245534	0.27796	0.340299	0	7.02001	0	0	0	0	0	0	0	0	0	0
ENSG00000187145	MRPS21	92.7082	0.371758	59.1228	0	0.645896	0	3.72576	24.2324	76.7346	92.4051	0	0	0	0	0	26.777	0.498415	0.255425	0.193858	139.641	0	0.094947	70.1986	0	0	0	0	75.0029	16.933	26.429	29.0043	85.8751	62.7401	65.5575	109.238	17.6955	41.8114	22.6646	36.2734	1.13028	68.3053	135.193	118.5	16.1655	0	0	10.2533	2.0436
ENSG00000117360	PRPF3	0	0	0	0	0	17.7552	168.358	425.076	0.172826	517.33	409.394	0	0	0.129377	815.716	317.277	0.124604	0.766275	0	0	8.89909	0.189894	1.8684	0	0	0	9.20757	0.113127	0.273112	77.5818	0	53.672	149.008	15.9597	0.55592	325.326	25.4352	0.100286	139.574	0.141284	24.6808	0.407618	0	0	0	0	0	0
ENSG00000163125	RPRD2	5.80597	0	0	0	0	0	0	0	0	9.21746	0.204595	93.9077	0	0	0	0	0	0	0	0	0	0	0	0	0	103.882	0.270811	0.113127	15.0212	3.83646	94.1893	26.4384	8.85445	0	14.176	0	8.7107	0	2.9965	0	0	383.84	5.21967	35.9569	30.7766	0	0	0
ENSG00000143374	TARS2	0	0	0	1175.16	28.0503	1.13331	0	0.25242	0.172826	0	0	0.16475	0	0	0.136043	0	80.2447	0	0.775433	0	0.145887	0	0	0	0	0	403.238	0	0	0	0.149507	28.8238	0.252984	0	0	79.2896	0.348428	0.401144	0.15771	0	0	0.135873	0	0.151079	0	0	0	0
ENSG00000143369	ECM1	0	0	0	0	0	0	0	0	0	0	0	0	0	0	0	0	0	0	0	0	0	0	59.2551	0	0	0	0	0	0	0	0	0	0	0	0	0	0	0	0	0	0	0	0	0	0	0	0	0
TUCPG_000076	TUCP-ECM1-1	0	0	0	0	0	0	0	0	0	0.460873	0.204595	0	0	0.388132	0	0	0	0	0	0	0	0	0	0	0	0	0.270811	0	0	0	0	0	0	0	0	0.340299	0	0	0	0	0	0	0	0	0	0	0	0
ENSG00000264584	RN7SL600P	0	0	0	0	0	0	0	0	0	0	120.506	0	0	0	0	0	0	0	0	0	0	0	0	0	0	0	0	0	0	0	0	0	0	0	27.518	0	0	0	0	0	0	0	0	0	0	0	0	0
ENSG00000143384	MCL1	0	36.5563	0	0	0.738167	0	19.5602	11.1065	4.32064	0	0	3.13026	0.132834	0	0	0	159.368	0.255425	0.193858	0	0	0	0.53383	0	0.0995076	0	0	7.46635	9.28581	0	21.9775	0	133.576	1.96427	0	0	0	3.51001	0	0	0	0	0	0.302159	0	0	364.656	0
ENSG00000143420	ENSA	0	0.123919	0	0.14253	32.4793	0	0	0.504841	0.345651	0.69131	19.8457	602.327	0.531338	0.517509	79.9935	0	0	39.08	0	22.6216	426.427	0.094947	4.53755	0	0	42.974	119.428	373.883	0.273112	0.213137	28.1073	41.1485	0.505969	0	0.27796	387.941	0.348428	1.20343	0.15771	99.323	0.108249	0.135873	0	135.669	0	0	12.8166	2.0436
ENSG00000143457	GOLPH3L	0	0	0	0	0	0	0	0	0.172826	0	0	0	0	0	0.272087	0	0	0	0	0	0	0	0	0	0	0	0	16.8559	0	0	0	0	0	0	0.27796	0.340299	0	239.082	0	0	0	0	0.0330359	0	0	0	0	0
ENSG00000143387	CTSK	0	0	0	0	0	0	0	0	0	0	0	0	0	0	0	0	0	0	0	0	0	0	0	0	0	0	0	0	0	0	0	0	0	0	0	212.687	0	0	0	0	0	0	0	0	0.234936	0	0	0
ENSG00000143437	ARNT	0	0	0	0	0.184542	0	0.23286	12.8734	0	0.230437	0	0	0	0	43.6699	175.919	0	1.0217	2.13244	17.7322	16.9229	0	0	2.37275	0	0.169189	0	223.086	0	0	28.1073	13.7162	5.56566	3.68301	0.27796	0.340299	0	0.100286	9.1472	7.20551	25.7633	66.1699	0	0	0	0	0	41.8937
ENSG00000143379	SETDB1	0	0	0	0	0.553625	55.1544	0	0.25242	14.6902	0	26.5973	0	0	0	0	0	0	1.0217	0	0.130384	0.145887	0	0	0.508447	0	0	0	14.1408	2.73112	0.213137	2.54162	0.79514	1.77089	90.8475	117.577	0	0.696856	0	21.2909	1.97798	3.13923	0	34.1922	0	0	0	0	0
ENSG00000143418	CERS2	0	0	0	0	0	0	0	271.099	0	0	0	0	7.43873	0	0	0	0	0	208.979	0	0	0	0	0.169482	0	0	0	0	0	36.2333	0	0	0	0	0	0	0	0	0	0	0	0.407618	0	0	0	0.168578	0.0949379	0
ENSG00000143409	FAM63A	0	0	0	0	67.9114	0	0	54.018	0	0	0	0	0.132834	0	0	0	0	0.255425	0	0	0	0	0	0	0	0	0	0	0	0	0	0	0	0	0	0	0	0	0	0	0	0.135873	0	0	0	0	0	0
ENSG00000143363	PRUNE	0	0	0	0	0	0	4.19148	0	0	0	0	0	0	0	0	0	0	101.915	0	0	0	0	0	0	0	0	496.397	0	156.766	0	0	0	0	0	0	0	0	0	0	30.6587	0	2.30983	0	0	0	0	0	0
ENSG00000143443	C1orf56	19.6654	0.619597	0	0	0	0	0	97.1818	45.4532	0	33.3489	0	0	0	0	0	0	0	0	0	0	0	0	1.8643	0	0	0	0	0	19.1823	0	0	0	0	35.5789	0	0	0	0	0	0	0.407618	0	1.51079	0	0	0	0
ENSG00000197622	CDC42SE1	0	0.123919	0	0	0	0	0	0	0	42.6308	0	0	0	0	11.2916	0	125.351	0	0	0	0	0	0.266915	0	0	0	0	0	20.2103	0	0	1.19271	10.3724	0	0	0	0	0	0	13.2807	27.9283	0.271745	0	0	0	0	0	3.06539
ENSG00000213190	MLLT11	1021.85	36.6802	1.54907	0	12.6411	228.299	197.931	287.254	0.518477	36.8699	0.409189	880.426	0.132834	957.392	0.136043	640.78	587.755	13.2821	2328.24	2.99883	0.145887	309.527	273.054	357.269	0.0995076	69.1984	949.192	1237.83	739.588	741.717	793.881	675.074	534.303	1067.34	102.567	2519.23	873.509	890.739	1380.75	792.041	993.728	1507.78	729.202	562.016	379.07	209.543	434.721	684.604
ENSG00000143458	GABPB2	0.749157	0	0	0.14253	0	0.37777	1628.16	0	0	75.5832	0.204595	0	0	0.129377	117.95	0.622722	0.249207	0	0	0	0	0.094947	0.53383	0	0	0	518.332	0.113127	0	0.639411	0.299014	0.198785	13.9141	0.491067	0.27796	0.340299	0.696856	0.100286	158.657	0.141284	0	0.135873	38.5859	46.3814	0	1.26434	0	0
ENSG00000143434	SEMA6C	0	0	0	0.14253	0	0	0	0	0	0	0	0	0.132834	0	0	0	0	0	0	0	1.75064	0	0	0.338965	0	0	0	0	0.273112	0	1.19605	0	0	0	0	91.5404	0	0.100286	0	0	4.65472	0.407618	0	0	0	0	0	0
ENSG00000163156	SCNM1	0.187289	0	0	0	0	8.68871	0.23286	0.504841	8.12281	0.69131	0.204595	0	0	0	0	0.934082	0	12.2604	0	0	0.291773	1.70905	0.53383	25.2529	0	0.169189	42.7881	68.2153	36.0508	26.6421	0.149507	1.59028	21.7567	91.3386	140.092	0.340299	89.1975	69.8993	0	0	0.108249	0.407618	0	0	0	140.341	0	80.722
ENSG00000163159	VPS72	0	0	21.2567	0	0	2.89624	0	0	0	36.6394	0	0	0	0	49.6558	174.051	0	1.53255	0	0	213.286	0	9.07511	0	0	0	0	3.05442	126.178	11.9357	1.19605	0.198785	34.4059	2.2098	0	78.609	49.8252	43.5241	37.3774	0	76.3157	0	0	2.87051	93.9745	0	0	33.7193
ENSG00000143398	PIP5K1A	0	0	0	0	0	3.14808	0.23286	0	0	0	0	0	0	0	1.36043	0	0.124604	6.64105	0	0	0.583547	0	0.53383	0	0	0	0	0	0	0	0	0.198785	2.52984	0	0	0	0	0	0	0	0	0	0	0	0	0	0	0
ENSG00000159352	PSMD4	0	0	0	0	189.34	2.51847	0.46572	20.9509	0.345651	539.913	19.6411	0	7.43873	0	676.407	15.2567	0	360.405	0	0	0.729434	0	242.359	0	0	440.738	10.02	0	0	219.318	0.149507	0	35.4178	141.673	207.08	192.609	90.5913	72.2059	181.998	0	14.2889	0.271745	0.231251	0.302159	101.727	15.5935	119.432	33.7193
ENSG00000143393	PI4KB	0	0	0	0	0	0	0	0	0	0	0	1275.83	0	0	0	0	0	0.255425	0	36.6379	0	86.3068	0	0	0	0	59.0368	0	9.83204	0	10.1665	9.3429	109.036	5.40174	0.55592	0	2.09057	0	0	0	47.3049	0	0	1.05756	0.234936	7.67032	2.7532	86.8528
ENSG00000143390	RFX5	919.216	0	159.382	0	0.738167	0	0	0	0.172826	0	148.536	0	0	0	0	0	0	0	0	0.0651921	0	0	0	0	0	0	0	0	102.144	0	0.448521	0.198785	0	0	0	0	0	0	0	0	0	0	0	0	0	0	0	0
ENSG00000159377	PSMB4	0.187289	109.173	0	0.285059	67.45	42.1843	0	193.354	254.572	702.601	0.409189	207.091	303.527	0	132.642	0	43.1129	0	0	0	112.333	0.094947	91.5518	350.489	27.4641	470.684	294.372	453.524	265.192	120.636	89.1061	153.263	255.008	102.388	149.542	209.284	62.3686	0	116.39	49.7321	178.72	94.4314	0	10.4245	0	215.949	418.676	157.357
ENSG00000143442	POGZ	137.47	253.911	0	82.5246	1.19952	235.854	0	211.276	3.62934	73.5093	0	72.9844	216.122	152.924	5.16965	989.816	0.872225	1199.73	0	96.1583	35.7422	44.6251	8.27436	8.98256	0.298523	28.9313	150.571	0.113127	70.736	85.4679	56.2146	65.5991	122.444	109.999	188.179	565.577	49.4768	2.90829	8.04323	284.264	180.343	12.2285	108.952	1456.56	0	0.927181	0	53.1335
ENSG00000143367	TUFT1	0	0	0	0	0.0922709	0	0	0	0	0	0	0	0	0	0	0	0	0	0	0	0	0	0	0	0	0	0	0	7.64714	19.3955	0	0	56.1625	0	0	0	0	0	0	0	0	10.4622	0	0	0	0	16.8989	0
ENSG00000143376	SNX27	9.36446	0	979.873	1577.52	0	0	251.722	440.726	0.345651	175.593	0	0.823752	0	21.8648	0.136043	0	2.24287	36.7812	22.0998	113.108	1623.43	851.675	13.0788	0	68.8592	0.169189	31.9557	80.7724	223.133	159.213	242.5	589.795	130.034	154.195	0.27796	240.591	83.2743	470.14	6.93926	140.578	185.539	1.76634	0.0330359	0	0	38.0987	12.3419	896.116
ENSG00000143436	MRPL9	0	0	0	0	4.05992	0	0	0	0	186.193	0.204595	0.329501	0	0	26.2564	15.2567	38.7517	13.5375	0	0	0	20.4136	0	0	0	0	0	91.7456	1.09245	17.6904	10.017	0.993925	1.26492	0	0.833879	24.5015	27.8742	0	23.0257	0	0	0	0	0	0	0	0	0
ENSG00000182134	TDRKH	0	0	0	0	0	0	0	0	0	0	0	0	0	0	0	0	0	0	0	0	0	0.094947	0	0	0	0	77.1811	0	0	0	0	0	2.52984	0	0	0	0	0	0	0	0	0	22.7287	0	0	0	0	0
ENSG00000269489	RP11-98D18.17	0	0	0	0	0	0	0	0	0	0	0	0	0	0	0	0	0	0	0	0	0	0	0	0	0	0	0	0	0	0	0	0	0	0	0	0	0	0.50143	0	0	0	0	0	0	0	0	0	0
ENSG00000197747	S100A10	0	0	0	0	0	0	0	0	0	0	0	0	0	0	0	0	0	0	0	0	0	0.094947	59.2551	0	0	0	28.706	182.36	0	0	4.78422	16.4992	2.27686	0	0.27796	0.680598	0.348428	41.7189	0	0	0	0.135873	0.0330359	166.036	76.9416	232.217	533.741	0
ENSG00000163191	S100A11	0	0	0	0.14253	0	0	0	0	0	0	0	0	0	0	0	0	0	0	0	0	0	0	1.33457	0	0	0	0	0	0	0	0.149507	0	0	0	0	0	2.09057	0	0	0	0	0	0	0	0	39.7002	210.762	0
ENSG00000237975	FLG-AS1	0	0	0	0	0	0	0	0	0	0	0	0	0	0	0	0	157.125	0	0.193858	0	0	0	0	0	0	0	7.85352	0	0	0	0	0	0	0	0	0	0.348428	0	0	0	0	0.135873	0	0	0	0	0	0
ENSG00000197956	S100A6	0	0.247839	8.2617	0	0.0922709	0	0	14.6404	0	7.37397	0	0	0	0	0	0	0	0	0	0	0	0.094947	0.53383	0	0	0	0	0	0	0	0	4.57206	0	0	18.9013	0	0	0	0	0	0	0	0.0330359	0	0	426.25	256.047	0
ENSG00000196754	S100A2	0	0	0	0	0	0	0	0	0	0	0	0	0	0	0	0	0	0	0	0	0	0	0	0	0	0	0	0	0	0	0	0	0	0	0	0	0	0	0	0	0	0	0	0	0	84.2892	3.22789	0
ENSG00000188643	S100A16	0	0	0	0	0	0	0	0	0	8.75659	0	0	0	0	0	0	0	0	0	0	0	0	47.244	0	0	0	0	0.226253	0	0	0.149507	0	0	0	0	0.340299	0.348428	0.100286	0.15771	0	0.108249	0	0	0	0	0.842892	102.723	0
ENSG00000160679	CHTOP	0	0.123919	0.516356	71.2648	64.8664	42.1843	0	6.31051	236.771	109.457	573.683	0	41.8428	0	25.4401	0	0	37.0366	0	0	3.64717	2.46862	2.66915	0.169482	0	0.338378	95.5963	34.1642	1.91178	0.426274	152.646	45.323	88.2915	77.3431	0	0.340299	0	0	1.89252	25.2899	2.27323	0.135873	0	0.755397	0	0	18.4179	177.793
ENSG00000143553	SNAPIN	0	0	3.6145	0	2.49131	2.39254	0	3.28146	0	0	0	7.08426	0	0	0	0	4.73494	0	0	0	67.1079	0	0	0	0	0	15.1654	15.3852	65.82	4.0496	10.017	11.132	8.34848	6.62941	0	0	16.3761	60.3721	0	0	0	0	0	0	0	0	40.6334	1.0218
ENSG00000143621	ILF2	10.4882	27.8819	0	0.14253	7.75075	375.126	15.3688	0.25242	486.85	11.061	0	855.219	295.822	602.122	82.7143	1231.74	737.155	712.892	1062.73	398.063	35.4505	0	37.3681	0	0.199015	0	491.522	18.779	302.881	418.388	322.636	291.618	154.826	132.343	8.06083	6.80598	436.58	406.258	638.727	28.2569	137.152	197.966	2.14733	1.66187	417.247	523.857	787.605	266.689
ENSG00000143624	INTS3	0	0.123919	0	0	0.184542	96.0795	0.23286	1.00968	0	0.921746	0	0	10.3611	15.2665	0	0	0	571.386	0.581575	0.130384	0	0	25.3569	0.338965	0.0995076	0.169189	0	0.226253	0.546224	0.213137	35.7321	25.0469	1.26492	0	0	1.0209	129.267	0.100286	0	0.141284	0.108249	0.135873	0	341.742	0	0	0.189876	0
ENSG00000143554	SLC27A3	0	0	0	0	0	0	0	0	0	0	0	0	0	0	0	0	0	0	0	0	0	0	0	0	0	0	0	0	0	0	0	0	0	0	0	0	0	0	53.6215	0	0	0	0	0	0	0	0	15.327
ENSG00000143614	GATAD2B	91.2099	0	0	0	0	0	0	0	0.172826	28.5741	24.5514	1.81225	0	61.8423	0	20.5498	63.2986	342.781	0	0	2.1883	67.1275	30.4283	67.2845	0.0995076	0	639.656	268.449	122.627	158.148	0.149507	97.8022	38.2006	185.378	14.7319	441.708	91.985	189.34	118.598	0	0.324748	150.411	0.0660718	0.151079	238.578	0	1.70888	47.0027
ENSG00000223599	RP11-216N14.7	0	0	0	0	0	0	0	0	0	0	0	0	0	0	0	0	0	0	70.7583	0	0	0	0	0	0	0	0	0	0	0	0	0	0	0	0	0	0	0	0	0	39.944	0	0	0	0	0	0	0
ENSG00000236327	RP11-759F5.1	0	0	0	0	0	0	0	0	0	0	0	0	0	0	0	0	0	0	0	0	0	0	0	0	0	0	0	0	0	0	0	0	2.52984	0	0	0	0	0	0	0	0	0	0	0	0	0	0	0
ENSG00000198837	DENND4B	0	0	0	0	0	0	0	0	0	0	0	0	0	0	0	0	0	0	0	0.130384	0.43766	0	0	0	0	0	0	0	0	0	0	9.3429	16.191	0	0	0	2.09057	0.100286	0	0	0	1.35873	0	0	0	0.674313	0	0
ENSG00000160741	CRTC2	0	0	0	59.8624	0	0	5.12292	0	0	7.83484	0	0	0	0	0	0	0	0	0.193858	0	0	0	0	0	0	0	0	0	0	0	0	0	0	2.70087	0.55592	1.3612	0	0	0	0	0	0	0	0	0	0.252868	0	0
ENSG00000143570	SLC39A1	0	0	0	0	0	0	0	0.25242	0	0	0	0	0	0	0	0	0	0.255425	0	0	0	0	0	0	0	0	0	0	0	0	0	0.79514	0	0	0	0	0	0	0	0	0	108.155	0	0	0	0	7.12034	0
ENSG00000143578	CREB3L4	0	0	0	0	0	0	0	0	0	0	0	0	0	0.129377	0	0	0	36.5258	0	0	0	0	0	0	0	0	0	0	0	0	0	0	0	0	0	0	0	0	0	0	0	0	0	0.151079	0	0	0	0
ENSG00000143543	JTB	188.226	0	11.7041	0	0	0	0	5.30083	0	0.921746	0	0	0.132834	0	0	0	0	0	0	10.4307	0	0	0	0	0	0	0	0	0	0	0	0	0.758953	0	0	8.16717	0.696856	38.0084	0.788552	0	0.108249	0	0.0330359	0.151079	0	122.894	0	3.06539
ENSG00000143545	RAB13	0	0	0	0	0	0	0	0	0	0	0	0	0	0	0	0	0	0	0	0	0	0	4.53755	0.169482	0	0	0	0	28.1305	0	0	1.98785	14.4201	0	18.3453	0	60.9749	0	0	0	0	0	0.792862	1.66187	0	0.590024	32.1839	29.6321
ENSG00000177954	RPS27	91.0226	7.18733	110.672	157.353	138.406	93.0573	358.139	119.647	83.1292	108.536	96.9779	139.544	41.5772	73.6157	117.95	145.405	50.4645	163.728	219.06	32.922	57.917	40.9222	155.078	156.093	258.819	103.713	153.821	58.4864	61.7233	46.0376	59.0552	83.2909	127.504	43.2139	209.026	24.8418	45.2956	87.6499	55.0409	49.8734	21.2169	95.3825	27.6841	77.8059	108.893	554.791	271.807	66.4168
ENSG00000143549	TPM3	16.4815	0.123919	0.602416	0.14253	0.184542	0	0	34.834	0	0	0	545.653	213.598	2.19941	0.136043	0	0	115.197	0	37.681	39.973	4.27261	1.06766	0	0.497538	5.75243	37.1011	7.57948	40.6937	219.318	121.699	186.063	125.733	106.562	0.27796	0	122.995	2.40686	86.583	169.965	102.837	42.3922	69.3754	16.0144	0	0	3.03801	161.444
ENSG00000143612	C1orf43	0	0	8.34776	0	11.1648	91.1685	0	396.3	0.345651	373.307	0	0.16475	0	0.129377	599.135	0	0	0	0	0	0	220.372	0	0	0	0	7.04109	252.385	23.4876	0.213137	13.6051	38.5643	0.252984	0	0.55592	0	98.2567	195.558	0	0	0	0	0	0.906477	0	0	261.079	39.8501
ENSG00000143569	UBAP2L	0	30.732	296.389	0	0	0.125923	39.1205	16.1549	29.0347	0	0.204595	0	4.2507	0	373.439	0	0	276.115	51.3724	66.3655	3.35539	0	17.6164	43.8959	0	0	254.292	0.678759	44.2442	33.8888	114.373	141.933	56.9215	32.9015	506.165	0	0	0.100286	74.7547	59.1982	0.216499	0	1.55269	0	24.1984	1.34863	0.0949379	95.0272
ENSG00000143575	HAX1	0	0	0	0	0	0	0	0	0	0.230437	0	451.251	0	0	0	0	7.97463	0.255425	0	5.67171	0	0	0.53383	0	0	0.169189	202.837	166.522	1.91178	16.1984	0	9.3429	40.4775	50.3344	10.8404	99.0269	0.348428	0	0	0.141284	2.59798	0.407618	207.333	0	16.3281	225.558	4.55702	0
ENSG00000143515	ATP8B2	0.374578	0	0	0	0	0.125923	0	0	0.345651	104.157	0	0	0	0	0.136043	0.311361	0	69.7311	0	0	0	0.094947	0.53383	0	0	0	0	0.226253	6.8278	0	9.86745	0	22.7686	29.464	3.05756	0	31.7069	0.300858	0	0	0	0	0	0	0.117468	63.1326	4.84183	0
ENSG00000160714	UBE2Q1	0	0	0	0	0	1.00739	0	0.504841	0	0	0	0	0	0	0	0.311361	0	0	0	0	0	0.284841	0	96.7744	0	0	0.270811	0	0	0	0	67.1893	35.6708	0	0	0	0	0	0	0	0	0	0	0	0	0	0	0
ENSG00000160716	CHRNB2	0	0	0	0.14253	0	0	0	0	0	0	0	0	0	0	0	0	0	0	0	0	0	0	0	0	0	0	0	0	0	0	78.3416	7.75262	0	0	0	0	0	0	0	0	0	0	0	0	91.0378	0	0.0949379	0
ENSG00000160710	ADAR	0	16.977	43.2018	0	28.604	0.125923	15.1359	133.278	0	68.2092	0.818379	7.74327	108.526	0.388132	0	0	0	23.4991	0.193858	487.376	20.57	0.189894	14.6803	0	0.199015	0.169189	0	270.486	243.07	486.378	3.58816	33.1971	101.953	12.7678	152.878	26.8836	221.6	0.50143	54.4101	98.4753	153.714	0.271745	0.528575	0.755397	3.28911	0	0	6.13079
ENSG00000143603	KCNN3	0	0	0	71.5498	1957.53	0	0.23286	226.673	0	462.717	0.409189	0	0	25.0992	0	0.311361	0.124604	285.054	0.387716	0.0651921	0	0	0	0	0.0995076	0	0.270811	0	0.273112	0	0.149507	0	0	0	0	0	0	0.100286	10.2512	0	11.9074	0	0.0330359	0.151079	0.117468	0	0	79.7002
ENSG00000163344	PMVK	0	0	0	0	0	1.76293	0	0	0	0	0	0	0	0	0	0	0	0	0	0	0	0	0	0	68.8592	0	10.5616	0	1.63867	0	1.04655	25.6433	0	0.245534	0	0	0.348428	0	0	29.1046	0	0	0	0	0	0	2.46838	0
ENSG00000270361	RP11-307C12.13	0	0	0	0	0	0	0	2.27178	0	0	0	0	0	0	0	0	0	0	0	0	0	0	0	0	0	0	0	0	0	0	0	0	0	0	0	0	0	0	0	0	0	0	0	0	0	0	0	0
ENSG00000163346	PBXIP1	0	0	0.172119	0	2.67585	0	0	4.79599	0	22.1219	0	0	0	0	0	0	0	0.51085	0	20.014	0	0	1.06766	0	0	0	0	0	0	0	0	0	0	0	0	0	0	0	0	0	0	0	0	0	0	0	0	0
ENSG00000163348	PYGO2	0	0	0	0	0	0	277.336	0	0	0	0	0	0	0	0	0	0	0	0	0	0	0	0	0	0	0	0	0	0	0	0	26.4384	0.252984	0	0	0	0	0	0	0	0	0	0	0	0	0	0	0
ENSG00000173207	CKS1B	0	0	0	0.14253	0	363.667	0.23286	1.2621	0.345651	1.61306	0	0	0	0	142.437	0	0.124604	0	0	3.58556	0	0	0	0.169482	0	0	0.270811	0	46.9753	0	36.0311	12.7222	37.1887	0	0	0	121.601	0	0	0	0	0	0	0	0	0	0	52.1117
ENSG00000160688	FLAD1	0	0.247839	0	12.6851	0	1.38516	5.12292	0	0.345651	8.75659	0.409189	0.659001	0	0	0.136043	0	111.271	327.455	0	0	0	0	0.266915	0	0	0	0	0	40.1475	9.8043	0	0	8.0955	0	0	0	2.09057	0	0.315421	0	136.611	0	0	0.755397	0	0	241.427	24.5231
ENSG00000169242	EFNA1	0	0	0	0	0	0	0	0	0	0	0	0	0	0	0	0	0	0	0	0	0	0	39.7703	0	0	0	0	0.113127	0	0	0	0	0	0	0.27796	0.340299	0	0	0	0.141284	0	0	0	0	0	0	141.173	1.0218
ENSG00000169241	SLC50A1	0	0	0	0	0	0	28.1761	0	0	0.230437	0	0	0	0.129377	0	0	0	0	0	0	0.145887	0.094947	91.8188	0.338965	0	0.169189	0	0.226253	0.273112	0	0.448521	0	0	0	0	0.340299	0.348428	0	28.3879	0	0	69.295	0	0.604318	0	0	0	0
ENSG00000163463	KRTCAP2	0	0	0	0	0	0.503693	0	56.0373	0	0	0	0.329501	62.6978	0	0	2.17953	0	69.4756	0	0	0	0	0.800745	1.01689	0.298523	0	0.270811	27.2635	34.4121	0	0	0.596355	0	0	0	0	0.348428	35.4009	0	42.6679	3.13923	0	0	0.906477	0	0	74.6212	1.0218
ENSG00000163462	TRIM46	0	0	50.8611	0	0	0.125923	0	1.51452	0	189.88	0	0.16475	0	0	0	0	0.124604	0.255425	0	89.3131	0	0.094947	0	0	0	0	0	70.4779	0.273112	17.4772	0.149507	7.55383	0	44.4416	0.27796	0	36.9334	0	0	0	0	0	0	0	0	0	0	0
ENSG00000231064	RP11-263K19.4	0	0	0	0	0	0	0	0	0	0	0	0	0.132834	0	0	0	0	0	0	0	0	0	0	0	0	0	0	0	0	0	0	0	0	0	0	0	0	0	0	0	0	0	0	0	0	0	0	0
ENSG00000173171	MTX1	0	0	0	0	0	0	78.9396	27.2614	0	4.60873	0	0	3.71936	0	0	0	18.8151	13.5375	0	0.195576	0	0	0	0	0	0	0	0	27.5843	0	0	0	3.54178	0	0	0	0	0	0.15771	0	0.432997	0	0	0	0	0	0	0
ENSG00000160766	GBAP1	0	0	0	0	0	0.125923	0	0	0	0	0.204595	0	86.3424	0	0	0	0	0	0	0	11.6709	0	0	0	0	0	0	0	0	17.051	0	0	102.459	0	0	0	7.66541	0	0	0	0	0	0	0	0	0	0	0
ENSG00000177628	GBA	0	0	0	0	0	0	0	85.5705	0	131.118	0	0	5.44621	0	102.849	0	0	0	0	0	0	0	0	0	0	0	0	0	0	0.213137	0	0	6.57759	0	0.27796	1.3612	0.696856	0	0	0	0	0	0	0	0	0	0	4.08719
ENSG00000116521	SCAMP3	295.355	0	0	0	98.2685	0	0	24.9896	0	0	0	0.16475	0	0	0	14.9453	0	208.427	0	0	0.87532	0.569682	29.8945	2.37275	0	0	0	30.7704	0	0.639411	10.017	6.36112	27.8283	0	35.8568	0.340299	3.83271	10.8309	1.26168	1.13028	0	0	0	0	0	100.388	0	0
ENSG00000176444	CLK2	0	0	0	0	0	0	9.3144	0	0	0	0	0	0	0	1.22439	0	0	0	0.387716	0	0	0	0	0	0	0	0	0	0	0	0	0	0	0.491067	0	0	85.0164	0	0	0	0	122.285	0	0.151079	0	0.168578	0	0
ENSG00000143630	HCN3	0	0	0	0	83.0438	0	0	0	0	7.37397	1.84135	0	0	0	0.680216	0	0	0	0	0	0	0	10.4097	0.508447	0.199015	0	0	0	0	0	0	68.7796	7.58953	0	0	0	0	0	0	0	0	1.22285	0.0330359	0	149.537	0.590024	0.0949379	0
ENSG00000160752	FDPS	0	0	430.727	0	139.883	10.4516	8.38296	184.267	0	303.485	0	0.16475	0	8.66828	122.711	45.1473	0	0	0	7.3667	223.061	0.094947	0	0.847411	0	0	57.9535	0.113127	40.6937	0.213137	49.4868	8.74654	152.297	49.8433	0	0	132.054	0	88.3178	0	0.108249	0.271745	38.0904	0	0	139.667	106.9	1.0218
ENSG00000225855	RUSC1-AS1	0	0	0	0	0	0	0	45.1832	0	0	0	0	0.132834	10.9971	0	0	0	0	0	0	0	0	0	0	0	0	0	0	2.73112	0	0	0.39757	11.6373	0	0	0	0	0	0	0	0	0	0	0	0	0	0	0
ENSG00000160753	RUSC1	0	0	1.89331	0	0	0	0	0	0.172826	0.460873	0	0	0	0	0	0	0	0	0	0	0	0	0	0	0	0	0.812433	0	0	43.6931	0	19.0834	0	4.91067	0	0	0	0	0	0	138.018	18.071	0.0330359	0.151079	0.117468	0.337157	0.0949379	0
ENSG00000116539	ASH1L	182.607	0	0	720.344	17.8083	1.51108	0	10.8541	0	0	182.703	0	544.621	1038.38	102.441	10.2749	0.124604	5.87478	0	8.01862	3.06362	0	1.8684	0	2.88572	0	0.812433	1.01814	1.09245	18.5429	20.6319	43.7327	47.814	47.8791	78.6626	138.161	149.127	299.353	135.158	0.141284	0	16.3047	0.0330359	0	5.75594	0.252868	0.0949379	0
ENSG00000235919	ASH1L-AS1	0	0	0	0	0	0	0	0	26.0967	0	0	0	0	0	0	0	0	0	0	0	0	0	0	0	0	0	0	0	0	0	0	0	0	0	0	0	0	0	0	0	0	0	0	0	0	0	0	0
ENSG00000125459	MSTO1	12.3611	0	0	0	0	0	0	4.29115	0	0	0	0	0	178.411	0	0	0	0	0	0	0	0	0	0	0	0	3.24973	0	0	0	1.19605	0.79514	0.758953	0	0	0	1.39371	0	0	0	0	1.08698	0	0	0	6.06882	1.04432	0
ENSG00000163374	YY1AP1	0	0	0	0	2.12223	0	0	21.9606	0	43.5525	0	17.4635	0	0	0	253.136	0	0	0	0.0651921	0	0	0	0	0	0	0	0	0	0	0	26.2396	45.2842	0	34.745	418.908	0	0	14.9825	0	0	0	0.0330359	69.7987	0	0	46.0449	31.6757
ENSG00000132676	DAP3	0	0	0	10.2621	0	0	0	0	0	80.8833	0	0	0	6.08073	350.856	0	0	202.808	0	0	0	64.3741	54.7176	0	0	14.5503	168.444	0	31.681	25.1502	102.861	32.6007	5.81864	3.92854	0	112.979	0	55.1573	9.93575	0.141284	0	0	0	0.151079	0	0	0.0949379	2.0436
ENSG00000116580	GON4L	0	0	0	0	0	0.251847	2.09574	0	0	0	57.2865	0	0	10.8677	0	0	12.9588	8.42903	39.9348	3.71595	0	0	45.6425	0.338965	0	245.155	0	0	25.6725	61.8097	51.5799	47.1121	31.1171	0	120.913	0.340299	39.7208	0	0	152.305	0	166.716	0	0	0	0.168578	0.0949379	0
ENSG00000132718	SYT11	0	3.96542	211.19	105.757	179.836	0.125923	0	234.246	162.802	31.1089	25.5743	0	304.589	28.3336	0.272087	0.311361	0	245.464	0	183.255	556.85	37.7889	0	1.8643	0	0	141.905	347.977	121.262	0.213137	84.3219	56.0574	166.717	135.289	422.777	103.111	57.4906	12.9369	143.359	51.4276	22.4076	43.4792	0.363395	3.17267	668.628	482.303	143.831	0
ENSG00000143622	RIT1	0	0	0	47.8899	0	0	0.23286	137.064	0	29.035	0	0	0	0	0	0	0.124604	1.53255	0	0	0	0	0	0	0	0	0.270811	0	0	64.7936	0	0	19.2268	32.1649	257.669	0	31.0101	0	0	0	0	0	0.0330359	0	0	161.667	1.32913	0
ENSG00000132680	KIAA0907	25.4713	0	30.465	75.9682	0	0	0	0	0	0	0	0	0.929841	0	8.02655	0	0	0	0	0	0	0.189894	0	0	0	0	169.257	0	4.09668	0	0	0	0	38.5488	1.11184	553.666	8.7107	27.8795	0.15771	249.508	0.541246	0	0	0	0	9.10323	0	0
ENSG00000116584	ARHGEF2	0.374578	0.123919	0	0	0	0	0	0	0	0	0	0	0	0	0.272087	0	33.8922	0	0	0	0	0	1.06766	0	0	0	0	0	0	0	0.149507	0	0.252984	0	0	0	0	0.902573	0	0	25.4386	1.76634	0.0330359	0.302159	0	0.168578	0.0949379	19.4142
ENSG00000163479	SSR2	0	0	0	38.1979	10.1498	0.251847	7.68438	0	302.791	0	0.204595	154.371	0.132834	325.901	0	263.411	212.574	10.4724	12.0192	0	0.145887	0.759576	14.4134	0	0	0.507567	153.55	288.699	96.9548	79.2869	195.854	55.6598	71.0886	230.311	245.161	0	33.4491	176.804	256.122	39.4184	43.6245	93.8879	154.046	0.604318	180.901	119.353	0.854441	76.6348
ENSG00000160803	UBQLN4	0	0.123919	0	0	0	0	0	0	0	22.8132	0	0	0	37.7782	32.1062	0	0	0	110.499	0	0	0	0	41.5232	0	0	0	84.3924	6.28158	134.916	7.02682	0	57.9334	0	0	0	2.09057	1.10315	0	123.906	177.204	33.2888	0	0	0	0	0	0
ENSG00000116586	LAMTOR2	11.7992	0	59.2949	0	0	0.881463	0	0	0	0	9.20676	12.8505	5.97755	0	0.272087	0	242.354	0	0	0	0.291773	0	3.20298	0	0	0	18.1443	24.4353	11.1976	27.0684	0.897041	17.6919	1.77089	0	0	0	14.634	29.3838	41.6355	95.6496	1.62374	0	0	0	0	45.4319	44.8107	0
ENSG00000254726	MEX3A	59.9326	67.1644	0	98.6304	0.276813	2.39254	0.46572	8.32987	0	62.9092	11.8665	8.23752	26.6997	14.1021	16.3252	0	39.3748	71.2636	3.87716	0	3.64717	29.7184	13.8796	116.943	294.343	267.319	53.8914	40.4993	10.6514	20.0349	40.6659	31.2093	12.3962	24.3078	17.2335	17.3552	11.8465	2.50715	6.1507	63.1542	32.9078	49.05	0	8.91369	60.8485	0	0	113.42
ENSG00000196189	SEMA4A	0	0	0	0	0	0	0	0	0	0	0	0	0	0	0	0	0	2.29883	0	0	0	0	0	0	0	0	54.433	0	0.273112	0	0	16.3004	0	0	0	0	0	0	0	0	0	0	0	0	0	0	0	0
ENSG00000160785	SLC25A44	0	0	0	0	0	0	0	322.088	0	0.230437	0	0	26.9654	0	0	0	0	0	0	0	0	0	167.89	0	0	0	0	0	3.82357	3.62333	0	0	0	0	232.652	151.093	0	0	0	0	251.788	3.26094	0.0330359	0	0	0	0.0949379	0
ENSG00000160783	PMF1	0	0	0	0	0	4.78509	0	0.504841	0	0	0	0	0.265669	0	0	0	0	36.5258	0	6.91036	0	42.0615	6.13904	0	0	0	0	0	0	0	0.149507	0	8.0955	0	0.55592	1.3612	17.4214	0	0	0	0.108249	0	0	0	0	0	0	0
ENSG00000163472	TMEM79	0	0	0	0	0	0	0	0	0	0	0	0	0	0	0	0	0	0	0	8.14901	0	0	0	0	0	0	0	0	0	0	0	0.198785	0	0	0	0	0	0	0	0	8.01045	0	0	0	0	0	0	0
ENSG00000198715	C1orf85	0.187289	0	0	20.3817	0.276813	269.602	0	0.25242	0	0	0	0	0	0.129377	0	0	0	0	0.193858	0	52.2274	0	0	0	0	0.169189	0	0	0	0.213137	0	0	0.252984	0	0	0.340299	0.696856	0.100286	0	0.141284	0	0	0.0330359	0	0	0	11.0128	3.06539
ENSG00000163468	CCT3	0	0	107.058	108.465	20.2996	1661.94	1427.67	38.3679	41.8238	461.565	0.204595	0	37.0608	599.017	1354.17	0	58.6883	969.849	0	5.7369	271.349	0	0.266915	0.338965	48.3607	224.345	243.73	13.3489	157.313	98.043	0.598027	40.5522	164.946	23.5712	255.445	423.332	655.044	7.32087	0.630841	30.0936	124.703	471.614	0.0330359	55.4462	312.935	0	41.203	71.5258
ENSG00000237390	RP11-139I14.2	0	0	0	0	12.3643	0	0.23286	0	0	0	0	0	0.132834	0	0	0.311361	0	0.255425	0	0	0	0	0	0	0	0	0	0	0	0	0	0	0	0	0	0	0	0	0	0	0	0	0	0	0	0	0	0
ENSG00000125462	C1orf61	269.884	27.2623	1044.42	11.1173	263.064	219.107	668.541	1183.35	6.39455	485.53	2.25054	16.3103	712.789	58.2198	207.602	173.739	100.181	62.0683	0.193858	512.279	360.048	0.94947	0.53383	279.985	4.67686	27.9162	3.24973	35.0692	34.139	84.6154	100.17	41.9436	164.44	151.494	920.325	94.2628	159.928	22.5643	2.52337	14.8349	99.4811	118.753	3.50181	4.23023	130.977	70.2129	147.533	13.2834
ENSG00000116604	MEF2D	0	0	0	0	0	1.88885	0	0	2.76521	0	0	0	0	0	0	0	0	0	0	0	0	0	0	0	0.0995076	0	0	0	0	2.13137	0	2.98178	0.505969	0.491067	0	0	0	0	0.630841	24.1596	0	0	0.0991077	0	0	0	0	0
ENSG00000183856	IQGAP3	0	0	0	0	0	0.75554	0	0	2.24673	0.69131	0	0	0	0	7.07425	0	0	0	0	0	0	0	0	0	0	0	0	0	0	0	0	0	4.04775	0	0	0	8.36227	0	0	0	0	0	0	0	0	0	0	0
ENSG00000163382	APOA1BP	0	0	0	186.001	3.96765	0.125923	0	35.5913	0	0.230437	0	0	0	6.98637	294.534	0	0	37.2921	0	0	0.145887	0	0.53383	0	0	0	0	0	0.273112	0.426274	0.299014	60.8282	2.02387	0	0	20.7582	24.0415	0	6.30841	0	0	16.4406	3.53484	0	0	6.996	2.27851	0
ENSG00000160818	GPATCH4	0	0	0	0	6.27442	0	0	0	0	0	0	0	0.132834	0	0	0	0	1.78798	0	0	1.75064	0.189894	0	0	0	0	7.58271	0.565633	0	0	0	0	14.4201	0.245534	1.11184	0.340299	0.348428	0.100286	0.15771	0	0	0	0	0.151079	0	0	1.9937	64.3732
ENSG00000132692	BCAN	0	0	73.2366	0.570118	0	0	54.0235	26.5041	7.25868	24.1958	0	0	3.58653	0	0	0	0	430.136	0	115.846	118.314	0	0	0.169482	0	0	0.270811	0.33938	0	0	0	0	1.51791	0	449.739	0	150.869	0	0	0.141284	0	0	0	0	0	0	0	0
ENSG00000132688	NES	0	0.247839	0	0	35.432	0	546.756	0.25242	63.9455	0	0	9.06127	0	0	328	0	0	5.36393	0	6.12805	57.7711	0	0	0	0	0	35.4762	0	0	0	0	0	0	0	0	0	0	0	0.315421	0	0	0	0.297323	0	0	0	3.89245	7.15258
ENSG00000143319	ISG20L2	0.187289	13.1355	0	0	255.129	0	0.23286	0.757261	0.518477	0.230437	0.409189	0	0	0.776263	0	0.311361	0	0.255425	0	0	0.43766	19.4641	4.80447	0	0.0995076	0.338378	0.270811	102.266	0.273112	11.9357	0.598027	5.3672	19.7328	0.245534	0.27796	6.80598	1.04528	0.100286	0	0	0	0.135873	0	40.4893	0.117468	0	19.842	0
ENSG00000143303	RRNAD1	0	0	0	0	0	0	0	0	0.172826	27.8828	0	8.56702	2.25818	0.129377	0	0	0.124604	0	789.197	0	0	0	0	0	0	0	0	0	10.9245	0	0	0	0	0	5.83716	0	0.696856	0	0.15771	0.141284	0	0	0	0	0	0	0	0
ENSG00000143314	MRPL24	0	0.123919	0.0860594	0	0	0	0.93144	0	0	50.0047	0	0	10.7596	0.129377	0	0	0	0	0	98.0489	0.87532	0	0	0	0	0	0	0	0	0	0	0	52.3678	0	0	0	4.18114	0	0	0	25.8716	44.0227	0	0	0	0	150.192	0
ENSG00000143321	HDGF	0	0	0	0	0	0	0	0	19.1837	0	0	0	0	0	0.680216	0	0	16.3472	0	0	0	0	1.8684	0.169482	44.2809	0	0.270811	0	6.55469	0	0	0	0	0.982135	0	0.340299	0	0	178.37	0.141284	13.0982	0.271745	0	0	0	0	0	142.03
ENSG00000143294	PRCC	0	0	0	0	0	0.37777	0	6.05809	0.172826	38.4829	0	0	11.1581	12.4202	0	0	0	0	0	1.95576	0	0	0	0	0.0995076	0	0	0	0	0	0	0	1.51791	0	0	0	0	0	0	0.141284	0	0	5.25271	0	0	0.0842892	0	113.42
ENSG00000187800	PEAR1	0	0	0	0	0	0	0	0	0	0	0	0	0	0	0	0	0	0	0	0	0	0	62.4581	0	0	0	0	0	0	0	0	0	0	0	0	0	0	0	0	0	0	0	0	0	0	0	0	0
ENSG00000132694	ARHGEF11	0	0	0	0	0	0	0	0	0	0	0	0	0	0	0.136043	0	0	0	0	0	0	0	0	50.3362	0.0995076	0	0	3.05442	0	0	17.1933	0.39757	79.6901	0	33.9111	7.14627	1.04528	0	0	0.141284	0	0	0.0330359	0.151079	0	0	0	0
ENSG00000117036	ETV3	0	0	0	0	7.75075	0.251847	0	0	0	0	0.204595	9.06127	70.6679	0	0	208.3	0	0	0	10.5611	0	12.4381	0.800745	0	0	0	0	0	0	0	0	0	22.5156	0	5.28124	0	0	0	0	24.1596	0	0	0	0	0.117468	0	0	67.4386
ENSG00000183853	KIRREL	0	0	0	0	0	0	0	0	0	0	0	0	1.19551	0	0.544173	0	0	0	0	0	0	0	0	0	0	0	0	0	0	0.213137	0	2.18664	0	0	0	0	0	0	0	0	0	0	0	0	0	0	0	0
ENSG00000163565	IFI16	0	0	0	0	0	35.1326	0	0	0	0	0	0	0	0	0	0	0	0	0	0	0	0	0.800745	0	0	0	0.541622	33.4855	3.00423	0	0.598027	0.198785	0	0	282.129	0	0.696856	0	0.15771	0	0	0	0	0	0	135.706	202.313	0
ENSG00000225670	CTA-134P22.2	0	0	0	0	0	0	0	0	0	0	0	0	0	0	0	0	0	0	0	0	0	0	0	0	0	0	0	0	0	0	0	0	0	0	0	0	0	0	0	0	0	0	0	0	0	0	0	0
ENSG00000213088	DARC	0	0	0	0	0	0	0	0	0	0	0	0	0	0	0	0	0	0	0	0	0	0	0	0	0	0	0	0	0	0	0	0	1.26492	0	0	0.680598	0	0	0.946262	0	0	0	0	0	0	0	0	0
ENSG00000158710	TAGLN2	0	0.247839	120.053	0	402.209	0.251847	0	142.113	99.0291	311.32	0	0	64.159	0	95.3663	0	0	113.153	0.193858	4.9546	172.292	0.094947	0	0.169482	0.298523	0	0	0	0	0	0.299014	0	2.52984	0	0	0	70.3824	0	0	0	0	0.135873	0.0330359	0	194.41	279.081	255.383	14.3052
ENSG00000085552	IGSF9	5.2441	0	7.40111	0	0	0	0.69858	0	0	0	0	0	0.132834	69.7343	0	0	0	0.766275	0	0	0	0.664629	0.53383	0	0	0	0	0	0	0	0	0	8.85445	0	0	0	0	0	0	0	10.9332	0	0	2.41727	0	0	0.0949379	0
ENSG00000260766	RP11-226L15.5	0	0	0	0	0	0	0	0	0	0	0	0	0	0	0.272087	0	0	0	0	0	0	0	0	0	0	0	174.131	0	0	0	0	0	0	0	0	0	0	0	0	0	0	0	0	0	0	0	0	0
ENSG00000143315	PIGM	0	0	0	0	0	0	0	0	0.172826	239.193	0	0	0	0	0	0	0	0	0	0	0	0	0	0	0	0	0	0	0	0	0	0	0	0	0	0	1.04528	0.100286	0	0.141284	53.7999	0	0	0.151079	0	0	0	0
ENSG00000177807	KCNJ10	0	0	0	0	0	0	19.0945	61.3381	0	473.086	0	0	11.0253	0	0	0	0	0	0	0	0	0	0	0	0	0	0	0.226253	0	0	0	0	2.02387	0	0.27796	0.340299	194.074	0	0	0	0	0.135873	0	0	0	0	0	0
ENSG00000162729	IGSF8	0	0	0.344238	0	0	0	0	0	0	0	0	0	0	0	0	2.49089	0	0	0	0	7.44022	0	54.7176	0	0	0	0	0	0	0.213137	0	0.993925	0	0	0	0	0	0	0	0	0	0	0	0	0	0	0	0
ENSG00000018625	ATP1A2	0	0	320.657	0	9.5039	0.125923	21.4231	542.199	0.172826	87.3355	0	0.16475	182.647	0	0	0	0	297.315	0.193858	323.939	367.78	0	0	0.338965	0	0	0	0	0	0	0.149507	0	1.77089	0	0.27796	0	24.39	0	0	0	0.216499	0	0	0	0	0	0	0
ENSG00000162734	PEA15	0	0.743517	631.074	0	110.817	0	0.69858	129.744	0	164.301	8.79757	0	18.5968	0	1.90461	0	0.124604	876.364	0.193858	620.759	238.817	34.8455	108.901	0	0	0.169189	0	0.226253	12.0169	18.1166	73.1088	6.36112	71.3416	0	42.2499	0.340299	22.9962	0	0	0	0	0.135873	0	0	34.6531	302.177	114.495	36.7847
ENSG00000132716	DCAF8	0	0	0	0	11.3493	0	243.106	17.1646	30.4173	0	0	0	14.2133	101.82	2.17669	0	397.61	2.80968	0	0	16.0475	0	32.2967	0	0	0	0	0	0	0	0	7.15626	30.8641	0	0	22.8	2.78742	0	39.2699	27.1266	0	0	0	17.3741	0	7.24887	0	8.17438
ENSG00000162735	PEX19	0	0	0	0	215.176	0	490.403	0	0	0	0	0.16475	12.8849	51.8803	1.08835	0	0	0	0	273.546	31.2198	0	0	0	0	0	0	0	77.837	0	0.149507	0	0	0	0	0	0	0	0	0	0	0.54349	0	0	0	0	0	1.0218
ENSG00000122218	COPA	0.374578	0	1194.07	136.401	1.38406	5.28878	292.007	0	0	9.21746	0	0	0	0	0	0	0	0.255425	0	0.130384	3.93894	0	20.5525	37.2861	0.0995076	0	209.879	73.7585	0	0	273.747	31.6068	10.1194	69.2405	0	152.114	283.272	1.404	5.67757	439.96	0	0	0	904.664	0	0.0842892	0	1.0218
ENSG00000162736	NCSTN	0.561868	0	0	0	4.70581	0	0	0	436.385	42.4003	0	0	0.132834	0	0	0	0	0	0	0	0	0	0	0	0	46.0194	0	0	69.0974	0	0	0	8.85445	0	0	0	0.348428	0	0	0	0	0	0	0	0	0	22.2155	39.8501
ENSG00000171786	NHLH1	0	0	0	0	0	0	0	0	0	0	0	0	0	244.394	0	0	0	0.255425	0	0	0	0.094947	0	0	0	0	0	0	0	0	0	0	0	0	0	0	0	0	0	0	0	0	0	0	0	0	0	0
ENSG00000162738	VANGL2	0.749157	0	3.52844	0	0	0	0	0	0.172826	2.07393	0	0	0	0	0	0	0.623018	0	0	0	0	0	2.40223	7.45722	0	0	0	0	0.546224	0.213137	31.3964	0	125.733	0	0	0	33.1007	0	0	1.27156	0	8.01648	0	3.92807	0	0	0	0
ENSG00000215845	TSTD1	0	0	0	0	0	0	0	33.0671	2.59239	0	0	0	0	0	0	0	0	78.6709	0	0	27.7185	0	0	0	0	0	8.66595	0	0	0	0.149507	0	1.51791	0	0	0	0	0	0	0	0	15.7612	41.7244	0.151079	0	0	11.2976	0
ENSG00000158773	USF1	0	0	0	0	0	0	0	0	45.2803	301.642	0.204595	0	0	0	0	0	0	0	11.0499	0	0	0	0.266915	0	0	0	0	0	0	0	0	0	0	0	0	0	0.348428	0	0	0	0	0	0	0	0	0	0	0
ENSG00000143256	PFDN2	0.374578	0	0	0	0	1.13331	0	0	83.4748	0	0	0	4.2507	0	0	0	0	0	0	22.6216	0	0	44.5748	0.169482	3.9803	0	0.812433	0	17.4792	18.5429	0.897041	3.37935	15.938	1.96427	0.27796	22.4597	2.78742	0	0	0	5.52071	0	0	0	87.1613	0	0	52.1117
ENSG00000158793	NIT1	0	0	0	40.7634	1.75315	0	0	0	0	142.179	0	0	0	0	1.36043	0	6.35479	0	0	0	0	0	0	0	0	0	0	0	0	0	0	1.3915	0	0.736601	0.55592	0	0.348428	0	0	0	0.108249	0.135873	0	0	0	0	0	0
ENSG00000158796	DEDD	165.564	0	0	0	0	96.7091	0	130.501	0	0	0	0	0	0	0	0	0	0	0	0.0651921	0.87532	248.381	86.2135	0.169482	0	0	8.12433	0.226253	136.283	0	0.598027	115.494	36.4297	3.92854	0	115.702	16.0277	103.696	115.286	0	0	0.135873	0	0	0	0	6.45578	78.6784
ENSG00000143222	UFC1	185.604	0	0	0	0	0.125923	0	0	0.172826	0	99.0238	0.329501	11.2909	0	13.0602	0	0	0	13.7639	0	0	0	3.46989	0	2.48769	1.01513	0.812433	29.0735	33.3197	0	16.1467	40.5522	32.129	0	12.5082	52.7463	0.348428	0	0	0	24.8973	0.407618	0.16518	339.325	0	0	0	59.2643
ENSG00000143258	USP21	0	0	0	0	0	0	0	0	0	0	0	0	0	0	0	0	0	0	29.8542	0	0	0	0	0	0	0	0	0	0	0	0	2.38542	0	0	0	0	0	0	0	0	0	0	0	0	0	0	0	0
ENSG00000143224	PPOX	0	0	0	0	0	0	0	0	0	0	0	0	0	0	0	0	0	0	0	0	0	0	0	0	0	0	0	0	12.0169	0	0	0	0	0	0	143.266	0	0	0	0	0	0	0	0	0	0.0842892	38.3549	0
ENSG00000158850	B4GALT3	0	103.349	2.15149	0	0	0	0	0	0	0	0	0	0	9.57392	0.136043	0	0	0	0	0	0	0.664629	0	0	0.0995076	0	0	0	0	0	0	12.921	5.31267	0	0	0	0	11.1317	0	0	0	31.6583	0	8.61153	0	2.10723	0	0
ENSG00000158864	NDUFS2	0.187289	0	0	0	0	0	5.8215	0.504841	0	305.098	26.8019	334.608	2.92236	0.129377	524.991	0	0	30.3956	1229.06	0	117.585	0.379788	198.585	191.684	0	33.8378	243.188	180.889	33.3197	39.2172	134.257	15.3064	80.702	127.923	16.3996	0	9.75598	184.927	0	110.908	157.936	0.135873	161.942	15.4101	81.8753	0.0842892	0	0
ENSG00000158882	TOMM40L	0	0	0	0	0	0	0	0	0.172826	0	0.204595	0	0	0	0	0	0	0	0	0.260768	0	0	0	0	0	0	0	99.4383	0	0	0	0	4.30073	0	0	0	0	0	0	0	0	0	0	0	0	0	0	10.218
ENSG00000143252	SDHC	0	0	446.907	0	0	0	0	9.33955	0	0	0	0	0	0	0	0	0	0	0	0.0651921	72.7975	0	0	0	0	0	0	0	0	0	0	3.77692	0	0	0	0.340299	3.83271	0	2.52337	0	0	8.15235	0	0	0	0	5.31652	0
ENSG00000143226	FCGR2A	0	0	0	0	0	0	0	0	0	0	0	0	0	0	0.136043	0	0	0	0	0	0	0	0	0	0	0	0	0	0	0	0	0	0	0	0	0	0	0	0	0	0	0	0	0	0	0.168578	0	0
ENSG00000081721	DUSP12	0.187289	0	0	0	0	6.54801	19.0945	0	447.619	1.38262	0.204595	0	0	0	0	0	3.4889	0	0	0	0	0	21.3532	0	0	0.676756	5.95784	0.113127	13.3825	7.45979	0	0	2.52984	1.4732	0	9.18807	92.6818	79.5267	18.2944	0	31.1758	12.3644	0.429467	0	0.117468	0.758603	0	20.436
ENSG00000118217	ATF6	0.187289	0.123919	0	0	0.184542	39.7918	0	0	0.172826	107.153	0	0	0	0	26.6645	0	0	0	0	38.2025	0	0	1.06766	0	0	0.169189	15.9778	0	0	5.54156	0.448521	47.7084	15.685	80.044	0	33.009	1.04528	247.405	12.7745	0	0	0	0.0330359	0.151079	0	308.498	282.25	260.558
ENSG00000198929	NOS1AP	97.3904	0	0	428.301	0	0	0	3.02904	0	0	0	0	0	87.7178	0	0	0	0	0	0	0	0	0	0	0	0	0	0	0	0	0	0	0	0	0	0	0	0	0	0.847707	0	0	0.0991077	0	0	0.252868	0	0
ENSG00000239887	C1orf226	0	0	0	30.2163	0	134.738	0	0	6.39455	0	0	0	0	0	0	580.065	0	0	0	0	0	0	0	0	0	0	0	0	0	0	0	0	0	0	0	0	5.92327	0	0	0	0	0	0	0	0	0	115.634	0
ENSG00000152332	UHMK1	0.374578	0	0	0	0	0.37777	0	376.359	0	0	0	0	0	0.129377	0	0	0.373811	0	0	106.459	0	0	68.5972	0	0	0	0.270811	0	0	0	139.191	0	1.26492	0	16.6776	0	0	5.7163	0	0	0	0	0	0	0	0	403.391	0
ENSG00000117143	UAP1	0	0	0	0	0	0	0	0	0	0	0	0	0	0	0	0	0	68.9648	0	0	0	0	124.382	0	0	0	0.270811	0	0	0	0	3.9757	0	40.7586	0	0	0	0	0	0	0	0	0	0	0	0.0842892	0	0
ENSG00000162733	DDR2	0	0	0	0	0	0	0	0	0	0	0	0	0	0	0	0	0	0	0.193858	0	0	0	0	0	0	0	0	1.92315	0	0	0	0	0	0.245534	0	0	1.39371	0	0	0	0	0	0	0	0	0	0	0
ENSG00000132196	HSD17B7	0	0.371758	0	0	203.365	4.02955	143.209	8.83471	570.325	0	0	0	0	0	0.136043	0	0	0.255425	0	0	0	0	0.53383	0	498.234	0	17.3319	0	0	0	0	21.8664	0	89.3743	0	11.9105	0	0.300858	0	0.141284	0.108249	0	0	0	0	0	23.0699	10.218
ENSG00000143248	RGS5	0	0	0	0	0	0	0	0	0	0	0	0	0	0.129377	1035.7	0	0	0	0	0	0	0	0.53383	0	0	0	1.08324	0	0	0	0.299014	0	0	0	0	0	0	0	0.15771	0	0	0	0	0	0	0	0	0
ENSG00000143228	NUF2	0	0	0	0	0	30.4734	0	0	0	0	0	0	0	0	238.62	0	0	0	0	236.386	0	0	0	0	0	0	0	0	7.10091	0	0	0	0	0	0	0	0.348428	0	0	0	0	0	0	0	0	0	0.0949379	0
ENSG00000185630	PBX1	374.953	0.247839	0	337.225	11.9952	31.1031	1.39716	95.6673	2.93804	0	406.12	0	1084.06	0.258754	87.4758	85.6242	22.6779	16.8581	18.9981	0.0651921	17.2146	866.581	0.266915	0	0	0.338378	168.986	3.50692	83.2992	59.6783	204.824	177.515	274.235	246.516	335.498	3.40299	230.311	17.9512	1104.45	458.186	438.843	48.2348	50.9414	259.706	185.482	91.1166	0.379751	53.1335
ENSG00000269887	RP11-477H21.2	0	0	0	0	0.369083	0	0	0	0	0	0	0	0	0	0	0	0	0	0	0	0	0	0	0	0	0	0	0.226253	0.273112	0	0	0.198785	0	11.7856	0.55592	0	0	0	0	0	0	0	0.0660718	72.9714	0	0	0	0
ENSG00000233693	RP11-506O24.1	0	0	0	0	0	0	0	0	0	0	0	0	0	0	0	0	0.124604	0	0	0	0	0	0	0	0	0	0	0	0	0	30.2004	0	0	0	0	0.340299	0	0	0	0	0	0	0	0	0	0	0	0
ENSG00000271917	RP11-506O24.2	0	0	0	0	0	0	0	0	0	0	0	0	0	0	0	0	0	0	0	0	0	0	0	0	0	0	0	0	1.09245	0	0	0	0	0	0	0	0	0	0	0	0	0	0	0	0	0	0.189876	0
ENSG00000143198	MGST3	297.977	77.8214	14.6301	0.285059	0	66.9912	22.3546	15.6501	6.91303	6.68266	0.409189	0	249.596	0.129377	9.79512	132.328	0	4.34223	247.363	175.562	30.7821	0	5.60521	0	33.136	28.0854	6.77027	144.576	1.91178	2.55764	0.299014	28.4263	58.4394	43.4595	19.4572	104.812	29.9648	30.8881	0.15771	5.08624	3.24748	25.1364	26.5939	0.453238	41.5837	0.927181	79.8428	36.7847
ENSG00000143149	ALDH9A1	0	0	0	0	10.2421	8.18502	9.54726	0.25242	0	754.91	0	0	28.0281	0	0	0	0	827.577	0	0	0	0	0	0	0	0	5.41622	0	155.674	17.6904	128.127	0	0	2.45534	0.55592	0.340299	0	0.100286	0	0	0	0	9.34916	0	0	0	0	0
ENSG00000143183	TMCO1	0.187289	0	18.0725	2.13794	0	31.7327	37.2576	0.504841	7.94998	8.29572	0	6.75476	646.771	18.8891	0	4.35905	0	0	0	0	22.1748	0	7.2067	0.677929	0.0995076	0	187.13	0.226253	58.1729	0.639411	129.772	15.1077	1.01194	0	83.3879	544.818	11.4981	34.9998	0.15771	9.46606	0	3.80443	0	0.604318	0.234936	0	7.97478	29.6321
ENSG00000143179	UCK2	0	0	0	0	0	0	0	0	216.896	360.403	0	46.7891	0	0	0	0	0	0	0	0.0651921	0	0	0	1.01689	0	0	0.541622	0.678759	167.691	0	0.299014	0.596355	19.4798	0.491067	3.05756	1.0209	0.696856	0.200572	0	9.04221	0.108249	0	0	23.5684	0	0	0.0949379	0
ENSG00000143157	POGK	0.187289	0	0	0	0.0922709	0.251847	0	0	1552.15	3.91742	77.5414	0	17.2685	3.10505	0	0	4.36113	0	0	0	0.145887	0	0	0	3.78129	0	0	0.113127	4.36979	80.1395	7.02682	29.8178	7.58953	136.026	0	0	34.8428	0	128.219	0.282569	0.108249	19.0222	0.0991077	1.05756	0	0	0	0
ENSG00000152382	TADA1	0	0	0	0	38.2924	607.58	0.23286	0	0	0	0	44.6473	14.8775	0	0	52.3086	0.373811	0	0	0	0	0	0	0	0.199015	0	36.5595	0.905013	0	15.7721	0.897041	150.679	0.252984	6.38388	285.465	0.340299	0	0	0	0	8.22695	287.099	0	0	0	0	0.0949379	13.2834
ENSG00000225171	DUTP6	0	0	0	211.799	0	0	0	0	0	0	0	0	0	0	0	0	0	0	0	0	0	0	0	0	0	0	0	0	0	0	0	0	15.432	0	0	0	0	0	0	0	0	0	0	0	0	0	0	0
ENSG00000143195	ILDR2	0	0	0	0	0	1.76293	0	0	0	0	0	0	0	0	75.2319	0	0	0	0	0	0	0	0	0	0	0	0	0	59.2653	0	0	0	3.79477	0	9.17267	0	0	0	0	0	0	0	0	0	0	0.0842892	0	0
ENSG00000143190	POU2F1	462.792	9.91356	0	0	172.823	10.7035	0	154.986	0	0.230437	0	2.96551	56.7203	0	62.716	0.311361	0	0	31.5989	0	0	0	0	453.026	0.0995076	0.169189	0.270811	1.35752	24.8532	1.49196	0.149507	7.75262	85.7617	0.245534	0.833879	0.680598	363.759	14.3409	15.9287	0	69.8208	9.23933	0	24.4749	0	0	0	28.6103
ENSG00000272033	RP11-52A20.2	0	8.79828	0	0	0	0	9.08154	0	0	0	0	0	0	0	0	0	0	0	0	0	0	0	0	0	0	0	0	0	0	0	0	0	2.27686	6.87494	0	0	0	0	0	0	0	0	0	0	0	0	0	0
ENSG00000143162	CREG1	0	0	0	51.4532	0	0	0	0	0	0	0	0	0	0	0	0	0	0	0	0	0	0	127.585	0	0	0	0	0	0	0	0	5.96355	0	0	0	0	11.1497	0	0.473131	0	0	0	0	0	20.6744	0	0	0
ENSG00000197965	MPZL1	0	0	0	0	0	0	0	0	0	0	0	0	0	0.129377	2.99295	0	0	0	0	65.1921	0.145887	0	81.9429	263.714	0	0.169189	7.58271	16.8559	0	200.988	0	10.7344	160.645	0.982135	0	0	0	0	0	0	0.108249	579.36	0	0	0.117468	581.258	0	4.08719
ENSG00000143158	MPC2	0	0.123919	0	0	0	0	0	68.4059	0	0	0	0	0	0	0	0	0	0.255425	0	0	24.9466	0	0	0	0	0	0	109.733	17.7523	36.6596	0	27.6311	41.7424	0	0	61.9344	5.57485	8.82516	0	0.141284	2.81448	175.004	0	0	0	103.844	24.5889	4.08719
ENSG00000143164	DCAF6	0	0	0	136.828	0	0	0	0	0	0	0	0	0	0	469.213	0	0	0	0	0	0	55.7339	29.0937	0	0	0	0.270811	70.1385	0	40.7092	12.2596	32.0044	29.8522	15.7142	8.06083	0.340299	5.57485	0.200572	0.473131	0.423853	0	0	0	153.497	0	0	0	0
ENSG00000143147	GPR161	0	0	0	0	0	10.9553	0	477.327	0	144.023	0	0	122.872	0	5.44173	0	14.2048	0	0	8.60535	0	0	0	0	0	0	0	105.773	1.09245	0	0	0.39757	0	0.982135	0	0	166.549	0	0	0	15.1549	0	0	0	0	0	0	0
ENSG00000143155	TIPRL	0	0	0	440.131	0	0	0	0	0	0.230437	0	0	0	0	2.99295	0	0	0	0	0	0	0	0.266915	0	0	0	12.9989	0	0.273112	32.3968	0	8.34897	39.4656	60.4013	0	59.212	22.9962	0	0	49.4496	0	0	0	0.151079	213.557	0	0.0949379	60.2861
ENSG00000213064	SFT2D2	0.561868	0.247839	0	0	37.0006	71.5245	185.357	164.326	2.07391	0	1.02297	0.329501	1.06268	0.776263	6.12195	4.04769	194.506	0.766275	3.29559	0.391152	578.878	0.189894	20.8194	0.338965	0	0	0	25.906	5.18913	0.852548	0.448521	136.168	0.252984	0.245534	83.3879	1.0209	4.87799	12.0343	0.788552	0.847707	221.045	0.271745	0	0.453238	0.117468	334.544	15.1901	1.0218
ENSG00000143178	TBX19	0	0	0	0	0	0	0	0	0	0	0	0	0	0	0	0	0	0	0	0	0	0	0	0	0	0	0	0	0	0	0	0	0	0	0	0	0	0	0	0	0	0	0	0	0	0	0	0
ENSG00000143153	ATP1B1	0	0	0	0	0	0.125923	1.63002	0	36.9847	0.230437	0	0	0.132834	0	4.48943	0	0	5.87478	12.2131	28.7497	0.729434	14.242	56.0521	10.6774	0	0	21.9357	48.4182	20.2103	31.9705	4.03668	15.3064	16.191	0	0	92.5613	136.584	18.6532	114.498	0	6.17021	76.9039	0.16518	34.144	0	0	0	13.2834
ENSG00000143156	NME7	0.187289	0.247839	0	0	140.805	344.274	0	481.366	0	322.15	0	221.589	0.132834	0	22.5832	0	0	0.51085	2.90787	5.01979	0.291773	1.89894	244.494	0	0.0995076	0	6.22865	38.0105	49.9795	0	0.149507	7.15626	35.6708	0.491067	0.833879	116.382	0.348428	0.200572	0.473131	3.6734	0	0.135873	0	0.151079	0	0	0	0
ENSG00000117475	BLZF1	0	0	0	0.14253	0	0	0	0	0	0	0	0	4.91487	0	145.158	0	0	0	0	0	0	0	0	0	0	0	0	0	0	0	17.1933	0.596355	1.01194	26.2721	7.50492	0	0.348428	50.2432	0	0	0	0	0	0	28.6622	19.2179	133.483	63.3514
ENSG00000117477	CCDC181	0	0	0	0	0	0.251847	0	0	17.1097	12.2131	0.204595	0	240.962	0	20.5425	0	0	0	0	0	0	0	0	0	0	0	0.541622	0	3.82357	0	0	0	0	0.245534	3.61348	0	0	4.61315	0	0	0	0	0	0	0	0	0	0
ENSG00000117479	SLC19A2	0	0	0	0	0	0	0	0	0	0	0	0	0	132.224	0	0	0	0	0	0	0	0	0	0	0	0	0	0	0	0	0	0	10.6253	0	48.087	0	0	0	0	0	0	0	0	0	0	0	0	0
ENSG00000000460	C1orf112	0	0	0	0	0	0	0	0	0	0	0	0	0	0	9.79512	0	0	0	0	0	2.04241	0	0	0	0	0	33.8514	0	69.0974	0	0	0	75.6423	0	0	1.70149	0	0	0	0	0	0	0	0	0	0	0	174.727
ENSG00000171806	METTL18	0	0	0	0	0	0	0	0	0	0	0	0	0	0	0	0	0	99.8712	0.193858	0	9.19086	0	0	0	0	0	0.270811	0	0	0	0	0	0	9.82135	0	0	0	0	74.4393	0	0	219.842	0	0	0	0	0	0
ENSG00000000457	SCYL3	0	0	0	0	647.465	0	0	0	0	0	0	36.5746	0	0	0	0	0	0	86.8485	0	0	0.094947	0	0	0	34.3454	0	0	0	0	0	0	2.52984	0	122.302	0	0.348428	0	4.41589	0	0	0	0	0	0	0	0	0
ENSG00000075945	KIFAP3	35.2104	0.247839	953.022	0	0	54.6507	0	59.3188	0	0	4.29649	0.16475	0	0	0	26.777	5.48256	0	33.5375	0	0	778.66	172.16	0	1.39311	0	129.177	754.894	207.019	45.185	71.9128	254.644	129.781	12.7678	6.949	0	9.40755	442.461	55.9872	332.725	112.688	173.237	1.61876	0	28.4273	0.252868	0.189876	121.594
ENSG00000203260	AL356475.1	0	0	0	0.14253	0	0	0	0	0	0	0	0	0	0.129377	0	0	0	0	0	0	0	0	0	0	0	0	0	0	0	0	0	0	0	0	0	0.340299	0	0	0	0	0	0	0	0	0	0.0842892	0	0
ENSG00000120370	GORAB	0	0	0	0	8.58119	0	0	0	0	0	0	0	13.4163	0	0	0	0	0	0	0	0	0	0	0	0	0	0	0	0	0	0	0	0	0	0	0	0	0	0	0	0	0	0	585.886	0	0	0	153.27
ENSG00000117523	PRRC2C	17.6052	7.93085	322.293	169.895	5.44398	320.727	37.9562	9.33955	217.76	233.893	99.2284	552.737	8.36857	75.6857	727.423	7.47266	558.847	164.238	483.482	148.051	41.2859	3.70293	288.535	0.169482	55.2267	357.666	209.066	109.054	226.956	72.4666	80.7337	186.46	286.378	243.078	31.6874	70.7821	303.132	54.9567	21.9217	116.701	80.4292	214.95	10.2081	3.02159	12.9215	0.505735	2.84814	141.008
ENSG00000117533	VAMP4	0.187289	0	0	0	0	0	0	0	0	0	0	0	0	0	0	0	0	0	0	0.0651921	88.5532	0	0	0	0	49.7416	0	5.43008	0	0	0	9.93925	0	0	0	0	0	0	0	0	0	0	0.0330359	4.68346	0	0	0	0
ENSG00000010165	METTL13	0	0	0	0	0	0.125923	0	0	0	0	0.204595	0	0	0.129377	0	0	0.124604	297.826	0	0	140.489	0	0	0	0	0	363.158	264.264	3.55046	25.7896	16.4458	0.39757	8.60147	0	26.6841	0	7.66541	0	1.5771	0	0	0	0.0330359	0	0	0.842892	0	3.06539
ENSG00000197959	DNM3	0	33.0865	0	0	0	0	0	0	0	0	0	0	0	0	0.272087	0	0	0	0	0	0	0	0	0	0	0	79.6184	0.33938	0	204.825	2.84063	0	0	0	0	0	2.78742	0.802287	0	1.13028	0.974244	0.407618	0.0660718	0.151079	0	0.505735	0	0
ENSG00000135845	PIGC	0	0	0	0	0	0	0	0	0	178.128	0	0	0	115.793	0	0	0	0	0	0	0	0	0	0	0.0995076	0	0	0	0	0.213137	0.299014	0	0	13.9954	0	0	12.195	0	0	0	0	0	0	0	0	0	0.0949379	0
ENSG00000094975	SUCO	0	0	0	0	1.84542	0.125923	177.207	114.851	0.172826	0.230437	947.478	0	106.533	208.168	103.529	0	0.623018	289.397	0	3.19441	0.729434	0	0	0	0	0	0.270811	0.226253	1.63867	0.213137	0	1.19271	60.9692	0.245534	6.39308	0	2.78742	0	0.15771	0.141284	0.108249	0	1.98215	205.468	0	0	0	11.2398
ENSG00000203739	RP11-296O14.3	0	0	0	0	0	0	0	0	0	0	0	0	0	29.3686	0	0	0	0	0	0.782305	0	0	0	0	0.0995076	0	0	0	45.6097	0	0	0	0	0	0	0	0	0	0	0	0	0	0	0	0	0	0	0
ENSG00000117592	PRDX6	0.187289	0	131.671	0.14253	0	2.77031	0	0.25242	7.43151	160.384	0	0	0	0	0	0	0	228.095	0	0	54.5616	0	1.33457	0.169482	0.0995076	0	55.2454	0	0	0	36.0311	60.0331	75.1364	0	320.766	0	15.6793	0	28.2302	0	133.904	0	31.7805	81.1297	0	37.7616	10.9179	0
ENSG00000183831	ANKRD45	0	0	0	0	0	0	0.23286	0	0	0	0	0	0	0	0	0	0	0	0	0	0	0	0	0	0	0	0	0	0.273112	5.96783	0	0	0	0	0	0	60.278	0	0	0	0	0	0	0.151079	0.117468	0	0	0
ENSG00000076321	KLHL20	0	5.94814	0	0	0	0	0	0	0	0.69131	0	0	1.59401	22.5116	0	0	0	0	0	0	159.746	0	0	0	0	0	0	1.01814	0	8.31234	0	79.7128	49.5849	11.049	0.833879	0	38.6755	0	0	0	7.57745	0	0	634.836	0	0	34.0827	7.15258
ENSG00000120334	CENPL	0	0	0	0	0	126.805	0.46572	0.25242	25.2326	0.230437	0	0	387.478	0	17.8217	0	0	0	0.969291	0	0.145887	7.31092	0	0	0	0	0	1.01814	32.5003	0	0	0	1.51791	0.491067	45.5854	0	19.512	0	0.15771	0	0	0	0	0	0	0	0	0
ENSG00000117593	DARS2	0	0	0	0	0	0.881463	0	0.25242	0	0	0.204595	0	0	0.129377	0.272087	0	0	0	0	0	0	0	0.266915	0	0	0	0	0	0	0	0	0	12.1432	0	12.7862	0	2.78742	0	0	0	0.108249	0.135873	0	94.7268	0	0	0.0949379	51.0899
ENSG00000270084	GAS5-AS1	0	0	0	0	0	0	0	0	0	0	0	0	0	0	0	0	0	0	0	0	0	0	0	0	0	0	0	0	0	0	0	0	0	0	0	0	0	0	0	0	0	0	0	0	0	0	0	0
ENSG00000234741	GAS5	294.981	0	128.315	83.6648	0	1.88885	12.5744	269.332	178.529	5.53048	155.287	0.16475	0	1.81128	2.58482	0	0	0.255425	0.193858	0	0	73.7738	4.80447	136.603	0	0.507567	43.8714	109.054	11.7438	143.441	59.3542	32.6007	46.8021	86.9189	24.1825	0.340299	0	276.187	90.6835	30.5174	24.1396	155.846	282.49	0.302159	8.1053	38.4359	185.034	17.3706
ENSG00000185278	ZBTB37	0	0	0	0	0	11.7109	0.46572	73.4543	0	0	693.78	0	210.543	367.302	0	1388.98	0	1.27713	0.193858	0	0	0	151.074	0	58.0129	0.169189	168.715	1.35752	27.8574	5.96783	20.3329	67.3881	1.77089	97.968	1.3898	62.2747	0	244.497	187.36	40.5486	77.723	0.135873	1.71787	0	0	0.0842892	0	0
ENSG00000135870	RC3H1	15.545	675.485	0	0	0	0.75554	440.106	0	0.345651	3.68699	87.9757	0	264.208	62.1011	165.565	0	0.249207	0.51085	0	15.8417	1.60475	0	38.1688	3.22016	0.796061	0	124.302	9.50263	202.103	34.1019	38.8718	7.35505	147.237	198.637	0	45.6	378.044	1.90543	0.15771	0	49.0369	118.753	0	0.906477	0	8.34463	4.55702	67.4386
ENSG00000152061	RABGAP1L	0	173.611	0	0.14253	0	0.251847	64.0365	9.08713	33.3554	0.69131	2312.94	151.735	0	0.129377	2.99295	0	0	0.766275	20.7428	0	0	0	0	77.9618	0.39803	6.59838	11.9157	57.1289	0.546224	99.1087	5.83077	6.75869	2.78283	0.245534	75.3271	637.38	4.87799	0.100286	0	0.141284	0	0	0	0	0	0.0842892	10.0634	0
ENSG00000116161	CACYBP	2.80934	0	206.198	0	69.2031	1.00739	11.1773	0	3.62934	0.230437	0	0.16475	115.699	0	0.136043	0	0	0	536.793	0.32596	75.5693	1.13936	6.93979	1.52534	13.6325	0	5.14541	0.33938	45.3366	1.7051	58.1582	26.2396	220.602	108.28	144.817	0	18.8151	0	5.04673	95.7909	0	0	0	0	0.117468	0.0842892	0.0949379	265.667
ENSG00000120333	MRPS14	0	0	0	0	0	0	0	1.00968	8.46846	90.5616	0.613784	0	0	0	0	0	0	0	0	0	173.168	0	26.9584	0	0	0	0.541622	19.684	157.586	32.1837	1.64458	0	0	0.245534	0.27796	0	0	344.984	0	81.3799	0	4.48379	0	0	0	0	0	0
ENSG00000235750	KIAA0040	0	0	0	0.14253	0	6.29617	0	0	0	0	0	0	0	0	0	0	0	0	0	0	0	0	0	0	0	0	0	0	0	0	0	0	0	0	0	0	0	0	0	0	0	0	0	0	0	0	52.6905	0
ENSG00000116147	TNR	0	6.31989	0	0	0	0	0	0	0	0	0.204595	0.16475	0	0	0	0	0	0	0	0	2.33419	0	0	0	0	0	1.08324	19.9103	0.819336	278.144	8.22288	69.9723	19.4798	9.57582	0	12.5911	0	0	18.9252	0	142.997	0	0	0	0	0	0	0
NLG_000597	RP11-318C24.1-AS1	0	0	0	0	137.668	0	0	0	0	0	0.204595	0	0	0.129377	0	0	0	0	0.387716	0	0	0	41.1049	0	0	17.4265	0.270811	0	0	0	0	0	0	16.4508	0	0	0	0.100286	0	0.282569	48.7122	0	0	0	0	0.0842892	0	0
ENSG00000143207	RFWD2	5.80597	0.123919	3.01208	0.14253	443.177	0	0	11.3589	0	0	0	0	14.7446	0.517509	2.58482	0	0	0	0	0	0	0	2.66915	0	0	0	1.89568	0	0	0.213137	27.5093	4.57206	0	0.982135	61.4291	0	0	1.20343	0.630841	1.13028	35.3975	0	0	0	0	0	0	0
ENSG00000116183	PAPPA2	0	0	0	0	0	0	0	0	0	60.8353	0	0	0	0	0	0	0	0	0	0	0.145887	0	0	0	0	0	0	0	0	0	0	0	0	0	0	0	0	0	0	0	0	0	0	0	0	0	0	0
ENSG00000152092	ASTN1	0	0	0	0	0	0	0	19.4364	1.20978	0	0	53.0496	0	0	0	0	0	0	0	0	0	0	0	0	0	41.4513	1.08324	0	0	0	0.149507	0.39757	0.252984	0	0	221.875	0	0.300858	0.315421	0	10.6084	0	0	0	0	0	0	0
ENSG00000198797	BRINP2	0	0.495678	0	0	0	0	0	0	0	0	0	0	0	0	0	4.35905	0	0	0	0	0	0	0	0	0	0	0	0	0	0	0	0	0	0	1.66776	0	0	0	0	0	0	0	0	0	0	0	0	0
ENSG00000075391	RASAL2	35.7722	0	0	0	0	0	171.851	42.9115	0	0	0	0	0	0	0	0.311361	117.626	0	0	0	0	0.189894	0	0	0	0	0	31.9017	0.819336	0	0	38.7631	37.9477	46.4059	0	0	198.255	154.541	0	0	0.108249	8.28822	0	396.282	0	0	0	9.19618
ENSG00000260938	RP4-593C16.3	1.6856	0	0	0	0	0.251847	0	0.25242	0	102.083	0.204595	0	0	0	6.66612	0	0	0	0	0	0	15.3814	0	4.06757	0.597045	0	2.4373	13.6883	6.8278	0	25.1172	0	4.30073	0	0	0	32.0554	3.10886	0	0	0	0.679363	0	144.734	78.3512	0	0	0
ENSG00000116191	RALGPS2	0.374578	0	0.0860594	0	0	0	0	0.25242	0	0	0	0	0	0	0.136043	51.6859	0.124604	0	0	0	0	0	0	34.9133	0.0995076	0	0	0	23.2145	0	0	0	9.10744	0	0	0	0	0	0	0	0.108249	0	0	0	0	0	0	0
ENSG00000116194	ANGPTL1	0	0	0	0	0	0	0	0	90.7335	0	0	0	0	0	0	0	0	0	0	0	0	0	0	0	0	0	0	0.113127	0.273112	0	0	0	0	0	0	0	2.439	0	0	0	0	0	0	0	0	181.39	0	0
ENSG00000116199	FAM20B	0	0	0.172119	0	0	511.375	0	0.25242	0.345651	0	0.204595	0.16475	0.132834	23.676	31.9702	0	11.2143	0	0	0	0	0	0	0	0	0	0	546.401	0	22.8057	0	0.993925	0	0	0	0	206.269	0	0	5.79266	8.98469	0	0	0	0	0	0	0
ENSG00000186283	TOR3A	0	0	0	0	0	0	0	0	0	0	0	10.3793	0	0.258754	0	0	0	0	0	0	0	0	0.53383	0	0	0	0	0	0	0	0	0	0	155.177	0	0	0	0	0	0	0	0	0	0	0	0	0	0
ENSG00000143322	ABL2	0.374578	23.1729	0	0	0	0	0.46572	0.25242	18.838	0.230437	0	0	0	0	0.136043	0.311361	0.373811	0.766275	0	0.32596	2.1883	13.6724	1.8684	0	0	0	0.270811	0.113127	0.273112	0	0	148.89	4.8067	4.91067	1.11184	0	0.348428	0	11.5129	16.1064	0.108249	0	0	0	0.117468	0	2.08863	71.5258
ENSG00000057252	SOAT1	0	0	10.069	0	0.645896	0	523.004	249.391	183.887	1.61306	0	0.16475	27.4967	0	15.781	0.311361	0	0	0.193858	417.294	36.4717	0.094947	4.00372	0	0	0	0	0	18.5716	0	0	0	0	0	0	0.340299	121.95	0	56.4603	0.141284	0	0	0.594646	0.151079	0	0	0	0
ENSG00000169905	TOR1AIP2	0.187289	28.3776	0	0	115.708	10.9553	99.4313	790.833	9.15976	56.9178	45.6246	0.16475	541.3	0.388132	190.733	0.311361	19.189	17.1135	99.4493	0	0.145887	141.851	309.088	160.669	107.568	0.507567	408.654	1.58377	337.293	151.114	65.9325	145.312	510.016	0	507.555	273.941	345.989	559.395	142.886	80.8147	441.657	237.913	16.8813	23.7195	0.234936	572.576	3.32283	30.6539
ENSG00000143337	TOR1AIP1	0.187289	0.123919	0	0	0	488.331	0	321.583	0	0	0.204595	0.16475	0.132834	0	0	0	0.249207	0.255425	0	0	16.0475	0	10.1428	0	0	0	0.270811	0.113127	53.53	103.158	0.149507	0	23.2746	420.845	0	0.340299	0.696856	0	60.8762	0	8.87644	11.4133	0	0	0	0	0	0
ENSG00000135837	CEP350	0	0	439.161	6.2713	0	64.3468	438.941	0.757261	0.345651	0	40.1006	0	25.7699	0	686.474	0	0	40.868	0	234.105	0	0.094947	8.27436	0	0	0	4.06216	1.6969	10.3783	0	24.2201	2.78299	0	27.9908	58.9275	30.9672	10.4528	0	309.112	20.6275	244.21	0	23.1251	10.1223	3.17164	63.8912	0	0
ENSG00000116260	QSOX1	0	0	0	0	0	0.125923	0	0.25242	0	0.460873	0	0	0	0	0	0	0.124604	0	0	0	0	0	0	0	0	0	0	2.60191	0	0	0	4.17449	0	0.245534	0	0	0	25.0715	0.315421	0	0	0	0	0	0	0	0	0
ENSG00000230124	RP5-1180C10.2	0	0	0	0	0	0	0	0	0	0	0	0	0	0	0	0	0	0	0	0	0	0	0	0	0	0	0	0	0	0	0	0	0	0	0	0	11.8465	0	0	0	0	0	0	0	0	0	0.189876	0
ENSG00000135847	ACBD6	0	0	68.5894	0.570118	0	0	0.46572	0	0	0	0	0	0	4.91634	0	3.42497	0	0	0	0	0	0	0	4.7455	0	14.3811	0	12.3308	0	63.5148	11.512	1.98785	42.7544	0	67.2663	0	15.3308	0	113.236	0.282569	11.1497	0	0	0	0	0	0.0949379	17.3706
ENSG00000143324	XPR1	0.187289	0	0	0	18.5464	4.65916	0	0	0	0	95.9549	0.329501	0	0	0.136043	0.311361	1128.91	0.51085	0	0	0.291773	0.189894	597.089	0	3.9803	303.018	0	34.6167	203.195	28.7735	173.727	0	0	115.892	0	84.7344	43.9019	24.6703	392.541	8.47707	2.48973	1.22285	0.0330359	0	0	0	0	73.5694
ENSG00000135823	STX6	0	0	0	0	0	0.251847	0	0	0	0	0	0	0	0	0	0	0	0	45.3628	0	67.5455	0	0	0	0	0	0	0	0.546224	14.7064	0	0	0	0	0	12.5911	0	1.00286	1.41939	93.5303	17.1034	0	193.062	0.906477	0	1.01147	3.70258	0
ENSG00000162783	IER5	0	0	0	178.304	0.369083	0	0	0	0	17.2827	0	0	26.6997	35.5787	1.90461	0	0	0	0	0	0	0	0.800745	0	0	0	0	0	0	0	0.598027	0	0	0	0	0	0	0	0	0	0	0	0	0	0	0	1.32913	0
ENSG00000198216	CACNA1E	64.0529	78.9367	0	0	0	0	0	0	0	0	3.27351	0	0	0	0	0	29.9049	0	0	0	0	0	0	0	0.0995076	0	0	0	0	0.639411	6.12978	70.5687	0	16.6963	0	21.4388	0	0	0.473131	0	35.7223	0	0.0330359	229.943	0	1.26434	0.0949379	0
ENSG00000135821	GLUL	2.43476	0.123919	0.258178	429.584	18.5464	0.125923	293.404	16.1549	478.9	647.296	0.204595	175.624	0	0	0	0	0	62.5792	42.8427	34.291	0	270.789	0.53383	48.6414	0	0	0	0.226253	70.4629	51.1529	0	0	11.1313	12.2767	637.362	421.971	0	0	63.3996	0	0.108249	0	3.99734	0	405.03	0.168578	63.1337	5.10899
ENSG00000135828	RNASEL	0	0	0	0	0	0	0	0	0	0	0	0	0	0	0	0	0	0	0	0	0	0	0	0	0	0	0	0	0	0	0	0	0	0	0	0	0	0	0	0	0	0	0	0	0	0	0	0
ENSG00000143333	RGS16	0	0	0	0	5.16717	0	346.496	0	0	180.662	0	0	0	0	0.136043	0	0	0	202.582	0	0	0	0	0	0	0.169189	0	0	72.6478	0	0.149507	0	0	0	0	0	0	0	0	0	0	0.135873	0	0	0	590.024	0	0
ENSG00000135838	NPL	0	0	0	0	0	0	0	0	0	0	0	0	0	0	0	0	0	0	0	0	0	0	0	0	0	0	0	0	0	0	0	0	0	0	0	0	0	0.100286	0	0.141284	0	0	0	0	0	0	0	0
ENSG00000135829	DHX9	480.397	0	0	0	4.15219	250.839	2.79432	164.073	0	237.35	17.186	0	1.72685	0.258754	38.0921	0	0	3.32053	432.11	0	349.399	1.04442	0.53383	0	0	0	68.2444	3.3938	49.1602	31.9705	31.3964	55.461	8.0955	0	1.94572	29.606	0	0.100286	0.15771	1.69541	136.719	0	48.1664	0.151079	0	72.8259	10.2533	136.921
ENSG00000135862	LAMC1	0	0	496.046	0	0	393.385	0	244.848	5.70325	0	0	0	0	0	0	0	0	0	0	0.0651921	0	0.094947	377.952	8.30463	0.199015	0	0	3.95943	0	5.96783	28.7053	0	0	0	0.55592	0.340299	4.87799	0.100286	0	0.847707	0	0	0	0	0	168.073	383.074	65.395
ENSG00000157064	NMNAT2	0	0.123919	0	0	0	0	0	0	0	0	263.518	0	0	0	0	0	0	0.255425	0	0	0	0	0	0	0	0	0.541622	0	0	57.7601	0.149507	5.96355	0.505969	178.257	0	347.105	14.634	0	0.315421	0.141284	27.0623	0.815235	0	0	0	0	0	0
ENSG00000116698	SMG7	0	0	0	0	0	0	0	0	0	33.8742	37.0316	0	0	0.129377	0	0	0	0	0.193858	0	0.145887	52.9804	0	0	0	0	0	11.0864	79.4756	2.13137	0	0.198785	5.05969	0	0	0.340299	127.873	0	125.695	0.423853	0	66.5775	0.759826	0	0	0	0	5.10899
ENSG00000162704	ARPC5	51.13	0	0	0	0.553625	1.88885	0.23286	1.51452	6.39455	0.230437	1310.84	0	119.02	0.129377	0.136043	1330.13	0.124604	6.1302	0.193858	18.7753	0	0.094947	211.664	10.5079	44.5794	0.169189	266.478	475.132	281.032	172.215	154.291	119.867	270.946	54.9996	38.9144	138.502	193.029	537.833	369.042	258.692	102.079	475.554	207.432	68.2879	0	408.381	0	254.428
ENSG00000143344	RGL1	0	0	0	0	877.219	0.629617	0.23286	1.76694	1.55543	0.460873	0.409189	0	590.316	0	140.805	0	0.373811	0.255425	0	0.0651921	0	0	618.442	1.01689	0.0995076	0	25.9979	564.502	1.09245	113.815	2.69112	2.18664	13.1552	77.8342	0	0	0	22.3638	232.15	0	0.108249	0	0.495539	0.302159	0	1.34863	0	0
ENSG00000173627	APOBEC4	0	0	0	0	0	0	0	0	0	0	0	0	0	0	0	0	0	0	0	0	0	0	0	0	0	0	0.541622	0	0	0	0	0	0	0	0	0	0	0	0	0	0	0	0	0	0	0	0	0
ENSG00000198756	COLGALT2	0	0	0	0	0	0	0	0	0	0	0	0	0	0	0	0	0	0	0	0	0	0	0	0	0	0	0	0	0	15.7721	0	2.58421	0	14.732	527.29	0	201.043	0	0	0	0	0.135873	0	0	0	0	0	0
ENSG00000198860	TSEN15	0	0.123919	0	0.14253	306.339	12.3405	0	27.7662	0	0	0	0	0	0	0	0	0	0	0	0	0	0	0.266915	0	0	0	0	41.5175	21.5759	20.248	118.26	0	82.2199	0.245534	3.33552	0	0	49.5412	159.918	0.282569	61.5938	1.08698	0.0330359	0	0	0	0	0
ENSG00000116667	C1orf21	0	41.1413	0	0	0	0	0	0	0	0	0	0	2.12535	15.1371	0	0	0	1.27713	0	0.0651921	0	216.194	0	0	2.18917	0	0	0	1.09245	0	50.0848	27.6311	59.4513	0	0	0	0	0	0	14.2697	0	260.332	0	0	0	0	0	0
ENSG00000230470	GS1-115G20.1	0	0	0	0	0	0	0	0	0	0	0	0	0	0	0	0	0	0	0	0	0	0	0	0	0	0	0	0	3.82357	0	0	0	3.03581	0	0	0	0	0	0	0	0	0	0	0	0.117468	0	0	0
ENSG00000116406	EDEM3	0	0	0	0	0.0922709	0	0	0	0	0	0	0	0	0	11.1556	0	0	0	0.193858	0	0	0	41.1049	121.858	0	0	0	32.6936	2.1849	180.527	83.2753	105.754	52.1148	0	0.27796	63.6359	141.462	0.702001	0	0	0	483.434	38.5859	0.151079	0	0.0842892	0	134.877
ENSG00000121481	RNF2	0.187289	0	0	0	1.93769	0	245.435	3.53388	49.4282	33.6437	0	0	0.398503	805.503	7.21029	69.4335	0	1.27713	1.16315	1.69499	2.48007	10.4442	128.653	17.2872	82.4918	0	18.1443	6.10883	17.4792	23.0188	6.27929	26.6372	3.2888	56.4728	43.3617	0.340299	19.1635	0.802287	0.315421	121.222	1.62374	3.26094	1.81697	0.302159	14.6835	0.590024	0	0
ENSG00000121486	TRMT1L	0	0	75.6462	0	0	0	0	0	0	137.11	0	0	0	0	0	0	0	2.29883	0	0	0	0.094947	0	0	0	0	0	0	38.2357	2.34451	0	0	3.03581	0	0	0	0	0	0	0	0.108249	0	0	0	0	0	0	0
ENSG00000116668	SWT1	0	0	0	0.14253	0	0	0	0	0	0	2.45514	0	11.4238	1.29377	0	0	0	0	0	0	0	0	2.40223	1.01689	0	0	0	0	0	0	0	0	87.2796	0	0	0	0	0	0	0	0	0	0	0	0	0	0	0
ENSG00000238061	RP4-635A23.4	0	0	0	0	0	0	0	0	0	0	0	0	0	0	0	0	0	0	0	0	0	0	0	0	0	0	0	0	0	0	0	0	0	0	0	0	0	0	0	0	0	0	0	0	0	0	0	0
ENSG00000116679	IVNS1ABP	394.244	2.47839	0	0.14253	0	945.432	77.5424	17.9218	3.80217	61.5266	196.411	0	0.132834	0.905641	67.0693	0	894.903	0.255425	0	0	632.857	0	4.53755	3.72861	0	0.169189	1.08324	436.216	36.8701	0	5.08323	34.9862	26.5634	56.9638	180.118	0	13.5887	0.50143	69.0771	458.892	28.4696	441.314	0	73.7268	0	234.914	114.685	4.08719
ENSG00000143341	HMCN1	0	0	0	0	0	0	0	0	0	0	0	0	0	0	0	0	0	0	0	0	0	0	2.13532	0	0	0	0	0	0	0	0	0	0	0	0	0	0	0	0	0	0	0	0	0	0	0	0	0
ENSG00000047410	TPR	2.62205	0.247839	1.72119	0	0.369083	29.7179	0.23286	137.064	44.0706	157.158	83.0654	438.895	159.933	0.129377	26.5284	0	1125.17	0.255425	0.387716	0	9.9203	0	123.048	312.695	0.0995076	0	131.343	2.1494	47.2484	3.62333	2.39211	10.9332	122.95	57.4549	41.416	153.134	306.268	36.9052	0.15771	0.565138	14.2889	397.291	0	0	0.117468	23.0952	691.148	0
ENSG00000157181	C1orf27	0	0	0	0	0	19.77	0.69858	0	235.389	24.8872	0	0	0	0	0	4.98177	0	0.51085	73.6661	0	142.385	0	67.2626	0	0	0	0	0	0	0.213137	2.54162	5.56598	0	0	0	0	8.36227	0	0	1.55413	74.8003	0	0.0330359	0.302159	17.8552	1.18005	0	0
ENSG00000262180	OCLM	0	0	0	0	0	0	0	0	0	0	0	0	0.132834	0	5.84986	0	0	0	0	0	0	0	4.00372	0	0	0	0	0	0	0	1.34556	0	0	0	0	0	0	0	63.715	0	0	0	0	0	0	0	0	0
NLG_000249	LINC-PDC-1,LINC-PTGS2-1	0	0	0	0	0	0	0.23286	0	0	0.230437	0	0.16475	0	0	0	0	0	0	0.193858	0	0	0	0	0	0	0	0	0	0	0	0	0	0	0	0	0	0	0	2.52337	0	0	0	0	0	0	0	0	0
ENSG00000162670	BRINP3	0	0	0	0	0	0	0	0	0	0	0	0	0	0	0	0	0	0	0	0	0	0	0	0	0	0	0	0	0	0	0	0	0	0	0	0	1.74214	0	0	0	0	0	0	0	0	0	0	0
ENSG00000237457	RP11-547I7.2	0	0	0	0	0	0	0	0	0	0.460873	0	0	0	0	0	0	0	0	0	8.67054	0	0	0	0	0	0	0	0	0	0	0	0	0	0	0	0	0	0	0	0	0	0	0	0	0	0	0	0
ENSG00000116741	RGS2	0	0	0	0	0	0	0	642.157	34.0467	0	0	0	0.132834	0	511.387	0	0	319.537	0	0	0	0	18.4171	0.169482	0	0	0	0	0	0	0	13.7162	3.54178	0	0	0	0	0	0	0	0	0	0	0	0	0	0	0
ENSG00000116750	UCHL5	0	0	0	4.70347	0	0	0	14.8928	0	0	0	0	119.285	0	0.136043	0	0	0.255425	0	0	0	0.379788	0	2.54223	0	0	102.096	0.678759	0	0.213137	0.149507	18.6858	81.461	0.245534	84.4998	146.328	4.87799	144.512	0	0.565138	51.7432	0.815235	0	349.9	0	0	0.189876	3.06539
ENSG00000116747	TROVE2	592.021	23.6686	3169.4	18.8139	502.599	335.712	1477.5	886.753	2.76521	789.706	1138.98	931.004	219.841	972.399	927.679	1268.48	0	0.51085	0.387716	313.313	502.142	4.74735	64.5934	2.20327	0.597045	47.5421	860.366	585.091	293.869	287.735	673.528	971.661	906.696	556.379	1322.81	1172.67	591.979	282.606	1330.29	867.769	1272.04	1166.87	349.817	977.635	257.02	190.494	479.721	426.09
ENSG00000272579	RP11-101E13.5	109.564	0	194.58	1.4253	0	3.02216	159.509	54.2704	0.345651	40.7873	0	14.3333	0.929841	56.0203	80.9458	0	0	0	0	1.30384	26.6973	0	18.1502	0	0	4.06054	50.9125	24.3222	27.8574	24.2976	33.639	48.5036	37.1887	18.415	111.74	136.8	47.7346	0	121.437	73.1854	97.8573	37.5008	16.8153	151.382	18.9124	0.0842892	9.49379	22.4795
ENSG00000134371	CDC73	0	0	3.09814	0	29.988	0	0	5.55325	0.691303	83.6485	0	1837.46	0	0	0	18.0589	0	406.381	0	4.62864	6.12724	0	3.20298	0.169482	0	0	0.270811	0.565633	0	21.5268	0	0	117.385	0	0	0.340299	56.0969	0	0	0	0	1.63047	0	0	0	0	0	18.3924
ENSG00000162630	B3GALT2	811.524	0	0	0	0	0	0	0.25242	0	0	0	0.16475	0	0	101.76	0	0	375.22	0	0	1.45887	0	0	4.7455	0	20.4719	0	20.3628	47.2484	101.027	0.598027	110.326	0	13.5044	0	0	0	0	148.405	0	0	752.054	0	0	0	0	0	0
ENSG00000162687	KCNT2	0	0	0	0	0.830438	0.125923	0	0	11.0608	138.953	0.409189	0	293.298	0	4.48943	0	0	0	0.193858	0	0	0	0	0	0	0	0	0	0	0	0	0	56.1625	3.92854	0	1.70149	0	0	0	0	1.51549	0	0	0	0	0	0	0
ENSG00000066279	ASPM	0	0	0	0	0	3.90362	0	0	0	0	0	0	0	0	1336.35	0	0	0	0	14.6682	0	0	0	0	0	0	1.08324	0	236.242	0	0.149507	0	102.965	0	0	0	144.249	0	0	0	0	0	0	0	0	0	0	0
ENSG00000177888	ZBTB41	3.37121	0	0	973.762	0	0	0	0	0.518477	0	462.793	28.3371	0	0	0.136043	0	0	16.3472	0	7.75785	0	0	0	175.584	0	0	315.766	0	0	0.213137	59.8027	89.4533	0	17.4329	0	0	175.956	76.0167	430.865	0	0	0	85.1335	1.20864	0	1.60149	0	0
ENSG00000134376	CRB1	0	0	0	0	0	168.36	0	0	0	229.976	0	0	0	0	1.08835	950.896	0	260.278	0	0	0	0	0	0	0	0	0.541622	1.92315	242.25	0	0.149507	0.198785	1.01194	1.96427	2.7796	2.04179	7.66541	0.200572	2.68108	0.141284	0	0.135873	0	0	0	0	0	0
ENSG00000213047	DENND1B	0	0	0	0	435.703	74.7985	0	0	0	0	0	0	0	155.511	0	0.311361	0	0.255425	0	0	0	0	0	0	0	0	6.49946	0	0.819336	0	0	0.198785	0	0.245534	0	0	171.775	0	0	0.423853	0	0	0.0330359	0	0.234936	0	0	0
ENSG00000143355	LHX9	0	0	0	0	0	0	0	0	0	0	0	0	0	0	0	0	0	0	0	0	0	0	0	0	0	0	0	0	0	0	0	0	0	0	0	0	0	0	0	0	0	0	0.132144	0.453238	0	2.3601	0	0
ENSG00000151414	NEK7	0	0	0	0	0	211.551	0.23286	0	0	0	0	0	0	0	0	0	0	0	0	0	0.87532	0	0	0	0	6.42919	0	0	0	0	0	0	0	0	0	0	54.3548	0	0	0	0	0	0	0	0	3.1187	0	0
ENSG00000229989	MIR181A1HG	0	0	0	0	0	0	0	0	0	0	0	0	0	0	0	0	0	0	0	0	0	0	0	0	0	51.4335	0.812433	0	73.194	35.807	12.2596	1.19271	0.505969	201.829	0	0	0	126.661	208.966	27.833	0	0	0	11.1799	0	0	0	0
ENSG00000162702	ZNF281	0	280.182	0	292.186	535.263	0	0.23286	0	0	0	0.204595	0.16475	1.46118	0	0	0	50.4645	0	0	0	25.6761	55.7339	0.266915	0	0.298523	6.09081	109.949	37.1055	56.8073	0	0	28.8238	0.252984	48.8612	0.27796	0	0.348428	0	132.634	21.6165	0	0	0	0.302159	503.703	0	0.189876	104.223
ENSG00000118193	KIF14	0	0	0	0	0	0	0	0	0	0	0	0	0	0	0	0	0	0	0	0	0	0	0	0	0.0995076	0	0	0	112.795	0	0.149507	0	0.252984	0	0.27796	0	0.348428	0	0	0	0	0	0	0.151079	0	0.505735	0	0
ENSG00000118197	DDX59	0	0	0	0	0	61.1987	0	82.0366	0.172826	0.230437	12.0711	0	0	0	0	0	0	0	0	1.36903	0	0	31.496	0	0	0	0	0	2.45801	11.9357	0	0	1.01194	0	0.55592	0.340299	4.87799	0	0	0.565138	0	0	0	0	0	0	0	0
ENSG00000118200	CAMSAP2	0	0.123919	0	0	56.7466	0.125923	57.7493	0	0.691303	2.30437	0	660.814	0	0	0.272087	0.311361	0	0	0.387716	0.0651921	2.33419	0.094947	88.6158	0	0.0995076	0.169189	440.339	0	2.45801	63.7279	0	122.054	126.998	118.347	0	0.340299	0	0	0.630841	272.962	54.7741	6.9295	0	0	529.899	907.457	0.189876	1.0218
ENSG00000231333	RPL34P6	0	0	0	28.0783	0	0	0	0	0	0	0	0	0	0	0	0	0	39.5909	0	0	0	0	0	0	0	0	0	0	0	0	0	0	0	0	0	0	19.512	0	0	0	0	0	0	0	0	0.0842892	0	0
ENSG00000116852	KIF21B	0	7.93085	0	24.8001	0	0	0	0	0	0	20.4595	0	0	0	2.72087	0	2.24287	0	0	0	0	0	0	2.37275	0	449.197	7.04109	0.113127	0.546224	105.29	46.7956	23.4566	10.8783	2.70087	0	90.5195	141.462	200.973	421.087	0	1.40724	328.268	0	0.151079	0.117468	0.421446	0	66.4168
ENSG00000116857	TMEM9	0	0.371758	0	0	0	0	0	28.7759	173.863	0	0	0	0	0	0	0.934082	0	0	0	2.86845	0	0	0	0.508447	0	0	0	0	0.273112	30.2654	91.6477	1.98785	0	53.0353	0	0	254.352	16.7477	0	0	0.108249	0	0	0.302159	35.123	72.2358	15.1901	0
ENSG00000159176	CSRP1	0	0	0	0	0	0	0.69858	0	0	117.984	0	0.16475	25.2385	0	0	0	0	0	0	0	0	0	0	0	0	0	0	0	0	0	0.149507	0	4.8067	26.2721	0	0	0	0	0	0	0	0	0	0	0	0	54.3045	0
ENSG00000134369	NAV1	3.18392	0.123919	0	4.27589	26.2049	7.80725	8.1501	3.28146	0.172826	90.792	1.63676	0.494251	0.398503	306.883	97.271	0	0	21.2003	0.387716	0.0651921	119.919	1.32926	44.3079	9.49101	411.563	0	0.541622	35.0692	2.1849	67.1381	773.698	213.893	112.578	37.0756	1.66776	1.3612	421.249	257.334	219.06	7.91193	55.5319	114.133	1.88305	0.151079	30.5417	0	0.664565	219.686
ENSG00000235121	RP11-90L20.2	0	0	0	0	0	0	0	0	0	0	0	0	0	0	0	0	0	0	0	0	0	0	0	0	0	0	0	0	0	0	0	0	0	0	0	0	0	0	0	0	0	0	0	0	0	0	0	0
ENSG00000198700	IPO9	0	0	0	2.423	0.0922709	10.4516	0.23286	69.4156	5.53042	2.07393	0	0	0.664172	0.646886	1.76856	253.759	340.916	0.255425	0	0	0	44.72	0	0	0	410.622	92.6174	471.625	0.546224	225.286	90.4516	34.5886	42.2484	139.218	201.799	396.788	21.951	0	0	62.0239	0.108249	0	0.0330359	44.4174	3.40658	68.0214	3.13295	51.0899
ENSG00000134375	TIMM17A	0	0	0	0.570118	0	0.629617	0.46572	0.25242	26.2695	128.584	0	0	486.174	7.11575	5.57778	0	16.5723	14.0484	0	0	5.5437	97.7005	42.4395	226.428	53.6346	0.169189	144.071	4.63819	102.144	89.0912	94.6378	2.58421	191.762	65.803	131.753	25.5224	268.29	49.6415	42.1087	0.282569	88.6562	14.4025	56.8218	0	0.117468	0	347.757	33.7193
ENSG00000176393	RNPEP	0	0	0	0	0	0	0	180.481	0	0	0	0	0	0	0	0	0	0	0	0	0	0	0.800745	0	0	0	0	0	0	0	74.1554	1.19271	0	0	0	0	0	0	0	0	0	0	0	0	0	0	0.759503	0
ENSG00000273478	RP11-465N4.5	0	0	0	0	0	0	0	60.5809	0	0	0	0	0	0	0	0	0	0	0	0	0	0	0	0	0	0	0	0	0	0	0.747534	0	0	0	0	0	0	0	0	0	0	0	0	0	0	0	0	0
ENSG00000077152	UBE2T	0	0	0	0	0	46.7176	0	0	0	6.68266	0	0.659001	0	0	305.553	0	0	0	0	463.32	0.145887	0	0	0	0	0	0	37.2186	116.346	0	11.3625	0	36.4297	79.7985	176.227	0.340299	49.1283	0	4.41589	0	0.108249	13.859	0	0	0	0	0	0
ENSG00000077157	PPP1R12B	0	0	0	0	353.582	0.125923	0	0	0	0	0	0.16475	0	0.258754	0.272087	0	0.373811	0	0.193858	0	0.145887	0	2.66915	0.169482	0	108.619	28.9768	0.113127	0	0.213137	0	66.7918	3.54178	0	14.7319	0	0	0	11.8283	0	0	0	0	0	0	0	0.0949379	6.13079
ENSG00000117139	KDM5B	115.932	25.4035	326.682	0	0	0.125923	0	11.3589	28.8619	0.230437	602.122	2.80076	0	89.9172	1242.08	0	306.276	1034.47	1005.54	0	46.2461	12.8178	28.0261	0.847411	201.602	83.9178	25.727	2.82816	21.849	1.49196	109.738	121.06	11.6373	9.08475	78.9406	211.666	137.629	15.7449	654.971	60.611	67.3311	8.28822	13.4456	0	1.99696	3.96159	0.0949379	1.0218
ENSG00000214796	RP11-480I12.5	0	0	0	0	0	0	0	0	0	0	0	0	0	0	3.40108	0	0	0	0	1.43423	0	0	0	0	0	0	0	0	0	0	0	0	0	0	0	0	0	0.100286	0.15771	0	0	0	0	0	0	0	0	0
ENSG00000183155	RABIF	0	0	0	0	0	0	0	0	0	0	0	0.16475	1.72685	0	0	512.811	0	1.27713	0	630.407	0.145887	0	0.266915	0	0	0	0	51.5857	37.1432	0	0	0	0	0	0	0	73.1699	8.92545	58.1951	0	0	0	0	0	0	11.2105	407.758	0
ENSG00000117153	KLHL12	0	0	390.968	0	103.343	0	0	0	0	0	0	0	0	0	0	0	0	0	0	0.0651921	0	0	0	0	0	0	8.66595	0	0	0	0	21.27	5.81864	0	0	0	122.647	0	0	5.65138	0	0	0	0	0	0	0	0
ENSG00000159346	ADIPOR1	0	0.123919	0	0	0	78.0725	3.26004	0	8.46846	10.1392	0	2.14175	0	0	0.136043	0	4.98415	14.3038	0	0.32596	6.85668	0	55.5183	0	0	1.35351	2.4373	0	0	0	3.28915	0	3.79477	0.982135	9.17267	0	0	0	4.5736	0	1.08249	4.34792	4.95539	0	5.87341	0	215.794	152.248
ENSG00000159348	CYB5R1	0	0	0	0	0	0	0	0	0	0	0	0	0	0	0	0	0	0	0	0	0	0	0	0	0	0	0	22.1728	0	8.0992	0	0	0	0	0	0	0	0	0	0	0	19.4298	0	0	0	0	0	0
ENSG00000163444	TMEM183A	8.05344	0	1.72119	36.4876	0	0.251847	2.56146	0	0	0.230437	0	0	1.19551	9.31516	0	0	0	413.533	22.4876	0	9.04498	8.73512	1.8684	0	8.55765	0	27.6227	0	12.8363	44.3325	157.58	0	3.03581	0	0	0.680598	1.74214	51.4467	65.9229	0	13.8559	4.89141	0	0	9.63239	0	0	0
ENSG00000159388	BTG2	0	0	0	0	0	10.8294	446.626	0	0	213.384	0	0	0.664172	0	495.878	0	0	0	0	0	0	0	189.243	0	0	0	0.270811	0	0	0	0	0	0	0	0	0	93.0303	0	0.15771	0	0	0	0	0	0	0	0	0
ENSG00000058668	ATP2B4	0	0.123919	32.1002	0	85.9964	0	0	99.2012	0	189.188	0	0.329501	212.269	5.6926	0	0	0	501.4	0.193858	431.506	0.291773	0	0.266915	0.169482	0	212.332	0	0.113127	65.5469	9.16489	0	0	62.2341	0	46.9752	0	0.696856	0	0	0	0	0	0	0	0.117468	8.85036	13.9559	0
ENSG00000058673	ZC3H11A	19.8527	68.8992	0	103.904	478.978	340.874	0	288.264	210.502	26.0393	0	0	9.29841	178.67	566.484	227.605	0	0	0	2.67287	38.5141	95.5167	95.0217	0	8.45814	2.87622	246.709	0.113127	169.33	0.639411	172.381	4.57206	217.314	240.869	170.111	69.421	3.13585	0.100286	2.9965	167.846	252.221	0	5.68218	0	0.822277	0.0842892	0.189876	0
ENSG00000257315	ZBED6	0	184.516	0	0	0	0.251847	0	0	337.356	0	0.204595	0	112.511	16.9484	0	0	0	0	0	0	0	0	0	0	0	0	0	0	0	0	0	0	0	0	0	0	5.22642	0	0	0	0	0	0	0	0	0	0	0
ENSG00000182004	SNRPE	166.687	0	111.705	167.187	7.56621	68.2505	0	4.79599	0	289.428	3.27351	0	11.6894	99.4911	61.2195	0	0.124604	0	0	0.130384	0	18.3248	51.5146	1.8643	196.03	4.39892	43.0589	0	25.9457	38.1515	25.2667	27.8299	62.2341	64.5754	103.957	95.2837	24.0415	0	0	56.7964	6.06196	60.8709	50.9083	33.2375	20.9093	149.023	0	42.9155
ENSG00000143845	ETNK2	0	0	0	0	0	0	0	0	0	0	0	0	0	0	0	0	0	0	0	0	0	0	0	0	0	0	0	0	0	0	0	9.93925	0	0	0	0	0	0	0	0	0	0	0	0	0	0	0	0
ENSG00000143850	PLEKHA6	0	0	0	0	0	0	0	0	0	0	0	0	0	0	0	0	0	0	0	0	0	0	0	0	0	0	0	0	0	0	0	0	0	0	0	0	0	0	0	0	0	0	0	0	0	0	0	0
ENSG00000158615	PPP1R15B	0	0	85.2849	0	60.991	17.7552	0.23286	290.283	229.858	0	52.99	672.676	36.5295	0.129377	4.62547	0	0	0	0.193858	128.689	10.358	0	21.6201	0	0	0	0.541622	95.3657	12.8363	72.8928	0	0	33.1409	8.10261	2.22368	0	111.497	185.93	0.473131	0	0	0	0	0	0	0	0	1.0218
ENSG00000133056	PIK3C2B	260.894	0.123919	193.376	0	0	20.0218	0.23286	0.25242	0	17.0523	23.1192	0.329501	9.56408	56.926	0.544173	0	0	0.255425	0	0.0651921	0	0	0	0.169482	343.401	0.338378	18.1443	0	0	0	0.448521	21.27	27.0693	0	0.27796	0.340299	53.3095	30.9883	187.991	0	0.108249	3.80443	73.2076	0	0	0.0842892	0	0
ENSG00000198625	MDM4	31.09	52.7897	16.6095	33.637	19.3769	7.05171	625.695	1499.12	188.034	7.60441	22.3008	208.409	254.378	130.542	73.5994	0.311361	6.60399	144.826	200.643	53.0011	130.277	113.746	119.578	727.757	0	9.3054	56.0579	225.801	45.8828	22.3794	160.869	73.3517	169.247	134.552	283.241	2.72239	179.092	15.6446	38.4813	228.598	47.7379	206.934	43.1779	45.626	15.0359	23.5167	293.453	15.327
ENSG00000236779	RP11-430C7.2	0	0	0	0	0	0	0	0	0	0	0	0	0	0	0	0	0	0	0	0	0	0	0	0	0	0	0	0	0	0	0	0	0	0	0	0	0	0	0	0	0	0	0	0	0	0	0	0
ENSG00000170382	LRRN2	0	0.123919	0	0	0	0	0	0	0.345651	0.230437	0	0	1.59401	0	0	0	0	1.78798	0	0	0	0	0	0	0	0	0	0	0	0	0	16.6979	0	2.9464	0	0	222.994	0	0	0	0	0	0	0	0	0	0	0
ENSG00000240219	RP11-430C7.5	0	0	0	0	0	0	0	0	0	0	0	0	0	0.129377	0	0	0	0	0	0	0	0	0	0	0	0	0	0	0	0.213137	0	0	0	0	0	0	0	0	0	0	0	0	0	0	0	0	0	0
ENSG00000163531	NFASC	64.6148	0	0	0	0.0922709	0	0	0	0	0	0	0	0	0	0.136043	0	0	0	0.193858	0	0	0	0	0	0.199015	0.169189	26.8103	0.226253	2.1849	10.2306	141.284	57.2501	2.78283	0.245534	0	0	0.348428	0.100286	85.0059	0.141284	69.6043	3.26094	0	0	0	0	0	0
ENSG00000184144	CNTN2	0	0.123919	0	0	0	0	0	0	0	0	0	0	0	1.03502	0	618.674	3.3643	0	0	0	0	31.2376	0	0	0	0	0	0	1.36556	0	0	0	20.7447	0	0	0	0	0	0	0	0	0	12.7849	0	0	0.590024	30.6649	0
ENSG00000174529	TMEM81	0	0	0	0	0	0	0	0	0	0	0	0	0	0	0	0	0	0	0	0	0	0	0	0	0	0	0	0	0	0	90.1526	0	32.129	0	0	0	0	0	1.26168	0	0	0	0	0	0	0	0	0
ENSG00000117222	RBBP5	0	0	0	4.846	10.0575	181.204	0	0.25242	0.172826	0.230437	0.204595	0	0.265669	0.129377	0.136043	0	0	56.1935	0	0	0	0	15.2142	128.468	8.06011	303.525	80.7017	2.94129	86.8496	0.213137	0.448521	8.54776	192.268	0	140.37	0.340299	148.082	80.6299	292.237	215.318	0	38.5878	19.8876	0.151079	0	0	0	0
ENSG00000133059	DSTYK	0	118.839	0	0	12.272	0	0	0.25242	0	0.460873	0	185.838	0.265669	0	0	220.132	0.124604	319.281	0	0	2.1883	48.6129	0.266915	0	0.199015	0	0	0	0	0.213137	0.149507	6.16234	0	0	391.645	0	0	99.5839	0	0	0	24.5929	92.4345	0	28.5448	0.421446	0	0
ENSG00000133069	TMCC2	0	0	0	0	0	0	0	0	0	0	0	0	0	0	0	0	0	0	0	0	0	0	0	0	0	0	0	0	0	0	0	0	0	0	0	0	0	0.300858	0	0	0	0	0	0	0	0	0	0
ENSG00000162873	KLHDC8A	0	0	0	0	0	0	0	0	0	0	0	0	0	0.129377	0	0	0	0	0	0	0	0	0	0	0	0	0	0	0	0	0	0	0	0	260.17	0	0	0	0	0	0	0	0	0	0	0	0	0
ENSG00000186007	LEMD1	0	0	0	27.6507	0	0	0	0	0	0	0	0	0	0	0	0	0	0	0	0	0	0	0	0	0	0	21.1233	0	0	0	1.49507	0	0	0	104.791	0	0	0	0	0	0	6.11426	0	0	0	0	0	0
ENSG00000174514	MFSD4	0	0	0	0	0.0922709	0	0.23286	779.979	0	0	0	0	0	0	0	0	0	0	0	0	0	0	0	0	0	0	0	0	0	0	0	0	0	0	0	0	0	0	0	0	0.108249	0	0	0.453238	0	0	0	0
ENSG00000158711	ELK4	5.2441	0	0	0.285059	0	161.686	0	0	43.2064	0	0.204595	0	0	0	1.90461	0	0	0	0	0	0	90.3895	11.7443	0	0	0	0	0.113127	2.73112	0.213137	0.149507	54.0695	1.51791	0.245534	0	9.52837	0.348428	0	0.315421	4.80367	0	0	0	0	0	0	0	0
ENSG00000069275	NUCKS1	13.4848	195.793	219.71	0	39.3997	59.6877	264.529	14.6404	0.172826	51.6178	0.204595	0	0.664172	0	132.914	27.0884	23.1763	0	0.775433	2.86845	155.223	0.094947	68.3302	0	0.995076	319.26	4.60379	343.565	16.933	53.4974	26.1637	67.9845	42.7544	309.127	802.192	1.0209	71.0793	19.656	12.6168	41.5376	124.595	286.963	0	1.96403	1.40962	31.187	0	13.2834
ENSG00000117280	RAB7L1	0	0	0	0	0	0	0	0	0	0	0.409189	0.16475	0.132834	0	0	0	0	0	0	0	0	0	0	0	0	0	0	0	0	11.9357	0.299014	91.0436	3.2888	0.245534	11.6743	0	0.348428	0	6.46613	0	0	0	0.0330359	0	0	0	0	0
ENSG00000133065	SLC41A1	0	0	0	0	0	0	0	0	182.331	0	0	0	49.0159	0	0	0	0	0	0	0	96.7229	0	2.13532	0	0	0	0	0	0	3.62333	0	0	0	0	37.2466	0	0	0	0	0	0	0	0	0	0	322.406	0.949379	0
TUCPG_000103	PM20D1-ASTUCP1	0	0.371758	0	0	0.0922709	0.251847	0	0	0	0	0	0	0	0.129377	0	0.311361	0	0	0	0	0.145887	0	0	0	0	0	0	0	0	0	0.149507	0	0.252984	0	0.27796	0	0	0	0.15771	0	0	0	0	0	0	0	0	0
ENSG00000163486	SRGAP2	0	0.123919	79.4328	489.446	57.4847	197.826	314.827	126.21	0.172826	2.07393	656.34	54.2029	80.6305	0	72.5111	0	131.083	62.0683	112.632	98.3096	294.837	139.192	581.074	705.216	0.0995076	193.891	90.4509	56.5633	276.389	79.2869	26.0142	169.564	415.147	85.9368	1511.27	42.5373	632.397	442.261	62.1379	96.9212	64.5166	223.918	25.5037	107.418	0	207.183	139.464	158.379
ENSG00000143486	EIF2D	0	0	0	0	0	0	0	0	0	0	0	0	0	0	0	0	0	0	0	0	0	0.094947	0	0	0	0	0	0	1.09245	0.213137	0.149507	0	0.252984	0	0	0	0	0	0	0	0	0	0	0	0	0	0	0
ENSG00000143479	DYRK3	0	0	0	0	0	0	0	0	0	0	0	0	0	0	0	0	0	0	0	0	0	0	0	0	0	0	0	0	0	0	0	0	0	0	0	0	0	108.409	0	0	0	0	0	0	0	0	0	0
ENSG00000180667	YOD1	0	0	0	0	0	0	0	0	0	119.366	0	0	0	0	0	0	0	0	0	0	0	0	0	0	0	0.169189	0	86.7681	0	0	0	0	0.252984	168.191	66.7104	0	0	0	0	103.985	0	0	97.2247	0	0	0.674313	0	0
ENSG00000123836	PFKFB2	0	0	0	0	0	0	0	0.25242	0	0	0.204595	0	0	0	0	0	0	160.918	0	0	171.125	0.189894	8.54128	0.169482	0	0	0	0	0	0.213137	0	0	107.771	0	0	0.340299	0.696856	0	247.29	0	403.445	0	240.567	0	0	0.0842892	0	2.0436
ENSG00000117335	CD46	168.373	0	0	0.14253	22.7909	0.125923	0	201.431	0.345651	124.205	475.683	0.16475	102.681	0	586.755	0	494.178	162.195	108.754	0	0	5.98166	40.0372	135.925	0	0	0.812433	86.3156	36.3239	31.5443	42.3104	7.55383	71.5946	40.5131	34.1891	0.340299	27.5258	0	105.981	0	0	41.0335	0	100.77	5.87341	0.252868	0	0
ENSG00000174059	CD34	0	0	0	0	0	0	0	0	0	0	0	0	0	0	0	0	0	0	0	0	0	0	113.973	0	0	0.169189	0	0	0	0	0	0	0	0	0	0	0	0	0	0	0	0	0	0	0	319.625	0	0
ENSG00000076356	PLXNA2	25.4713	0	0	235.601	0	72.0282	0	0	0.172826	0	407.348	0.329501	0.265669	8.92703	0	21.7953	86.3503	0	0	0	6.27313	8.16544	67.2626	0	40.002	22.1638	17.8735	213.696	262.734	7.88607	15.2497	212.899	0	171.628	0.27796	0	2.439	96.0739	215.905	6.64037	213.035	2.30983	408.489	1287.95	312.7	3.1187	69.2097	939.032
NLG_000281	LINC-CAMK1G-2	0	0	0	0	0	0	0	0	0	0	0	0	0	0	0	0	0	0	0	0	0	0	0	0	0	0	0	0	0	0	0	0	0	0	0	0	0	0	0	0	0	0	15.8903	0	0	0.0842892	0	0
ENSG00000162757	C1orf74	0	0	0	0	0	16.8737	0	0	0	0	0	0	0	0	0	0	0	0	0	0	0	0	0	0	0	0	0.270811	0	0	0	0	0	0	0	0	0	0	0	0	0	0	0	0	0	0	0	40.9182	0
ENSG00000117597	DIEXF	0	0	0	0	0.0922709	121.768	0.23286	9.59197	0	0.230437	0	0.16475	0.132834	0.129377	731.641	0	0	0	0	0	0	0	0	0.169482	0	0	0.541622	16.5165	0	0	0.448521	0.198785	0	0	0	0	0	0	0	0	0	0	0	0	0	0.0842892	0.0949379	55.1771
ENSG00000143469	SYT14	0	1.11528	0	0.570118	0	0	351.619	0	0.172826	0	219.121	0	0	0	0	0	0	0	0.193858	0	0	0	0	0	0	0	27.0811	0	0	130.653	0	44.3291	11.6373	0	0	0	0.348428	0	0	0	92.6614	0	0	0	0	0	0	0
ENSG00000082497	SERTAD4	0	0	0	0	0	0	0	0	0	0	0	0	0	0	0	0	5.60716	0	0	0.651921	0	0	0	0	0	0	0	0	0	0	0	0	0	0	0	0	0	0	0	0	0	0	0	0	0	0	0	0
ENSG00000117625	RCOR3	0	0	0	10.5472	0	24.4291	0.23286	0	443.989	86.8746	0	0	0	0	100.128	0	84.8551	23.4991	176.023	0	0	61.0509	4.53755	0.169482	0	0	0	0	0	0	0	0	15.432	0	246.272	0	666.891	11.8337	0	0.282569	0	0.135873	9.54738	0	0	0	0	7.15258
ENSG00000082512	TRAF5	0	0	0	0	0	0.125923	0	0	0	0	0.204595	0	0	0	6.93821	0	0	0	0	0	0	0	17.3495	0	0	0	0	0	0	0	0	0	0	0	0	0	24.39	0	0.315421	0	0	0.135873	0	0	0	0.0842892	0	0
ENSG00000170385	SLC30A1	0	0	0	0.14253	0	0	1833.54	0	0	0	0	0	0.132834	0	0	0	0	0	0.193858	0	0	0	0.800745	0	0	0	0	0	0.273112	0	0	0	0	0	0	0	0.348428	0	0	0	0	0.135873	0	0	0	0	0	0
ENSG00000117650	NEK2	0	0	0	0	0	0	0	0.25242	0	0	0	0	0	0	0.136043	0	0	0	0.193858	0	0	0	0	0.169482	0	0	0	0.113127	0	0	0	0	0	0	0	0	0	0	0	0.141284	0	0	0	0	0	0	0.0949379	0
ENSG00000123684	LPGAT1	199.088	0	0	0	0	0	0	0.757261	0.518477	0	0	0	0	0	0	1.24544	0	0	0	0	0	0	70.4656	0	0	0	0	116.52	0	0.213137	17.6418	1.19271	0	0	0	29.606	0	4.51287	394.434	0.141284	0	129.758	0	0.302159	0.117468	0.0842892	0	47.0027
ENSG00000143493	INTS7	0	0	0	0	184.911	0	0	16.1549	7.25868	4.14786	0	0	0	1.03502	527.44	0	0	0	0	2.80326	1.89653	0	0	3.55913	0	0	3.24973	0.113127	2.45801	0.213137	268.215	170.558	0	0	4.1694	0.680598	10.8013	32.1918	0	0.565138	0	0	0	93.6693	0	0	0	0
ENSG00000143476	DTL	0	0	0	0	0	617.78	0	0	0	113.144	0	0.16475	42.7727	0	0	0	0	0	0	0.0651921	4.52249	0	0	0	0	0	0	0	0	0.213137	0.149507	0	0.758953	0	67.2663	0	0	0.702001	0	0	0.108249	0	0	0	0	0	0	0
ENSG00000066027	PPP2R5A	0	0	0	92.7867	0	0	0	0	0	16.1306	0	0	0	0	0	0	0	0	0	0	1.31298	0	0	0	0	0	0	0	0	0	0	0.79514	0.252984	0	0	0	0	0	0	0	0	0	0	0	0	0	0	1.0218
ENSG00000065600	TMEM206	0	0	0	0	80.1834	0	0	0	12.4435	4.60873	0.409189	0	0	0	0	0	0.124604	0	0	0	0	0	0.266915	0	0	0	0	0	0	0	0	73.5505	0	0	0.27796	0	0	41.3178	0	0.141284	0.108249	0	0	0	0	0	34.2726	108.311
ENSG00000117691	NENF	0	0	0	0	0	0	0	0	0	0.69131	0	0	0	0	47.3431	0	0	0	0	0	0	0	0	0	0	0	0	0	0	0	0	0	12.6492	0	0	0	0	0	0	0	0	0	0	0	0	0	0.284814	0
ENSG00000162772	ATF3	0	0	0	0	0	0	0	9.84439	15.2087	12.674	0	0	0	0	0	0	0	0	0	0	0	0	0	0	0	0	0	0	0	0	0.149507	0	0	0	0	0	0	0	0	0	0	0	0	0	0	0	0	0
ENSG00000117697	NSL1	0	209.672	0	0	0	0	0	225.664	564.449	18.8958	0	0	0	0	21.2228	0	0	0	5.04031	360.838	0	3.60799	0	278.629	0.597045	0	0	33.7117	80.295	0	0.149507	21.6676	128.263	0	31.9654	0	13.2403	0	0	0	0	0	0	0	0	0	0	0
ENSG00000203705	TATDN3	0.187289	0.123919	0	0.14253	0	0.881463	18.1631	0.25242	0	0.230437	0	0	523.102	0.129377	1.36043	0	0	0	0.387716	0	0.145887	0	0	0	0	0	0.812433	0	0	99.5349	1.19605	0	3.79477	0.491067	0.27796	37.7732	3.13585	0.100286	0.15771	0	19.1601	0	0	0.906477	0	0.0842892	0	1.0218
ENSG00000162769	FLVCR1	0	0	412.225	0	0.0922709	2.77031	0	0.504841	0.345651	0	0	0.16475	107.463	0.129377	0.136043	0	0	6.64105	0	124.843	0	0	0	0.169482	0	0.169189	0	0	0	0	174.923	0	133.829	0	0	0.340299	16.7245	5.31515	281.671	0	0	0	89.197	0	0	0	134.242	0
ENSG00000143494	VASH2	0	9.41788	0	0	0	0	0	0	0	0	0	0	0	0.129377	0	0.311361	0	0	0	0	0	0	0	0	51.8434	0	0	0	32.7735	201.628	0	7.35505	0	0	0.27796	0	0	0	17.3481	0	0	0	31.3841	13.1439	0	0	0	0
ENSG00000174606	ANGEL2	0	0	0	0	4.33673	14.859	0.23286	0.757261	256.473	0	0	0	0	0.129377	0	0	81.117	0	0	0	0	0	0.800745	0	0	0	1.35405	0	0	0	5.68126	3.37935	13.1552	140.2	0	0	3.48428	155.243	0.15771	2.40184	0	5.16316	0	0	0	0	0	4.08719
ENSG00000136643	RPS6KC1	160.881	0	0	0	0	0	0	0	0	0	0	0.329501	0.664172	131.835	0	0	0	525.154	311.336	0	2.33419	0	538.901	0	0	0	0	0.113127	1.09245	0	0.149507	0	0	0.982135	0	0	0	279.497	57.4066	0	0	0	0	3.47483	0	0	0	0
ENSG00000117707	PROX1	0.187289	0	0	0	0	0	0	0	0	0	0	99.5092	0	0	0	0	0	0	0	0	0	0	0	0	0	0	0	0	0	34.5282	0	0	0	0.245534	0	603.35	0	0	0	0	0	0	0	0	0	0	0	0
ENSG00000143499	SMYD2	0	0	0	0	0	0	0	0	0	0	0	0	0	0	13.0602	0	0	0	18.9981	0	139.176	0	0	0	0	0	0	0	0	0	0	0	0	0	0	0	0	0	0	0	0	0	0	0	0	0	27.532	12.2616
ENSG00000152104	PTPN14	0	0	0	0	0	0	0	2.27178	3.11086	0	0.204595	0.16475	0	0.258754	0	0	0	0	0.193858	0	0	0	0	0	0	0	0	0.113127	0	0	0	0	0	0	0	0.340299	0	0	0.15771	0.141284	0	0	0	0	0	0	0	0
ENSG00000117724	CENPF	397.615	0	0	0	0	176.67	0	0	430.682	646.605	0.204595	0.16475	24.5744	0	1598.1	0	0	0.255425	0	337.825	189.507	0	0	0	0.0995076	0	275.144	58.8258	456.097	0.213137	0.448521	0	337.734	14.241	189.291	0	666.891	0	21.2909	0	0	0	0	0.151079	0	0	0.0949379	0
ENSG00000082482	KCNK2	0	0	0	0	0	0	0	0	0	0	0	0	0	0	0	0	0	0	0	0	0	0	0	0	0	0	0	0	0	0	0.149507	91.6399	0	0	0	0	0	0	164.492	0	0	37.0932	0	0	0	0	0	0
ENSG00000136636	KCTD3	0	0	0	0	0	0	0	0	0	0.460873	0	0	6.90739	0	116.317	0.311361	0	0	0	0	0	0.569682	0	0.169482	0	0	0.270811	335.76	280.486	0	5.68126	0	0	0	0	0	0	0	0	0	0	0	0.330359	8.46045	0	437.629	218.452	0
ENSG00000196482	ESRRG	0	0	0	0	0	0	0	0	0.172826	0	0	0	0	0	0	0	0	0	0	0	0	0	0	0	0	0	0.541622	0	0	0	0	0	0	0	0.27796	0	0	0	0.15771	0	0.216499	0	0	0	0	0.337157	0	0
ENSG00000092978	GPATCH2	9.92633	0	0	0.14253	14.4865	0	0	77.7455	0	17.5132	0	0	0	0	0	0	0	30.1402	0	0	382.807	0	0.266915	0	0	153.962	1.08324	0	42.8786	0.852548	0.149507	0	0	0	0	1063.77	71.7762	0	0	0	0	0	0	0.151079	0	0.674313	0	0
ENSG00000162814	SPATA17	0	0	0	0	0.0922709	0	0	0	1.38261	0.230437	0	0	0	0	0	0	0	0	0	0	0	0	0	0	0	0.169189	0	0	0	0.213137	0	0	0.252984	0	0.27796	0	0	0	0	0.141284	0	0	0	0	0	0	18.1331	0
ENSG00000067533	RRP15	0	0	0	0.14253	0	0	0.23286	0	0.345651	63.8309	145.467	0	13.0178	223.176	0.136043	0	0	0.255425	1.55087	0	0.145887	0	2.40223	0.169482	0	0	338.514	28.2816	0.273112	137.473	71.3148	11.132	0	87.6555	20.847	0	0	0.100286	139.731	0	3.24748	0.54349	0	0.151079	0	22.6738	200.604	0
ENSG00000092969	TGFB2	0	0	0	0	0	0	0	0	115.793	58.5309	0	0	29.6221	0.129377	0	0	0	0	0	0	0	0	0	0	0	0	35.4762	0	0	0.213137	0	3.57813	2.27686	0	4.1694	0	0	0	0	0	0.865994	0	0	0.151079	0	0	0	0
ENSG00000143353	LYPLAL1	0	0	0	0	0	0	0	0	0	0	0	0	0	0	0	0.622722	0	343.291	0	0	0.145887	0	0	0	0	0	0	0	0	0	0	0	23.7805	0	0	14.9731	0	0	0	0	14.0724	0	0	0	8.1053	0	123.419	0
ENSG00000225920	RIMKLBP2	0	0	0	0	0	0	0	0	0	0	0	0	0	0	0	0	0	0	0	0	0	0	0	0	0	0	0	0	0	0	1.19605	0	22.2626	0	0	0	46.3409	0	0	0	0	0	0	0	0	0	0	0
ENSG00000196660	SLC30A10	0	0	0	0	0	0	0	0	0	0	0	0	0	0	0	0	0	0	0	0	0	0	0	0	0	0	0	0	0	0	0	0	0	0	0	0	0	0	0	0.141284	0	0	0	0	0	0	0	0
ENSG00000136628	EPRS	0	3.96542	132.359	0	0	1.637	56.585	0	0.172826	2.99568	304.641	0	0.265669	2.58754	126.112	0	0.124604	0.255425	0	98.5704	158.433	0.189894	0	0	7.66208	0	508.854	22.8516	0	0	282.269	28.625	214.025	3.43747	88.9471	0	71.7762	0	889.171	229.446	39.8357	144.976	0.627682	0.302159	0	295.181	124.558	1.0218
ENSG00000162813	BPNT1	0	0.123919	0	0	0	6.54801	0	0.25242	6.91303	0.230437	0	0.16475	0	0	0	0	0	0.51085	0.387716	0	0	0	0	0	0	0	0	1.13127	3.55046	0.213137	0	0	0	0	41.694	0	0.348428	0	20.0292	0.141284	0	0	0	0	0	0.0842892	0	0
ENSG00000067704	IARS2	0	38.415	0	0	0	0	0	0	0.172826	0	0.204595	0.16475	0	0	0.136043	0	0	0	0	0	0	112.702	0.800745	0	0.0995076	0	0	68.6678	0	0	0	19.4809	69.5707	0	498.382	0	10.8013	0	0	0	0.108249	0	0	0.755397	0	0	219.117	0
ENSG00000118873	RAB3GAP2	0	3.09799	1.37695	1.14024	6.36669	0	0	268.828	1.72826	0.460873	0	0	98.8288	0	4.89756	0	231.015	0	324.713	1.36903	14.151	0	1.06766	0	0	0	74.2022	0.113127	0.546224	148.77	0.598027	11.3307	17.7089	1.22767	0.27796	0.340299	66.5497	67.693	0	0	10.7167	0	0.363395	4.23023	0	0	0	2.0436
ENSG00000116141	MARK1	44.2003	0	0.344238	16.8185	0	0	0.23286	20.9509	0	0	0.204595	0	0	50.9746	1.76856	0	26.0422	0	0	0	240.713	0	0	0	0	338.04	0	0	1.09245	0	0	61.2258	0.505969	0	0	7.14627	0	38.3092	0	242.444	0.108249	375.688	0	0	0	0	0	0
ENSG00000233012	HDAC1P2	4.86952	0	0	0	0	30.9771	0	0	0	0	0	0	177.865	0	37.4119	0	0	0	0	0	0	0	0	0	0	0	0	0.113127	0	0	0	0	0	0.491067	0	0	0.348428	0	0.15771	0	0	0	0	0	0	0	0	0
ENSG00000162817	C1orf115	5.2441	0	0	0	0	0	0	1.76694	0	0	0	0	0	0	0	0	0	0	0	0	0	0	6.13904	0	15.1252	0	0	0	0	0	0.299014	0	0	0	0	0	0	0	1.89252	0	0	0	0	0	0	0	0	0
ENSG00000117791	MARC2	0	0	0	0	0	0	0	0	0	0	0	0	0	0	0	0	0	0	0	0	0	0	40.3042	0	0	0	0	0	0	0	0	0	0	0	0	0	0	0	0	0	0	0	0	0	0	0	0	0
ENSG00000186205	MARC1	0	0	0	0	0	0.125923	0	0	0	0	0	0.16475	0	0	0	0	0	6.89648	0	70.4726	0	0	0	0	0	0	0	0	0	0	0	0	0	0	0	0	0	0	0	0	0	0	0	0	0	0	0	0
ENSG00000143507	DUSP10	0	132.594	0	42.9014	44.4746	4.28139	752.837	48.9695	152.432	39.4047	0.409189	0	566.672	39.5894	2.99295	0	12.9588	334.607	0.193858	0	126.63	0.569682	25.3569	0.847411	0.199015	0	0.270811	0	0	0	0	0	0	0	62.263	0	0	0	0.15771	0	0	0	0	0	246.448	0	0.0949379	122.616
ENSG00000143498	TAF1A	0	0.123919	0	0	0	0	0	218.091	200.651	0	0	0	0.265669	0	130.057	556.09	0	0	0	0	0	0	0.266915	0	0	0	0	0	0	0	32.144	0	0	0	16.9555	0	28.9195	0	0.15771	0	4.32997	0	0	0	0	0	226.142	0
ENSG00000225265	RP11-378J18.3	0	0	0	0	0	0	0	0	0	0	0	0	0	0	0	0	0	0	0	0	0	0	0	0	0	0	0	0	0	0	0	0	0	0	0	0	0	0	0	0	0	0	0	0	0	0	0	0
ENSG00000154305	MIA3	0	0	0	45.0393	0	2.01477	0	0	0	0	0	125.54	0	83.1896	0	0	0	0	0	0	1.31298	212.017	2.66915	119.146	0	0	0	25.1141	72.9209	0.426274	2.0931	49.4975	40.4775	8.10261	2.7796	0	0	0	0	0	46.3307	3.12507	0	0	39.1169	0	0	2.0436
ENSG00000272750	RP11-378J18.8	0	0	0	0	0	0	0	0	0	0	0	27.1838	0	0	6.39403	0	0	0	0	0	0	0	0.266915	0	0	0	0	0	0	0	0	0	0	0	0	0	0	0	0	0	0.324748	8.83171	0	0	0	0	0	0
ENSG00000186063	AIDA	0	0	0.0860594	0	0.276813	0	0	8.07745	0	0.69131	0	0	0	0	0.680216	0	0	0	1.55087	0	0	0	0.266915	111.011	0	0	0	0.905013	0	25.5764	0	0	0.758953	0	0.55592	0.340299	0.696856	0	0	0	0	0	0	0	0	0	0	9.19618
ENSG00000162819	BROX	23.973	29.6168	79.605	20.9518	791.592	391.622	247.53	1094.49	0.172826	155.084	0.204595	1374.51	962.12	0	348.543	0.311361	410.071	871	0	0.977881	15.464	0.094947	19.7517	0.169482	0	0	0.541622	349.109	570.258	374.055	108.691	15.9028	826.247	0.245534	40.5821	589.398	1018.11	0	0.15771	710.237	0.108249	0.135873	0.0330359	279.195	102.667	494.103	0.0949379	1.0218
ENSG00000228106	RP11-452F19.3	0	0	0	0.427589	0	0	0	0	0	0	0	0	0	0	0	0	0	0	0	0	0	0	0	96.0964	0.0995076	0	0	2.1494	0	0	0	0	0	0	0	0	0	0	0	0	0	0	0	0	0	0	0	0
ENSG00000162909	CAPN2	0	166.672	0	0	0.0922709	0	3.26004	108.288	0	6.22179	0	0	0	0	0.81626	0	0	0	0	0	0	83.4584	16.0149	0	0.0995076	0	0.270811	0	8.46648	1.91823	31.0974	24.053	0.252984	0	0	0	0	0	57.5643	0	0.108249	0.135873	0	8.46045	67.6616	255.396	27.532	0
ENSG00000143514	TP53BP2	74.7284	0	0	2.423	0.461354	113.583	1.86288	0	0	0	0	0	0	0.129377	0	0	2.49207	0	0	0	0	0	0	0	0	0.169189	333.91	0	0	0	172.232	0	122.444	235.958	0	0.340299	24.0415	0	0.315421	0	0	0	0	0	0	0	0	0
ENSG00000272645	RP11-504P24.8	0	0	0	0	2.30677	1.13331	0.23286	0.504841	0	0	0	0	4.78204	0	0	0	0	0.51085	0	0	0	0	0	0	0	0	0	0	0	0	0.149507	0	0	0	0	0	0	0	0	0.141284	0	0	0	0	0	0	0	0
ENSG00000143756	FBXO28	0	0	0	0	0	20.6514	0	0	0.172826	0	0	0	0	0	26.1203	0	0	0.255425	0	0	0	0	0	0	0	51.4335	0	0	0	0	2.2426	0	146.478	0	0	0	0	0	0	0	0	6.65775	0	118.446	0	0	0	0
ENSG00000143753	DEGS1	0	0	0	0	0.184542	0	0	15.6501	0	578.396	0	0	0	0	0.272087	0	0	0	0	36.1816	87.9697	0	45.9094	0	0	0.169189	1.35405	87.4468	79.7487	27.0684	0	8.34897	58.9454	0	0	0.680598	211.147	0	4.88902	0	0	0.271745	0	0.302159	0	0.0842892	0	252.384
ENSG00000237101	RP11-365O16.6	0	0	0	0	0	0	0	0	0	0.921746	0	0	0	0	0	0	0	0	0	0	0	0	0	0	0	0	0	0	0	0	0	0	0	0	0	0	0	0	0	0	0	0	0	0	0	0	0	0
ENSG00000143748	NVL	0	0	0	0	1.29179	0.125923	0	0	0.172826	0	145.467	0.988502	0	6.08073	593.829	0.311361	76.2574	8.68446	0	0	0	0	0	0	0	0	0.541622	0	51.072	0	0.149507	13.1198	39.2126	0	0	2.04179	0.348428	0.100286	0	0	0	0.135873	0	339.476	0	0	0	35.7629
ENSG00000143771	CNIH4	0	0	154.132	0	0	0	0	5.04841	0.172826	38.022	7.7746	0	17.9326	0.129377	17.8217	0	0.996829	172.923	0	235.734	0	1.23431	57.1198	0	0	0	0	6.90072	0	4.0496	21.6785	0	113.59	0	185.399	5.44478	62.717	0	0	0	204.05	0	0	102.432	208.623	0	42.722	188.011
ENSG00000162923	WDR26	0	22.9251	0	17.2461	14.6711	0	0	2.01936	0	0	0.204595	0	0	0	0	0	48.097	0	0	0	0	0	3.20298	0	0	0	0	0	96.1355	0	0	0.993925	33.6469	0	138.146	0	0.696856	6.61887	0	0	19.8096	180.71	0	0	18.325	0.168578	0.0949379	0
ENSG00000143815	LBR	58.6215	267.914	0	0	133.793	83.739	0	0	9.50541	3.22611	7.16081	0	0	0	0.544173	159.105	278.24	0	0	0	3.79305	0	0.266915	262.698	0	0.338378	0	0.113127	80.295	13.4276	0	8.54776	16.697	0.245534	148.709	20.0776	56.0969	24.9712	0.15771	188.191	0	0.135873	0.0330359	0.151079	0.822277	0	343.2	0
ENSG00000203691	AC092811.1	0	0	0	0	0	0	0	0	288.965	0	0	0	0	0	0	0	0	0	0	0	0	0	0	0	0	0	0	0	0	0.213137	0	0	0	0	0	0	0	0	0	0	0	0	0	0	0	0	0	0
ENSG00000154380	ENAH	915.657	1054.43	415.065	831.66	226.525	128.946	20.4917	342.03	103.177	509.265	902.262	1299.72	245.212	377.652	243.109	1.24544	62.9248	1.27713	308.041	151.702	482.885	420.9	117.976	347.778	678.542	568.983	1311.54	2.37566	614.775	362.972	644.674	293.208	597.296	399.729	593.444	1041.99	650.167	589.882	1013.76	769.435	182.184	405.172	336.306	706.297	506.405	0.927181	1003.97	72.5476
ENSG00000143742	SRP9	383.756	28.0058	1004.74	0	526.221	1256.71	37.7233	397.057	742.632	205.319	122.143	334.773	310.301	63.3949	456.153	133.885	0.249207	828.599	0	37.7462	1478.71	155.618	61.3904	109.147	50.6494	0.338378	624.49	261.322	633.62	216.334	424.151	342.705	778.686	240.378	927.274	22.4597	327.174	0.100286	567.6	134.362	376.383	123.916	232.342	298.684	0.352404	292.736	657.065	211.512
ENSG00000143751	SDE2	0	33.3343	0	0.14253	18.4542	0	0	0	0	0.230437	0	0	0	0	0.136043	0	0.124604	0.255425	0	0	0.145887	0	0	0	0	0	0	0.226253	0	0	0	1.19271	0	0.245534	35.0229	0	0	0	0	0	0	0	0	0.151079	0	0	0	0
ENSG00000163041	H3F3A	56.3741	4.58502	144.752	10.9748	192.385	227.418	0.93144	56.2897	89.6965	135.727	66.6979	95.3904	286.258	87.7178	64.8927	149.142	10.2175	17.3689	68.0442	43.6787	139.905	57.8227	67.2626	56.7766	416.24	10.9973	16.5195	91.2931	97.7741	39.6435	120.353	33.7935	84.4968	33.6381	175.671	78.9493	91.985	5.51573	98.2536	9.88991	95.1511	82.3388	90.9148	136.123	29.602	265.427	51.1715	67.4386
ENSG00000182827	ACBD3	0	0	0	0	0	0	79.4053	0	0	0	0	0	8.23573	0.129377	0	0	0	0	0	0	0	0	0	0	21.9912	0	49.8292	0.33938	0	62.0228	0	0	96.387	0	0	0	0	1.20343	0	0	0	26.9028	0.0991077	1.51079	0	0	41.0132	0
ENSG00000183814	LIN9	0	0	0	0	0	5.4147	0	0	0	0	0	0	0	0	0	0	0	0	0	0	0	0	0	0	0	0	0	0	56.5342	0	0	0	0	0	575.655	0	55.4	0	0	0	0	0	0	0	0	0	0	0
ENSG00000143799	PARP1	0	0.123919	138.986	5.41612	0	8.05909	230.066	6.05809	38.1945	1749.24	0.204595	0	398.902	1.29377	185.971	247.22	116.38	41.1234	148.108	137.686	57.917	0	23.7554	6.60981	0	0	21.9357	0.113127	81.1143	111.044	22.127	26.6372	15.685	3.43747	0	18.3761	34.1459	0.200572	162.757	0.565138	8.65994	0	16.2537	47.2879	460.005	0	419.341	489.441
ENSG00000203685	C1orf95	0	0	0	0	0	0	0	0	0	0	0	0	0	0	0	0	0	0	0	0	0	0	0	0	0	0	1.62487	0	0	0	0	8.74654	0	0	0	0	0	0	0	0	0	0	0	0	0	0	0	35.7629
ENSG00000143772	ITPKB	4.12036	0	0	0	0	0	0	0	0	0	0	0	0	0.129377	0.272087	0	0	0	0	0	0	0	0.800745	0	0	0	0	0.226253	0	0	0.149507	0.198785	0	0.245534	0	0	0	0.100286	0	0	0	0	0.0660718	0.151079	0	0	0	1.0218
ENSG00000143801	PSEN2	0	0	0	0	0	0	0	0	0	0	0	0	0	0	0	0	0	0	0	0	0	0	0	0	0	0	0	0	0	0	22.725	0	50.3439	0.736601	0	0	0	0	0	0	0	0	0	0	0	0	0	0
ENSG00000163050	ADCK3	0	0	0	0	0	0	0	0	0	0	0	0	0.132834	0	0	0	0	0	0	0	0	0	0	0	0	0	8.93676	0	0	0	0	0	0	0	0	0	0	0	0	0.141284	0	0	0	0	0	0	0	0
ENSG00000143776	CDC42BPA	0	6.19597	0	0.285059	0	4.65916	1051.36	5.80567	365.181	0.230437	647.747	0	925.723	148.008	1.08835	353.083	0	0.255425	0.775433	0	42.1613	0.189894	0	0.508447	0	124.523	289.497	1.35752	199.918	137.26	194.06	225.223	448.541	391.135	2084.98	23.1403	874.206	1.20343	64.6613	334.703	294.546	521.751	326.725	0.604318	0	1.18005	0	13.2834
ENSG00000181450	ZNF678	0	0	0	0	0	0	0.23286	0.25242	0	0	0	0	0	0	0	0	0	0	638.763	0	0	0	0	0	0	0	0.270811	0	13.9287	0	2.84063	23.8542	0	0	0	0	5.22642	0	0	0	7.0362	0.135873	0	0	0.117468	0	0	0
ENSG00000143740	SNAP47	631.352	0	0	0	0	0	0	0	0	0	0	1136.61	0	0	0	0	0	0	0	0	0.145887	21.458	0	0	0	0	0	0	0	2.34451	0	0	0	0	8.61675	1.3612	176.305	29.6846	0	0	0	2.85332	67.4593	0	0	0	0	0
ENSG00000081692	JMJD4	0.187289	0	0	0	0	0	0	0	0	0.460873	0	0	0	0	0	0	0	0	0	0	0	0	0	0	0	0	0	0	0	0	0	0	0	0	0	0	0	0	0	0	0	0	0	0	0	0	0	0
ENSG00000143761	ARF1	0.749157	0	0	0.285059	29.7112	1.25923	96.8698	434.415	0.345651	0	0	8.73177	12.6193	25.3579	73.4634	3.73633	0	337.161	0.193858	0	0	18.8945	84.6121	0	183.094	94.5767	266.749	10.1814	107.06	159	5.53175	36.974	127.504	11.049	35.8568	376.03	91.6365	10.4297	275.835	508.059	124.92	0.135873	35.0841	0.302159	30.7766	0	154.084	60.2861
ENSG00000162910	MRPL55	49.6316	3.46975	0	0	0	0.125923	128.306	0	29.3804	0.460873	0.409189	0	0	0	0	0	0	0	0	0	52.811	0	68.5972	2.03379	0	0	0	52.9432	4.36979	18.3298	0	0	12.1432	0.982135	0	0	18.4667	0	13.2477	2.26055	13.4229	0	0	0	0	0	14.7154	0
ENSG00000143774	GUK1	0	0	0	62.5705	0	4.53324	0	1.76694	0	0	0	13.18	0	0	0.136043	0	0	0	0	0	0	5.60187	105.431	0	0	0	38.726	16.7427	9.0127	8.31234	26.6122	3.57813	16.444	0	4.1694	20.7582	0	50.0427	143.832	0	99.4811	0	0	0	0	6.57456	49.0829	5.10899
ENSG00000181873	IBA57	0.187289	0	0	0	0	0.37777	0.23286	0.25242	0	0	313.644	0	0	0	14.5566	0	0	0	0	0	0.145887	0.094947	7.47362	0	0	0	0	0.113127	9.0127	0.213137	64.2879	0	16.95	0.245534	0.27796	0	0	0.100286	281.355	0	0	0	0	0	0.117468	0	0.0949379	0
ENSG00000162913	C1orf145	0	0	0	0	0	0	0	0	0	0	0	0	0	0	0	0	0	0	0	0	0	0	3.20298	0	0	0	0	0	0	0	0	0	0	0	0	0	6.62013	0	0	0	0	0	0	0	0	0	0	0
ENSG00000154358	OBSCN	0	0	0	0	0	0	0	0	0	0	20.0503	0	0	0	0	0	0	0	0.193858	0	0	0	0	0	0	0	0	0.905013	0	0	0	8.74654	0	0	0	0	0	0	24.9182	0	0	0	0	0	0	0	0	0
ENSG00000154370	TRIM11	9.92633	0	0	0	0	0	0.23286	0	0.172826	0	0	0	0.531338	0	0.136043	0	0	0	50.4031	0	0	0	0	0	0	0.169189	0	0	0	0	0.448521	0	0	0	222.368	0	13.2403	0.50143	0.315421	0.423853	0	0.135873	0	0.604318	0	0	0	2.0436
ENSG00000168159	RNF187	0	0	0	3.27818	0	0.125923	0	0	0	0	0	39.2106	0	11.5146	0.136043	0	0	0	0	0	0	0	14.4134	0.169482	0	0	14.353	0.226253	0	3.41019	0	10.5356	38.7066	2.2098	0	0	70.034	0	11.0397	1.13028	0	0.135873	0	0.151079	0	0	0	0
ENSG00000116574	RHOU	0	0	0	0	0	0	0	0	0	0	0	0	0	0	0	0	0	0	0	0	0	0	0	0	0	0.338378	0	321.619	0	0	0	33.9922	162.163	0	0	0	0	0	0	0	0.108249	0	246.051	0	0	0	0	0
ENSG00000168118	RAB4A	0	0	0	0	0.0922709	0	0.23286	2.5242	4.66629	0	0	0	0	0	0.136043	0	0	0.51085	0	0	0	0	0	0	0	0	0	0	17.7523	0	0	0	0	0	0	0	1.74214	0	0	61.6	0	19.2939	0	0	0	0	0	0
ENSG00000237481	RP4-803J11.2	0	0	0	0	0	0	0	0	0	0	0	0	0	0	0	0	0	0	0	0	0	0	0	0	0	0	0	0	0	0	0	0	0	0	0	0	0	0	0	0	0	0	0	0	0	0	0	0
ENSG00000154429	CCSAP	0	0.123919	0	0	0	0	0	0	0	0	0	0	0	0	0.136043	0.934082	0	0	6.00961	0	0	0.094947	0	0	0	0	205.275	0	0	9.8043	138.593	73.948	0	0	0	684.001	16.0277	0	88.7909	0	28.3613	5.29903	0	0	277.342	0	0	39.8501
ENSG00000069248	NUP133	1.87289	0	0	0	0	0.881463	0	0	1.03695	0	0	0	0	0	26.5284	0	0	0	0	0	0	0.569682	0.800745	0	0	0	0.541622	1.58377	0.273112	0	0.149507	0	1.26492	0.245534	1.3898	33.3493	0.348428	0.50143	5.36215	0.141284	0	0.271745	5.02146	0	0	0	0	0
ENSG00000135776	ABCB10	0	0	0	0	0	0.125923	0	0	0	0	0	0	0	0	0.136043	0	0	0	0	0	0.87532	0	0.266915	0	0	0	0	0	0	0	0	0	0	0	0	546.18	0.348428	0	132.004	0.282569	0	0	0	0	0	0	0	0
ENSG00000135801	TAF5L	0	0	0	0	0.0922709	0	0	0	0	0	0	0	165.379	0	0	0	0	0	0	0	0	0	0	0	0	2.19946	17.8735	0	0	0	0	0	0	0	0	0	0	0	0	0	0.108249	0	0	0	0	0	0	0
ENSG00000135763	URB2	0	0	0	0	0	0	0	0	0	0	0	0	0	0.258754	0	0	0	0	0	0	0	0	0	0	0	0	0	0.113127	0	0	0	3.57813	0	0	0	0	0	0	0	0	0	0	0	0.453238	0	0	0	0
ENSG00000143641	GALNT2	0	0	0	0	0	0	0	169.374	0	0	0	0	0	0	0	0	0	0	0	0.0651921	0	0	0	0	0	0	0	0	5.46224	1.06568	0	0	0	0	0	0	0.348428	0	0	0	0.757745	0	0.0330359	0	0.704809	0	0.949379	0
ENSG00000177614	PGBD5	0	0	0	0	0	0.251847	0	0	0	0	0	0	0	0	0	0	0.249207	0	0.193858	0	0	0	0	0	0	0	0	0.452506	0	0	0	0	12.1432	0	0	571.021	0	0	0	0	0.324748	0	0	0	0	0	0	0
ENSG00000135775	COG2	0	0	0	1599.04	59.3302	156.271	0	2.27178	0	13.8262	0	0	0	0	0	0	0	0	0	0	0	0	0	0	0	0	0	0	0	0.213137	4.48521	0	30.3581	0	25.2943	0	265.502	0	0	0	0	0	0	0	0	0	4.74689	0
ENSG00000135744	AGT	0	0	0	0	0	0	0	0	0	0	0	0	0.132834	0	0	0	0	0	0	0	0	0	0	0	0	0	0	0	0	0	0	0	0	0	0	0	0	0	0	0	0	0	0	0	0	0	0	0
ENSG00000119280	C1orf198	0	0	0	0.14253	2.49131	0.75554	37.7233	506.103	0	47.2395	0	0	72.5276	0	0	0	0	816.339	0	0	0	0	91.018	0	0	197.444	0	0	0	0	0.149507	27.8299	85.7617	144.374	0	0	114.633	0	0	256.29	0	0	21.5064	0	0	0	0	0
ENSG00000143643	TTC13	0	0	0	0	0	0	0	0	0	0	0	0	0	0	0	0	0	0	0	0	0	0	0	0	0	0	0	0.226253	0	7.67293	1.34556	0.198785	0	0.245534	0.27796	0.340299	0	0.100286	0	0	0	0	0	0	0	0	0	0
ENSG00000173409	ARV1	0	0	0	0	0	0	0	0	0	0	0	0	0	0	0	0	0	0	0	21.4482	0	0	0	0	0	0	0	0	0	0	0	2.58421	78.1722	4.91067	0	0	0	0	0	0	0	0	0	0	0	0	0	0
ENSG00000119283	TRIM67	0	0	0	0	0	0	0	0	0	0	0	0	0	0	0	0	0	0	0	0	0	0	0	0	0	0	119.969	0	0	0	0	1.78907	0	0	0	0	0	0	0	0	0	0	0	0	0	0	0	0
ENSG00000143633	C1orf131	0.187289	0.123919	0	0.427589	0	0	0	0.25242	0	1.84349	0	0.16475	0	0	0	0	0	0	0	0	0	0	90.2173	0	248.172	0	0	0.452506	0	0.639411	0	3.57813	0	0	0.833879	0	27.1774	1.30372	0	0.423853	0.108249	0	0	0.302159	0	0	0	66.4168
ENSG00000116906	GNPAT	3.93307	0	22.9779	142.244	0	0	25.6146	167.355	0	0	563.249	0	0.132834	0	64.0764	0	0	0	0.193858	82.9243	0	0	0	0	0	0.169189	25.1854	0.113127	7.64714	10.2306	3.58816	41.5461	0	0	0.833879	0	247.035	4.41258	0.473131	0.141284	0.974244	8.55997	0	145.036	26.9002	0	0	0
ENSG00000116903	EXOC8	46.2604	0	0	0	0	0	0	0	0	0	0	0	0	0	0.136043	0	0	0	37.0269	0	0	0	3.20298	0	0	0	35.747	0.452506	0	9.59116	0.149507	0	6.07162	0	0.27796	0	0	0	0	0	0	0	5.64914	0	0	3.1187	0	0
ENSG00000010072	SPRTN	0	0	0	0	0	0.125923	0	0	6.91303	0	0	0	0	0	866.324	0	0	0	2.90787	0	0	0	6.40596	0	0	0	0	0	0	0	0.149507	0.993925	0	0	0	0	0	0	0.15771	0	0	0	0	0	0	0	0	0
ENSG00000135766	EGLN1	0	0	0	0.855177	0	0	0	0.25242	0	0	0	0	0	0	9.93116	0.622722	0	0.766275	0	0	25.0925	0	59.789	0	11.7419	0	0	0	0	0	0	0.198785	6.32461	0	0	18.3761	0.348428	239.382	0	0	0	60.0557	91.4434	0	0	0	0	15.327
ENSG00000116918	TSNAX	0.187289	0.247839	0	8.83683	0	0.125923	0	0	0	0	0	0	0	0.129377	0.272087	0	0.124604	0	0	0	0	0	4.00372	0	0	0	90.9925	0	0	0	102.113	0.596355	44.2723	13.2588	0	0	0	0.100286	274.731	0	0	9.3752	0	0.151079	0	0	0	185.967
ENSG00000162946	DISC1	0	0	0	0	0	0	0	0	0	0	0	0	0	0	0	0	0	0	0	0	0	0	5.60521	0	0	0	0	0	0	0	0	0	0	0	0	0	0	0	0	0	0	0	0	0	0	0	0	0
ENSG00000116991	SIPA1L2	0	0	0	0	0.0922709	0	0	0	0.518477	7.37397	0	0	0.265669	0.129377	207.058	0	711.736	0	0	0	0	0	30.9621	2.37275	0	0	0.270811	0	0	33.0362	0	0.198785	0	0.245534	0	0	0	0	0	0	0	0	0	0	0	0	0	0
ENSG00000135778	NTPCR	0	0	0	0	0	0.125923	0	0	0	0	0	0	0	0	0	0	0	0	0	0	0	0.189894	37.1012	0	0	0	62.8281	0	0.273112	0	1.49507	0	0.252984	4.17407	0	68.0598	0.348428	52.951	247.132	0	0.216499	0	0	0	0	0	0	1.0218
ENSG00000135749	PCNXL2	2.06018	0.247839	0	0	0	0	0	91.1237	0.345651	0	299.731	48.2718	0	0	0.136043	0	0	0	0.193858	0	0	0	0	0	0.0995076	0	0.270811	0.113127	0.546224	0	3.73767	0	0	0	0	0	2.439	0.200572	25.2337	0	0	0	0	288.562	0	0	0	0
ENSG00000143674	MLK4	0	0	0	0	0	0	0.23286	0	0	1.15218	0	0	0	0	0	0	0	0	0.193858	0	0	0	0	0	0	0	0	0	0	0	0	0	0	0	0	0	0	0	0	0.141284	0	228.945	0	0	0	0	0	0
ENSG00000168275	COA6	0	16.4813	0	0	0.0922709	0	0	1.51452	0	0	67.5162	0	4.51637	0	0	0	0	0	0	57.6298	0	0	0	0	0	0	4.60379	0.33938	0	0	0	0	0	0	0	0.340299	25.0868	0	34.6963	0	0	0.407618	0	0	0	120.028	0.189876	0
ENSG00000059588	TARBP1	0.374578	0	0	0.285059	0.0922709	47.8509	0	0	651.553	0.460873	0	0	0	0	0.81626	0.622722	0	0	0	0.0651921	20.57	0.569682	0.800745	111.011	0	0	91.8049	0	0	130.44	0	0.198785	0	0	0	0.340299	0.348428	0	0.15771	0	0	0.135873	0	3.77699	0	0	0	37.8065
ENSG00000168264	IRF2BP2	235.048	2.72623	182.79	1323.67	0.276813	78.0725	1.86288	382.922	366.391	1553.37	0	326.041	176.935	0	503.768	713.639	378.92	527.708	0	138.338	761.966	0	321.633	45.5907	0	0	4.60379	0	9.28581	21.5268	0.299014	151.077	5.31267	0	524.788	0	0	2.30658	0.15771	0	34.4233	0.679363	0	1.05756	0	0.0842892	722.762	0
ENSG00000273416	RP4-597N16.4	0	0	0	0	0	0	0	0	0	0	0	0	0	0	0	0	0	0	49.4339	0	0	0	0	0	0	0	0	0	0	0	0	0	0	29.9551	0	0	0	4.81372	0	0	0	0	0	0	0	0	0	0
ENSG00000173726	TOMM20	0	4.08934	0	18.5288	24.3595	1.51108	45.6406	212.79	92.9802	14.9784	0.204595	0.16475	0	0	0.136043	0	0	0	0	0	0	220.657	0	0	15.0256	0.338378	2.97892	125.118	63.0889	8.73861	2.2426	9.74047	9.10744	173.592	244.883	31.3075	281.53	36.0026	0.788552	0	0.108249	133.563	0	14.3526	87.2788	0	7.97478	0
ENSG00000054267	ARID4B	2.24747	14.2507	0	0.712648	228.37	20.6514	1.1643	132.521	57.551	2.99568	12.6849	122.08	390.533	0.129377	318.205	1.24544	186.282	648.78	120.968	175.041	0	0.189894	135.593	62.8779	0.0995076	9.81297	31.9557	386.44	4.09668	121.488	174.923	6.75869	124.721	147.566	6.11512	9.52837	9.40755	25.7735	119.702	64.1432	3.78872	353.133	7.43308	144.432	0.587341	2.69725	58.4817	0
ENSG00000152904	GGPS1	0	0.247839	0	0.285059	0	0	0.46572	0	0	11.5218	0.409189	0.16475	0	0	0	1115.92	0	0	0.387716	211.287	0.145887	0	3.73681	5.7624	0	5.24486	114.553	268.336	0.546224	86.5336	0.448521	9.74047	33.1409	0.245534	45.0295	0.680598	275.955	0	35.4848	4.80367	0.541246	0.135873	0.0991077	0	16.6805	0	165.762	1.0218
ENSG00000116957	TBCE	0	0	513.172	0	0	0	0	0	0	0	0	0	0	0	0.136043	0	0	0	0	0.130384	0	0	0	0	0.0995076	0	0	0	0.819336	0	0	0	14.1671	0	60.8732	0	1.74214	0	0	60.4698	0	0	0	0	0	0	0	0
ENSG00000162885	B3GALNT2	0.187289	0	0	0	0	0	131.333	0	0.172826	0	0	0	0	0	0	0	0	0.51085	0	0	0	0	0	0.169482	0	0	0	0	0	0	0	0	0	0	0	0	2.439	3.10886	6.46613	0	0	0	0	0	0	0	0	0
ENSG00000168243	GNG4	0	0	0.258178	48.7451	0	0	0.23286	0	0	54.383	0.204595	0	0	0	213.452	0	0	0	1.16315	0	1.02121	3.0383	0	0	0	51.0951	1.62487	0.113127	0	189.479	0	0	2.27686	0	0	0	18.4667	0.100286	0.315421	0	0	0	182.49	0	0.117468	0.252868	3.79751	3.06539
ENSG00000143669	LYST	60.1198	0	0	0	0.830438	0	0	0	0	0	0	0	0	0	0	0	0	0	0	0	0	0	0.53383	0	0	0	69.5984	0	0	1.91823	155.338	6.95748	5.81864	1.4732	0	0	0	9.82802	441.589	10.3138	0	0	0	0	0	0	0	549.727
ENSG00000116962	NID1	0	0.123919	0	0	0	0	0	0.25242	0	0	0	0	0	0	0	0	0	0	0	0	0	0	20.8194	0	0	0	0	0	0	0	0	0	0	0	0	0	0	0	0	0	0	0	0	0	0	0	0	0
ENSG00000077585	GPR137B	0	0	0	0	0.369083	0	0	0	0	0	0	0	0	0	0	0	0	118.773	0	0	0	0	0	0	0	0	0	0	0	0	0	0.993925	2.27686	0	0	562.174	0	0	24.6028	0.141284	0	0	0	0	0	0	0	0
ENSG00000086619	ERO1LB	0	0	0	0.14253	0.0922709	0.125923	0	0.504841	0.172826	0	0.613784	0	0	0	0	0	0	0	0	0	0	96.9409	0	0	0	0	0	0	0	0	0	0.993925	0.252984	0.245534	0	0	0	0.702001	0	56.3725	21.6499	0	0	0.302159	0.117468	0	0.189876	10.218
ENSG00000186197	EDARADD	0	0	0	0	0	0	0	0	0	0	0	0	0	0	0	0	0	0	0	0	0	0	0	0	0	0	0	0	0	0	0	0	0	0	0	0	0	0	0	0	0	0	0	0	0	0	0	0
ENSG00000116977	LGALS8	0.187289	0.123919	0	0	0	0.125923	0	0	0	0	0	0	0	0.388132	0	0	0.124604	0	0	0	258.949	0	0	0	0	0	85.3055	0	0	0	19.2864	7.15626	0	0	0	0	0	15.1432	0	0	0	341.855	0	0	0	0	0	0
ENSG00000273058	RP11-385F5.5	0	0	0	0	0	0	0	0	0	0	0	0	0	0	0	0	0	0	0	0	0	0	0	0	0	0	0	0	33.8659	0	0	0	0	0	0	0	0	0	0	0	0	0	0	66.7771	0	0	0	0
ENSG00000119285	HEATR1	0.187289	0	0	0	0	0	384.219	0	0	40.096	0	0	0	0	68.4298	0	0	0	0	0	0	0	0.266915	0	0	0	23.8314	0	0	0	1.64458	49.6963	65.7759	0	0	0	30.3132	0	0.15771	11.444	0	1.90222	0	205.015	0	13.9077	43.1967	0
ENSG00000116984	MTR	0	0.247839	0	0	0	0	0	5.30083	0	0	0	0.16475	398.238	0	37.9561	0	0	1.27713	0.193858	0	88.845	0	7.47362	0	0.0995076	0.507567	201.754	0	25.3994	0	0	0	98.4109	0.245534	0	0	4.52956	0.100286	0.315421	181.692	0	0	0	0	0	0.0842892	464.436	0
ENSG00000198626	RYR2	0	0	0	0	0	0	0	0	0	0	0	0	0	0	0	0	0	0	0	0	0	0	0	0	0	0	0	0	0	49.0215	0	31.6068	5.05969	0	0	0	0	0.100286	0	0	0	90.8987	0.132144	0.604318	0	0.421446	0	0
ENSG00000155816	FMN2	0	0	0	0	0	0	0	0	0	0	0	0	0	0.129377	0	0.311361	0	0	0	0	0	0	37.635	0	0	0	0	0	0	0	0	0	21.7567	0	0	0	156.793	0	0.15771	0	0	0.135873	0	0	0	8.34463	0	0
ENSG00000228818	RP11-567G24.1	0	0	0	0	0	0	0	0	0	0	0	0	0	0	0	0	0	0	0	0	0	0	0	0	0	0	0	0	0	12.7882	0	0	79.1841	0	0	0	0	0	0	0	0	0	0	0	0	0	0	0
ENSG00000182901	RGS7	0	0	0	0	0	0	0	0	0	0	0	0	0	0	0	0	0	0	0	0	0	0	0	0	0	0	0	0	0	1.06568	0	0	0	0	0	0	0	1.50429	0	0	0	0	0	0	0	0	0	4.08719
ENSG00000091483	FH	0	0	597.166	0	0	0	0	0.25242	0	0.460873	0	0	0	0	0.136043	0	0	0	0	0	0	0	0.53383	0	0.0995076	0	250.229	0	99.1397	0	5.08323	0	16.95	0	0	0	0	0	0	195.538	0.108249	19.5656	0	0	0	0	0	33.7193
ENSG00000203668	CHML	0	0	0	0	0	0	0	0	0	0	0	0	0.132834	2.45817	3.129	0	23.9239	0	0	33.3783	0	0	0	0	37.5144	0	0	0	0.546224	29.1998	0	0	0.252984	0	0	198.054	0	0.300858	0.15771	0	0	0	0	0	0	0	0	0
ENSG00000174371	EXO1	0	0	0	0	0	0.37777	0	0	0	0	0	0.16475	0	0	0.136043	0	0	0	0	618.607	22.1748	0	0	0	0	0	0	0	126.724	0	0	0	33.6469	0	0.27796	0	0	0	0	0	0	0	0	0	0	0.0842892	0	1.0218
ENSG00000143702	CEP170	37.4578	40.8934	0	1016.66	0	623.698	22.3546	26.5041	3.45651	143.332	4.29649	20.2643	570.391	14.8784	7.21029	46.7041	20.8088	0	773.882	0	169.52	18.3248	27.7592	172.025	427.186	81.8875	417.861	65.1609	104.875	85.8942	180.156	389.221	89.5565	246.025	14.4539	115.702	46.3409	289.024	376.139	233.826	242.587	290.767	70.7299	18.4317	186.892	8.42892	0.0949379	179.836
ENSG00000054282	SDCCAG8	0	0	30.2929	0.285059	0	18.133	1.39716	0	0	0.921746	0.204595	0	0	91.0816	0	0	0	7.66275	0.193858	86.4447	0	31.8072	0	0	0	2.53784	0	12.6702	9.28581	9.8043	3.43866	6.75869	29.5992	0.245534	169.833	45.6	4.18114	13.0372	2.20795	2.11927	0.432997	0.135873	41.2949	3.17267	0	170.264	0	68.4604
ENSG00000117020	AKT3	0	16.3574	0	0	0	1.76293	0	1.2621	0.172826	2.07393	0	0	0	22.5116	0	0	17.0707	0.255425	0	0	0.145887	359.564	34.1651	3.05068	0	30.6232	0	112.335	11.4707	0	0	151.275	0.252984	19.8882	4.44736	118.424	0	26.5758	0.15771	0	138.343	122.014	0	0	0	4.88877	0.189876	137.943
ENSG00000236031	RP11-269F20.1	0	0	0	0	0	0	0.23286	0	0	0	0	0	32.0131	0	0	0	0	0	0	0	0	0	0	0	0	0	0	0	0	0	0	3.18056	0	0	0	0	0	0	0	0	0	0	0	0	0	0	0	0
ENSG00000179456	ZBTB18	2.06018	4.21326	0	0	0	10.8294	0	107.531	0	0	3.27351	0	0	36.8725	65.0287	0	19.3136	14.0484	20.3551	0	0.145887	23.8317	21.0863	7.96567	183.89	0.169189	193.63	131.34	54.3493	145.573	27.2102	238.542	123.709	76.361	0	0	0.348428	109.211	119.544	153.152	4.97947	149.867	52.2628	0	25.608	0	0	50.0681
ENSG00000035687	ADSS	0	0	0	0	0.645896	0	0	0	5.18477	0	0.204595	0	64.6904	0	57.8184	0	0	0	2.13244	0	0.145887	0	229.013	0	0	0	0	0	0	0	10.4655	0	1.01194	0	3.61348	0	0	0	0	0	0	2.30983	23.5876	0	0	0	0.0949379	9.19618
ENSG00000121644	DESI2	0	0	0	0	0	0	0.93144	0	0	0	0	0	0	0	514.38	0	0	0	0	0	0	0.094947	1.60149	0	0	0	0.270811	0	3.55046	0	0.299014	0	0	0	19.4572	0	0	0	2.68108	0	0	0	115.229	0	0	0.0842892	0	0
ENSG00000203667	COX20	0	0	0	0	0	0	0	0	0	11.061	0	0	0	0	0	0	0	0	0	0.0651921	0	0	0	0.338965	0	0	0	0	0	0	0	0.993925	0	0	0	0	0	0.100286	0	0	0	0.951108	0.0991077	0.302159	0	0	0	0
ENSG00000188206	HNRNPU-AS1	0	0.247839	0	0	0	0	0	0	0	0	0	0	0	0	0	0	0	0	0	0	0.145887	0	0	0	0	0	0	0	0	0	0	0	1.77089	0	0	1.70149	0	0	0	0	0	0	13.7429	0	0	0	0	0
ENSG00000153187	HNRNPU	219.316	403.234	222.722	25.6553	271	88.1463	1294.94	1372.91	37.8488	655.131	67.9254	600.844	517.921	517.121	205.697	176.853	12.585	217.367	252.985	10.8219	580.046	17.6601	385.425	369.81	13.8316	139.073	98.5752	30.6573	154.855	76.9424	10.615	320.64	186.449	11.7856	612.901	44.2388	413.932	264.053	358.003	49.4496	67.8723	48.0989	63.2638	425.138	462.12	273.35	83.2605	198.229
ENSG00000203666	EFCAB2	174.554	0.123919	28.1414	0	0	0.125923	0.23286	1.00968	0.518477	11.061	0	0	157.409	0	0	0	0	0	0.193858	0	0	0	0	0	0	0	0	172.631	47.2484	0	0	0	0	1.71874	0.27796	0.340299	0.696856	0	0	0	0	0	0	0	0	0.0842892	12.7217	35.7629
ENSG00000162849	KIF26B	0	0	0	1647.36	0	0	0	0	0	0	0.204595	0	32.9429	0	0	0	0	0	0	0	4.08483	0	0	0	0	0	417.32	318.112	127.543	0	14.9507	111.916	6.07162	0	110.628	0	14.2855	0.200572	2.20795	381.751	0	0	80.1121	0	0	0	0	0
ENSG00000185420	SMYD3	0	0	0	0	0	0	0	246.867	0	0	0	0	0	0	0	0	0	0	1122.25	0	0	0	0	0	0	0	0	0	4.09668	95.4853	0	33.9922	0	15.9597	0	98.6866	1.04528	0	0	4.37982	123.729	0.135873	0	0	0	0	0	0
ENSG00000162851	TFB2M	0	0	0	0	0	0	0	0.757261	0	0	0	0	0	0	0	0	0	0	0	0	0	0	0	0	0	0	0	0	0	0	0	0	12.9022	0	0	0	0	0	0	0	0	0	0	0	0.117468	0	290.51	0
ENSG00000162852	CNST	0	0	0	0	0	0	0	0.25242	0	0	1.02297	0	0	0	0.136043	3.42497	0	0	0	0	0	0	19.2179	0	0	0	0	0	21.849	21.9531	0	10.3368	0	0	0	0.340299	0	0	0	0	0	0	0	0	0	0	0	0
ENSG00000225300	RP11-439E19.1	0	0	0	0	0	0	0	0	0	0	0.204595	0	0	0	0	0	0	0	0	0	0	0	0	0	0	0	0	0	0	0	0	0	0	0	0	0	0	0	0	0.141284	0	0	0	0	0	0	0	0
ENSG00000143653	SCCPDH	0	0	0	0	0	255.876	0	0	0	128.353	0	0	0	0	0	0	0	0	0	1.36903	0	0	0	0.338965	0	0	37.1011	0	0	0	0	4.17449	0.252984	0	0	21.4388	0	0	0	0	0	2.44571	0	0	2.11443	0	16.3293	1.0218
ENSG00000153207	AHCTF1	1.87289	0	0	26.2254	21.2223	0.125923	30.5047	2.27178	0.345651	0	301.777	0	0	0	0	0	0	0	0	0.195576	0	18.3248	0.266915	0	0	0	2.4373	0.226253	0	0	24.8181	0	46.0432	94.285	0	215.409	1.04528	0	0	0	82.9189	0	0.0330359	0.151079	0	0	0	0
ENSG00000135747	ZNF670	0	0.123919	0	0	0	0	0	0	0	0	0	0.16475	0	0	0	0	0	0	0	0	0	0	0	0	118.713	942.214	0	0	0	0	0	0	14.1671	0	0.27796	0.340299	0	0	0	0	0	0	0	0.151079	0	0.0842892	0	0
ENSG00000197472	ZNF695	0	0	0	0	0	0	0	5.30083	0	0	0	0	0	0	0	0	0	0	0	0	0	0	0	0	0	0	0	0	0.546224	0	0	0	0	0	0	0	0	0	0	0	0	0	0	0	0	0	0	0
ENSG00000188295	ZNF669	0.374578	0	0	0	0	0.125923	0	0.25242	0.172826	0	0.204595	0	0	0	0.136043	0	0.124604	0	0.193858	0	0	0	138.529	0	0.199015	0	0.270811	0	115.253	0	0	0	0.252984	0	349.951	0	0	0.100286	0.315421	0	65.3826	0	0	0	0	0	0.569627	0
TUCPG_000136	C1orf229-ASTUCP1	0	0	0	3.56324	0	0	0	0	0	0	0	0	0	0	0	0	0	0	0	0	0	0	0	0	0	0	0	0	0	0	0	0	0	0	0	0	0	0	0	0	0	0	0	0	0	0	0	0
ENSG00000196418	ZNF124	0	0.371758	0	13.6828	0	0	0.46572	0	1.38261	0	0	0	0	392.66	0	0	0	0	0	0	1.60475	0	44.5748	0	0	0	0.812433	0.33938	0	0.213137	1.04655	0.198785	9.36042	0.245534	0.55592	0.680598	0	191.145	0.315421	0.282569	0.324748	0	0	149.418	0	0	0	0
ENSG00000259865	RP11-488L18.10	228.493	0	0	0	0.0922709	0	0	34.0767	117.349	260.624	6.75162	0	0	0	15.3729	893.917	131.457	0.51085	0	0	0	0	163.619	0	0	414.344	88.0136	0.905013	96.9548	38.3646	0	0	163.681	0	0	132.036	82.5774	1.30372	0	100.595	36.8048	0	0.0330359	0	6.10834	0	0	178.815
ENSG00000227671	MIR3916	6.18055	0	0	0	0	0	0	23.7275	0	0	0	0	0	0	0	0	0	0	0	0	0	0	0	0	0	0	0	0	0	0	0	0	0	0	1.11184	0	0	0	0	0	0	0	18.6323	0	0	0	0	0
ENSG00000162714	ZNF496	0.187289	0.123919	0	0	0.184542	0	0.23286	0	0.345651	0.230437	0	72.4901	0	0.129377	0	0	0	0	0	58.3469	0	0	0	0.338965	0	0	0	0	34.4121	0	27.3598	0.198785	0	2.70087	0	0.340299	0	0	0.315421	176.04	0	0	0	0	296.724	0	0	0
ENSG00000226191	RP11-438H8.8	0	0	0	0	0	0	0	0	0	0	0	0	0	0	0	0	0	0	0	0	0	0	0	0	0	0	0	0	0	0	0	0	0	0	0	0	0	0	0	0	0	0	0	0	0	0	0	0
ENSG00000196071	OR2L13	0	0	0	0	0	0	0	0	0	0	0	0	0	0	0	0	0	0	0	0	0	0	0	0	0	0	0	0	0	0	0	0.198785	0	0	0	0	0	0	0	0	0	0	0	0	0	0	0	0
ENSG00000171161	ZNF672	0	0	0	0	0.0922709	0	0	0	0	0	0	0	0	0	0	0	0	0	0	0	0	0	0	0	0	0	0.812433	0	0	0	4.63471	0	0	0	0	0	0	0	0	0	0	0	0	0	0	0	0	0
ENSG00000171163	ZNF692	0	0	0	0	0	0	0	0	0	0	0	0	0	0	0	0	0	0	0	0	0	0	0	0	0	0	0	0	0	17.2641	8.22288	0	0	0	0	0.680598	0	0	0	0	43.6245	6.38601	0	0	0	0	0	0
ENSG00000185220	PGBD2	0	0	0	0	0	0	0	0	0	0	0	0	0.132834	0	0	0	0	0	0	0	0	0.094947	0	0	0	0	0	0	0	0.213137	0.149507	0	0	0	2.50164	0	0	0	0	0	0	0	0	0	0	0	0	0
ENSG00000015171	ZMYND11	8.42802	0	0	0	0	0	299.458	1.00968	0	0	0	0	0	0	0	0	0	0	0	0	0	0	0	0	0	0	98.5752	0.33938	0	3.19705	0	12.3247	0	1.71874	0	53.4269	0	0	0	0.141284	9.41769	0	0	0	0	0	0	0
NLG_000830	ZMYND11-AS1	0	0	0	0	0	0	0	0	0	0	0	0	0	0	0	0	0	0	0.193858	0	0	0	0	0	0	0	0	0	0	0	0	0	0	0.245534	0	0	0	0.100286	0	0	0	0	0	0	0	0	0	0
ENSG00000151240	DIP2C	0	0	0	0	0	0	0	0	1.38261	0	0.204595	0	3.71936	0	89.3804	0	0	0	0	0	0	2.46862	4.80447	0	0	0	16.2487	0	29.223	62.4491	12.8576	61.8222	73.8714	0	0	0.340299	137.629	39.9138	0.15771	0	12.7734	5.70665	0	11.7842	0	0	0	0
ENSG00000180525	PRR26	0	0	0	0	0	0.125923	0	0	0	0	0	0	0	0	0	0	0	0	0	0	0	0	1.60149	0	0	0	0	0	0	0	0	0	0	0	0	0	0	22.0629	0	0	0	0	0	0	0	0	0.0949379	0
ENSG00000107929	LARP4B	0	41.3891	0	0.285059	0.0922709	0	0	280.439	42.1695	360.403	0.204595	0	0	0	0.136043	0.311361	0	348.4	161.872	28.7497	121.67	0	0	1.18638	0.0995076	0.169189	26.2687	311.437	0.273112	16.1984	0	215.483	81.461	196.673	8.06083	0	0	181.217	370.935	0	0	0.271745	0	0.453238	0	639.333	18.1331	366.825
ENSG00000107937	GTPBP4	0	0	0	0	0.0922709	0.75554	0	0	0.345651	0.921746	0	0	0	0.258754	0.272087	1.24544	0	0	0	0	0.583547	0	0.266915	0.847411	0	0.676756	169.798	0	0.546224	0	0.299014	44.7266	0.505969	18.1695	1.11184	1.70149	6.62013	55.3578	0	0	0.432997	373.921	0	33.5396	0.117468	0	0.0949379	0
ENSG00000067064	IDI1	0	0.123919	24.0106	0	454.249	383.185	1179.2	957.935	0.172826	326.529	0.204595	490.626	498.262	0.129377	22.3111	0.311361	0	15.5809	1.35701	76.2095	506.227	0	4.27064	0	0	0.169189	0.541622	0.226253	138.468	0	17.1933	7.55383	177.595	84.2181	32.2433	394.747	87.107	44.1258	117.81	0	0	247.152	201.585	1195.64	94.3269	0.252868	294.212	0
ENSG00000047056	WDR37	0	0	0	0	0	0	0	0	0	0	0	0.16475	0	0	0	0	0	0	0	692.992	0.145887	0	0	0	0	0	0	0.791886	0	0	0.299014	0	1.26492	0	0	0	0	0	0	0	0	0	0.0330359	150.928	0	0.168578	0	24.5231
ENSG00000067057	PFKP	0	0	0	0	0	228.425	0.46572	0	0.345651	0	0	0	0	0	0	0	0	0	0	0	0	0	0	0	0	0	0.270811	0.226253	0	0	0	15.704	0	0	0	0	88.5007	0.902573	0	0	13.4229	0	10.4063	0	0	0	0	0
ENSG00000107959	PITRM1	0.374578	0	31.2396	0	0	0	0	0	0	0	0.204595	0	0	0	0	0	0.373811	0	0	439.72	0	0	0	0	0	3.0454	1.08324	0	0	0	0	0	0	0	32.7993	0	0	0	115.602	0	0	0	0	0	0	0	0	1.0218
ENSG00000067082	KLF6	27.1569	0	0.258178	0	466.06	0.37777	4.42434	254.44	4.49347	196.793	0.613784	1.48275	267.263	1.94066	5.16965	0	3.73811	61.0466	746.16	1.69499	199.573	7.78565	55.7852	26.9477	0	0.169189	172.236	0	0.546224	0	12.8576	65.5991	7.58953	0.736601	5.28124	74.1851	386.755	17.0486	3.31192	0.706422	0.541246	87.7737	5.48396	245.051	0.939745	186.111	19.6521	0
ENSG00000187134	AKR1C1	0	4.83286	0	0	0	0	0	0.504841	0	0	0	0	0	0	0	54.1768	32.8954	0	0.387716	7.82305	0	0	0	0	0	0.169189	0	0.113127	0	0	18.0903	0	41.2364	0	0	0	0	0	0	0	0	0	0	0	0	0	0	0
ENSG00000151632	AKR1C2	0	0.123919	0	0	0	0	0	0	0	0	0	0	0	0	0	0	0	0	0.193858	0	0	0	0	0	0	24.7016	0	124.326	0	0	0	0	0	0	0	0	0.696856	0	0.15771	0	0	0	0	0.151079	0	0	0	0
ENSG00000196139	AKR1C3	0	0	0	0	0	0	0	198.402	0	0	0	0	0	0	0	0	0	0	0	0	0	0	0	0	0	0	0	0	0	0	0	0	0	0	0	0	0	0	0	0	0	0	0	0	0	0	0	0
ENSG00000173848	NET1	0	0	0	0	5.62852	0	0	0	0	0	0	0	0	0	0	0	0	0	0	0	0	0	0.800745	0	0	0.169189	0	0	0	0	0	0	1.26492	0	0	0	0	0	0	0	0	0	72.9103	0	0	0.0842892	0	0
ENSG00000108021	FAM208B	497.253	0	0.0860594	0	0	0	0	54.018	22.2945	0	0	0	0.132834	0	0	2.80225	0	0	0.387716	277.327	0	0	0	0	0	0	13.8114	0	0.273112	0	17.9408	0.198785	7.33655	0.245534	0	1.0209	0	0	92.2606	311.815	0	83.5616	0	0	0	0	0	68.4604
ENSG00000226647	RP11-336A10.2	0	0	0	67.559	0	0	0	0	5.53042	0	0	0	0	0	0	0	0	0	0	0	0	0	0	0	0	0	0	0	0	0	0	0	0	0	0	0	0	0	0	0	0	0	0	0	0	0	0	0
ENSG00000057608	GDI2	0	0	0	0	0	104.516	1.39716	54.5228	376.933	391.051	0.204595	580.086	829.152	7.24513	51.6965	3.73633	0	0	0	20.4051	68.5668	0	358.467	249.308	52.4405	133.829	10.5616	0.791886	158.405	202.054	103.608	208.923	191.509	138.235	261.56	1.0209	395.117	66.991	49.5211	168.835	344.557	86.5508	137.033	680.009	0.117468	0	274.181	1.0218
ENSG00000232807	RP11-536K7.3	0	0	0	0	0	0	0	0	0	0	0	0	0	0	0	0.311361	0	0	0	0	0	0	3.73681	0	0	0	0	0	0	0	0.149507	0	0	0	50.8666	0	0.348428	0	0	0	0	0	0	0.151079	0	0	0	0
ENSG00000134453	RBM17	0	0	0	3.42071	0	1.51108	0.23286	0.504841	0	0	0.204595	0	0.398503	0	29.9295	0.934082	0	0	389.073	0	23.6336	0	17.3495	0	0	0	52.8081	5.65633	44.2442	40.496	1.94359	24.053	59.9573	0	0	0.340299	13.9371	0.100286	5.20444	0	13.2064	0	0	0	0	0	0	35.7629
ENSG00000170525	PFKFB3	0	0	0	0	0	0	1.39716	0	0	0	0	0	0	0	0	0	0	0	0	0.651921	0	0	0.266915	0	0	0	0	0	8.46648	0.852548	2.99014	5.56598	5.05969	79.5529	13.0641	0	0	0.200572	0	0	0.541246	0	0	0	0	0	0	0
ENSG00000065675	PRKCQ	0	0	0	0	0	0	4.6572	0	0	0	0	0	0	0	0	0	0	0	0	0	0.145887	0	0	0	0	0	0	0	0	0	0	0	0	0	0	0	0	0	0	0	0	0	0	0	0	0	0	0
ENSG00000237943	PRKCQ-AS1	0	0	0	0	0	0	0	0	0	0	0	0	0	0	0	0	0	0	0	0	0	0	0	0	0	0	0	0	0	0	0	0	0	0	0	0	0	0	0	0	0.432997	0	0	0	0	0	0	0
ENSG00000198879	SFMBT2	0	0	0	0	0	0	0	3.28146	0	0	0.409189	0	4.11787	0	0	0.311361	0	0	0	0	0	0	0	0	0	0	0	0	0	0.213137	0	0	35.9238	0	0.27796	0	0	0	0.15771	0	0	0	0	0	3.17164	0.421446	28.2915	0
ENSG00000123243	ITIH5	0.374578	0	0	0	0.0922709	0.251847	0	0	0.172826	0	0	0.329501	0.132834	0	0	0	0.124604	0.51085	0.193858	0	0	0	0.53383	0.169482	0	0	0	0	0	0.213137	0.149507	0	0.505969	0	0.27796	0	0.348428	0.200572	0	0	0.216499	0	0	0.151079	0	0	0	0
ENSG00000151657	KIN	0	24.2882	0	0	0	3.14808	33.299	16.6597	0	0	0.204595	15.157	0	0	341.333	0	0	0	168.463	0	0	70.9254	0	0	0	0	0.270811	0	0	144.294	9.71794	95.4168	18.7208	8.10261	0.27796	0.340299	28.9195	0	43.6858	29.1046	9.20119	101.497	0	0	70.3634	2.52868	0	0
ENSG00000165629	ATP5C1	0.374578	0	28.6578	0	22.5141	96.835	0	163.821	0	3.91742	0.613784	0	224.623	5.30447	704.568	0	8.59765	0	0.387716	461.429	319.638	0	92.0857	0	0.0995076	509.598	0.541622	34.7299	159.497	58.6127	25.1172	114.103	142.936	165.981	19.7351	3.06269	39.0239	109.913	208.966	77	42.7585	469.168	18.5331	177.065	0	393.546	228.041	73.5694
ENSG00000165632	TAF3	0	206.326	0	0	0	0.125923	0	0	0	0	0	305.777	0	0	0	1.5568	0	0	144.618	0	0	1.89894	0	0.169482	0.199015	0	0	0	1.36556	0	1.79408	0	1.77089	25.0444	0	18.0358	0	0	0	0	12.7734	85.4638	0	90.7988	0	0	0	0
ENSG00000225383	SFTA1P	0	0	0	0	0	0	0	0	0	0	0	0	0	0	0	0	0	0	0	0	0	0	0	0	0	0	0	0	0	0	0	1.59028	5.56566	0	0	0	0	0	0	0	0	0	0	0	0	0	0	0
ENSG00000048740	CELF2	0.749157	14.7464	0	9.12189	0	64.9764	0	40.6397	1102.11	46.5482	0	0	129.248	726.453	0	0	17.1953	3.83138	58.9329	4.30268	45.3708	0.094947	216.201	17.7956	0	0.169189	916.424	218.447	415.404	206.53	43.955	304.34	108.277	399.238	468.084	88.4777	27.5258	107.807	235.619	33.0606	325.506	9.10346	596.794	280.101	0	0.168578	0	131.812
ENSG00000229206	RP11-397O4.1	0	0	0	23.2323	0	0	0	0	0	0	0	0	0	0	0	0	0	0	0	0	0	0	0	0	0	0.169189	13.5405	0	0	8.31234	4.63471	1.59028	0	7.61155	0	0	0	0	0	0	0	0	0	0	0	0	0	0
ENSG00000181800	CELF2-AS1	0	0	0	0	0	0	0	11.3589	0	0	0	266.237	0	0	0	0	0	0	0	0	0	0	0	0	0	0	0	0	0	0	0	0	0	0	0	0	0	0	0	0	0	0	0	0	0	0	0	0
ENSG00000148429	USP6NL	0	0	0	0	0	0.503693	0	0	0.172826	0	0	53.0496	657.53	425.651	140.533	0	0.124604	1.0217	0.775433	0	0	26.5852	18.1502	0	0	0.169189	0.812433	0.226253	0.273112	0.213137	0.598027	0	72.3535	0	1.11184	0.340299	0.348428	0	0	0	0	0.135873	0	0.151079	0.117468	0	0	1.0218
ENSG00000151461	UPF2	0	0	3.6145	0.285059	0	4.53324	49.1335	16.6597	1.20978	0	0	0	0	1.42315	19.7263	0	0	1.0217	0	21.9045	0.43766	0	4.27064	0	0	0	0.270811	0.452506	1.09245	4.90215	0	2.98178	23.0216	6.62941	0.55592	0.340299	0	15.7449	0.315421	0.282569	0.974244	0.679363	0	0	2.9367	0.168578	339.213	0
ENSG00000181192	DHTKD1	0.187289	0	0	0	10.3343	0.629617	14.903	0	0	0	13.5032	0	15.9401	0.129377	171.959	0	0	27.0751	0	0	0.43766	0	0.266915	0	0	0	0.541622	0.452506	115.8	0	0.149507	39.3594	0	0.491067	253.499	0	2.78742	0	0.630841	0	0	0	0	0	0	0	0	0
ENSG00000065665	SEC61A2	0	77.6975	0	0	0	29.4661	0	0	0	0	0	0	0	0	0	0	0	0.51085	0	0	0	0	10.4097	0	0.0995076	150.409	10.5616	130.435	0	0	55.7661	4.77084	92.0863	0	0	0	45.6441	122.249	1.10397	0	0	0	0	0.151079	0	0	0	0
ENSG00000165609	NUDT5	0	0	0	0	0	38.0288	9.54726	8.83471	0.345651	682.092	0	0	0	0	0.136043	0	0	0.255425	0	0	0	0	14.9472	0	5.57242	0	6.22865	0	55.4418	0.213137	0	39.5582	40.2245	0	52.5344	7.14627	3.48428	29.5843	0	81.3799	0	0	0.0330359	0	0	7.58603	14.6204	6.13079
ENSG00000151465	CDC123	3.93307	276.34	5.07751	0	419.832	2.26662	0	0.25242	12.6163	0	0	0.16475	0	0	0	0	101.178	277.903	0	213.113	0.145887	0	150.807	0	0.199015	0	0	0	184.624	4.68901	74.4544	5.3672	66.5349	0	631.803	0	141.81	3.40972	72.8622	0	3.89697	0.135873	0	0	0	49.2249	110.698	160.422
ENSG00000228302	RP11-186N15.3	0	0	0	0	0	0	0	0	0	0	0	0	0.132834	0	0	0	0	0	0	0	0.43766	0	0	0	0	0	0	0	0	0	0	0	0	0	0.27796	0	0	0	0	0	0	0	0	0	0	0	0	0
ENSG00000183049	CAMK1D	0	0.123919	1268.43	0	0.0922709	0.125923	176.042	0	0.172826	0.69131	0.409189	0	23.5117	0	0.136043	0.622722	0.249207	0	0.387716	0.260768	0	0	0.266915	0	0	0.169189	0.270811	0.226253	1.36556	0	1.64458	72.159	13.1552	0	0	0	0.348428	0.100286	2.9965	37.723	0	104.622	0.0330359	0	0	0	0	51.0899
ENSG00000151468	CCDC3	252.091	0	0	0	0	0	0	0	0	0	0	0	0	0	0	0	0	0	24.0384	0	0	0	0	0	0	0	0	0	0	0	17.9408	0	0	4.91067	0	0	0	0	0	0	0	0	0	0	0	0	0	1.0218
ENSG00000123240	OPTN	14.7959	0	0	0	0	0	0	142.113	0	49.3134	0	13.3448	70.5351	0	0.680216	1298.69	0	0	0	0	0	0	0.266915	0	0	0	0	346.28	0.273112	143.015	29.1538	26.0408	48.573	2.70087	106.737	12.2508	1.74214	1.10315	0.15771	2.26055	0	1.22285	0	0	135.323	171.276	5.79121	106.267
ENSG00000065328	MCM10	0	0	0	0	0	0	0	0	0	0	0	0	0	0	0	0	0	0	0	323.418	0	0	0	0	0	0	0	0	0	0	0	0	11.6373	0	0	0	149.476	0	0	0	0	0	0	0	0	0	0	0
ENSG00000107537	PHYH	0	0	0	0	0	0	0	0	0	0.230437	0	0	0	0	0	0	0.124604	0	0	0	1.89653	0	0.800745	0	0	0	0	2.48878	0	0	0	117.283	0	0	9.45063	0	0	0	0	0	72.2023	0	0.0991077	0	0	466.035	40.6334	0
ENSG00000086475	SEPHS1	0	0	0	0	0	2.89624	0	0	0	0	0	0	0	0	1.90461	0	0	0	0	0	0	0	0	0	0	458.333	0	0	0	0	1.34556	0	0	0	0	0	0	0	0	0	0	1.08698	0	0	0	0.0842892	0	0
ENSG00000165626	BEND7	0	0	0	0.14253	0	0	0	0.504841	0	0	0	0	0	0.129377	0.136043	0	0	0	0.193858	0	0	0	0	0	0	0	0	0.113127	0	0.639411	0	0	0	0.245534	0	0	0	0	0.15771	0.282569	0.216499	0	0.0330359	0	0	0	0.0949379	0
ENSG00000165630	PRPF18	0	0	0	0	19.4692	0	0	0	0	0.921746	0	0	0	126.402	4.35339	253.448	0	0	0	2.80326	0	0	21.3532	0	0	0	0.812433	3.73318	0.819336	0	0	0	0	0.491067	0.27796	53.4269	26.829	0	0	0	0	81.1159	0	0.151079	0	0.168578	0	0
ENSG00000227474	RP11-295P9.2	0	0	0	0	0	0	0	0	0	0	0	117.632	0	0	0	0	0	0	0	0	0	0	0	0	0	0	0	0	0	0	0	0	0	0	0	0	0	0	0	0	0	0	0	0	0	0	0	0
ENSG00000239665	RP11-295P9.3	0	0.123919	0	0	0.0922709	0	0	0	0	0	0	0	0	1.42315	0	142.292	0	0.255425	0	0	0	0	2.13532	0	0.199015	8.45946	0	0	0	0.213137	0.299014	33.7935	0.758953	0	0	15.3134	33.7975	0	0	241.173	0	0	0	0.302159	0	0	0.0949379	0
ENSG00000151474	FRMD4A	8.61531	0.247839	33.9074	0	0	0	0	24.4848	0	0	0	0	0	3.23443	0	0	37.3811	0	15.1209	0	0	0.094947	0.800745	0	82.9893	0	0	41.6306	0.819336	0	31.2469	0	0	59.6647	0	0.680598	40.7661	5.91687	0.15771	135.209	0	0	11.8269	10.2734	165.043	0	0	0
ENSG00000235410	RP11-397C18.2	0	0	0	0	0	0	0	0	0	0	0	0	0	0	0	0	0	0	0	0	0	0	0	0	0	0	0	0	0	0	0	1.19271	0	0	0	0	0	0	0	0	0	0	0	0.302159	0	0	0	0
ENSG00000065809	FAM107B	0	0	0	0	0	40.6732	0.23286	342.534	0	8.98703	155.901	154.536	0	0.129377	0	0	0	0.255425	26.7524	1.43423	0.43766	0	66.4618	0	0	0	17.8735	0	0.273112	0.639411	5.38225	0	32.635	261.493	0	1027.02	0	0	0	0	0	0	0.330359	209.547	0	2.78154	0	35.7629
ENSG00000187522	HSPA14	0	0	41.997	0.14253	0	3.27401	10.2458	0	0	42.4003	0	0	1.72685	0	26.9366	0	0	0	0	0	0	1.6141	0	0	0	0	0	0	1.09245	0	4.78422	0	9.10744	0	0	0	0	0	0.15771	0.141284	0	0	0	0	0	0	0	0
ENSG00000152455	SUV39H2	0	0	0	0	0	0.125923	0	0	0	0	0	0	0	0	0	0	0	41.8897	0	0	118.606	0.854523	0	0	0	0	6.49946	0.113127	28.9499	0	2.54162	0.198785	8.0955	0	0.27796	279.385	0	0	1.10397	0	0	0	0	0	0	0	0	0
ENSG00000152457	DCLRE1C	694.094	0	0.172119	0	0	46.9694	0	0	163.666	0	0	0.329501	0	0.129377	15.3729	0	0	148.402	0	0.0651921	236.92	66.9376	0.800745	0	0	0	0	0	45.8828	32.8231	0	0	72.3535	9.33028	145.373	274.281	113.239	0.601715	2.20795	6.78166	97.5326	0	0	0	0	13.402	0.0949379	1.0218
ENSG00000152465	NMT2	6.55512	0.123919	0	0.14253	0	12.5923	0.23286	0.25242	11.5793	0	2.04595	770.867	0.132834	878.601	0.544173	0	0.996829	1.0217	1386.28	0.260768	0.291773	0.474735	0.266915	0	0	0.169189	140.822	0.113127	1.63867	1.91823	0	0.198785	36.9357	0.491067	0.27796	0	1.39371	6.91973	0	0	20.4591	0.407618	10.3072	0	0	0.252868	3.70258	0
TUCPG_000274	TUCP-NMT2-1	0	0	0	0	0	0	0	0	0	0	0	0	0	0	0.272087	0	0	0	0	0	0	0.474735	0	0	0	0	0	0	0	0	0	0	0	0	0	0	0	0.100286	0.15771	0	0	0	0	0	0	0	0	0
ENSG00000148468	FAM171A1	0	0	38.1243	0	0	0.125923	0	0	0	31.1089	606.009	0	1.06268	0	0	0	0	0	0	0.0651921	0	0	6.93979	0	0	0	0	219.918	64.1813	5.11529	8.52189	0	9.10744	0	0	186.484	0	0	0	0	0	0	0.0330359	2.71943	0	191.252	0	0
ENSG00000232739	RP11-25G10.2	0	0	0	0	0	0	0	0	0	0	0	0	0.132834	0	0	0	0	0	0	0	0	0	0	0	0	0	7.58271	0	9.0127	0	0	0	0	0	0	0	0	0	0	0	0	0	0	0	0	0	0	0
ENSG00000148481	FAM188A	0.187289	2.97407	0	633.686	0	0	0	0	0	0	0	971.862	0	11.5146	0.136043	0	0	0	0	0.0651921	0	0	0	0	0	0	4.60379	1.81003	32.2272	215.268	83.7238	0	92.0863	0	24.4605	0	0	0.100286	206.758	0	0	0	0	0	0	0	0	0
ENSG00000148484	RSU1	0	0.123919	422.638	0	0	0	152.058	0	0.172826	0	0	0	0	9.44454	0.136043	0	0	353.508	0	0	0	4.6524	1.8684	0	0	739.864	128.094	0	0	4.47588	0.149507	0.198785	122.191	101.16	0	0	128.918	0	0	0.141284	1.29899	69.295	0	114.82	174.558	6.06882	322.599	0
ENSG00000107611	CUBN	0	0	0	0	0	0	0	0	0	0.230437	0	0	0	0	0	0	0	0	0	0	0	0	0	0	0	0	0	0	0	0	0	0	0	0	0	0	0	0	3.78505	0	0	0	0	0	0	0	0	0
ENSG00000107614	TRDMT1	0	0	0	0	0.184542	0.125923	512.059	0	0.172826	0	96.1595	0	76.6455	0	0	3.42497	0	0	0	0	0	0	0	0	0	0	0.541622	0.113127	0	0	0	0	0	0	0	0	0	0	0.15771	0	0	0.135873	0	0	0	0	0	0
ENSG00000026025	VIM	0	0.123919	433.309	0	488.759	0	238.216	360.709	389.376	370.081	0	0	140.007	0	408.13	0.311361	0	540.735	0	269.7	413.005	0.094947	92.6195	0	0	0	0.541622	1.24439	0	0.213137	0.747534	9.3429	22.0096	0.736601	1.11184	0	142.855	0.50143	0.15771	0	0	0	32.0118	0.755397	118.995	701.455	166.806	0
ENSG00000260589	RP11-390B4.5	0	0	0	0	0	0	0.46572	0.25242	0	0.230437	0	0	0	0	0	0	0	0	0	0	0	0	0	0	0	0.169189	0	0	0	0	0	0	0	0	0	0	0	0	0	0	0	0	0	0	0	0	0	0
ENSG00000136738	STAM	0	0	0	0	0	191.655	0	270.342	336.146	0	0	0	3.8522	0	0	0	0.373811	0	4.84646	0.130384	52.811	565.789	1.60149	0	0	0.169189	354.762	0.113127	0	40.9223	74.3049	40.3534	5.56566	25.0444	0	0.340299	34.8428	0	0.15771	30.9413	0	0	97.522	6.94966	85.0469	0	0	184.945
ENSG00000165995	CACNB2	78.6615	0	0	0.285059	0	0	0	0	0	0	0	0	0	0	0	4.04769	0	0	0	0	121.378	0	0	0	0	0	0	0	0.273112	0	0.149507	0	0.252984	0	0	4.76418	0	26.3752	0	0	0.108249	35.5986	0	0	0	0	0	0
ENSG00000240291	RP11-499P20.2	0	0	0	0	0	0	0	0	0	0	0	0	0	0	0	11.5203	0	238.823	0	0	0	0	0	0	0	0	0	81.4511	0	10.0174	0	0	0	22.3436	164.274	0	0	1.50429	0	93.389	32.0418	12.2285	81.1032	0	0	0	0	0
ENSG00000241058	NSUN6	0	0	0.172119	1.14024	2.30677	9.31833	0.23286	0	0	6.45223	0	1.15325	555.115	0	0.136043	1.5568	0	34.227	0	0	0	0.094947	2.13532	0.847411	0	0.169189	2.16649	7.01385	2.1849	1.7051	0	0	0.252984	5.40174	16.1217	0	0	0	211.332	13.8459	9.63419	6.52188	7.13576	0	0	593.059	0	0
ENSG00000165997	ARL5B	0	0	0	961.647	0	0.125923	0	0	366.909	0	0	0	96.0393	0	0	0	0	0	0	19.5576	0	0	129.721	0	0	0	0	0	0	0	0	12.921	0	0	0	108.215	0	0	0	0	0	0	0	0	0	0	0	27.5885
ENSG00000078114	NEBL	0	0	857.152	0	0	0	0	0	0	0	0	0	0	0	0	0	0	0	0	0	7.732	0	0	0	0	0	22.4773	0	0	28.1341	0	19.4809	0	0	0	0	0	0	0	0	0	0	0	0	0	0	0	0
ENSG00000204682	CASC10	0	0	178.401	0	24.3595	0	0	0.25242	0	0	0	0	43.8354	0	0	0	2.49207	0	0	0	0	0	0	0	0	0	0	0	0	0	51.8789	25.2457	0	0	0	0	15.3308	0	0	0	0	0	0	0	0	0	0	0
ENSG00000180592	SKIDA1	0	0.123919	0	0	0	0	33.9976	0	0.172826	0	0	0	0	0	0	0	0	0	0	0	0	0	0	0	0	0	0	0	45.6097	2.98392	0	0	23.0216	0	12.2302	0	0	0	0	0	0	0	0.231251	0	0	0	0	0
ENSG00000078403	MLLT10	179.423	0	0	0	31.9257	5.03693	0	0	198.75	0.230437	0.409189	0.16475	0	0	13.6043	0	0	0.255425	0	0	1.16709	0	0	0	0	0	0	0	0.273112	12.7882	0	0.993925	85.0027	0.491067	222.09	0	6.2717	1.00286	0	0	0	0	0	0	0.822277	141.606	0	1.0218
ENSG00000136770	DNAJC1	0	0	0	0	22.8832	0	18.3959	0.25242	1.03695	0	0	0	0	0	0.680216	0	0	128.223	0	0	5.68958	0	2.40223	0	0	0	0	0	0	0	0	0	0	0	3.05756	0	0	0	0	0	0.108249	0	0.759826	0	0	0	0	0
ENSG00000148444	COMMD3	0	2.72623	0	0	0	0	0	0	0	0	0	0	0	0.129377	0	0	0	0	0	2.28172	0	37.9788	17.8833	0	0	0	0	0	2.1849	11.2963	1.79408	6.55991	0	55.7362	0	79.6299	0	44.2261	19.083	35.8863	18.4024	24.4571	0	0	0	0	0	4.08719
ENSG00000168283	BMI1	0	0	0	0	0	0	0	0	0	0	0	0	0	0	0	0	0	0.766275	0	0	0	0	0	0	0	0	4.8746	0	7.10091	0	0	1.98785	1.26492	0	367.741	594.502	12.195	0.50143	14.0362	0	0	1.22285	0	0	0	0	0	0
ENSG00000150867	PIP4K2A	495.942	0.123919	356.544	0	2.39904	0.125923	0	0	0	77.1963	0.204595	0.16475	0	0	602.808	225.737	0	0.255425	0	0	0	0.094947	9.87585	0	0	0.338378	1038.83	0	39.3281	98.8955	99.8706	236.753	241.853	0	381.083	334.173	68.2919	180.715	450.894	0.565138	80.8622	256.663	0.0660718	0.151079	0	626.859	286.048	208.447
ENSG00000165309	ARMC3	0	0	0	0	0	0	0	0	0	0	0	0	0	0	0	0	0	0	0	0	0	0	0	0	0	0	0	0.113127	0	0	0	6.95748	41.9954	0	0	0	0	0.200572	0	0	0	0	0	0	0	0	0	0
ENSG00000148450	MSRB2	0	0	0	0	0	0	0	0	0	0	0	0	0	0	0	0	0	0	0	0	0	0	0	0	0	0	0	0	0	0	0	0	0	0	0	24.1612	0	0.702001	0	0.282569	10.7167	0	0	0	0	0	0	39.8501
ENSG00000165312	OTUD1	0	0	0	0	0	0	0	0	0	0	0	0	0	0	0	0	0	6.64105	0	0	0	0	0	0.169482	0	0	0	0	0	0	0	0.198785	0	0	0	0	0	0	0	0	0	0	0	0	0	0	0	0
ENSG00000107863	ARHGAP21	344.799	106.819	128.659	192.7	494.295	98.598	347.893	82.7939	95.0541	8.29572	2.45514	65.9001	310.301	11.3852	32.1062	16.8135	324.966	470.493	41.6795	0	450.79	48.6129	411.316	14.2365	164.685	0.169189	0	14.5933	541.854	137.473	522.526	85.8751	165.958	236.94	17.5115	883.075	72.8214	376.975	223.949	70.6422	393.053	158.699	0.132144	447.497	71.3031	217.382	395.701	0
ENSG00000099256	PRTFDC1	0	0	0	0	11.1648	289.246	233.792	31.3001	1.55543	274.68	0	0	346.166	0	11.5637	0	0	0	0	539.725	152.306	0	0	0	0	0	0	0.226253	0.273112	0	0	0	20.2387	0	167.054	0	10.4528	0.200572	0	0	0	0	0	0	0	0	0	0
ENSG00000151023	ENKUR	0	0	0	0	0	0	0	0	0	1.61306	0	0	0	0	0	0	0	4.34223	0	0	0	0	0	0	0	0	0	0	0	0	0	0	0	0	0	0	0	0	0	0	0	0	0	0	0	0	0	0
ENSG00000185875	THNSL1	0	0	0	0	0	0	0	0	0	0	0	0	0	0	0	0	0.124604	0.255425	0	0	0	0	0	0	14.8266	0	0	164.486	0	0	0	10.3368	0.252984	40.5131	0	0.340299	0	222.534	0	0	0.108249	0	0	0	0	0	0	0
ENSG00000151025	GPR158	0	0	0	0	0	0	0	0	0	0	0	0	0	0	0	0	0	0	0	0	0	0	0	0	0	0	0	3.05442	0	0	0	0	0	0	0	0	0	0	0	0	0	0	0	0	0	0	0	0
ENSG00000095777	MYO3A	0	0	0	0	0	0	0	15.3976	0	0	0	0	0	0	0	0	0	0	0	0	4.23071	0	0	83.5548	0	0	0	0	0	5.32842	0	0	0	0	0	0	0	0	0	0	0	0	0	0	0	0	0	0
ENSG00000136750	GAD2	0	14.3747	0	0	0	0.125923	0	0.25242	0	0	0	0.16475	0	0	0	24.2861	0	0.255425	1.55087	0	0	0	0	18.8125	0	29.6081	0	0	2.73112	0	0	0	0	0	0	169.469	20.9057	0	0	0	0	0	0	0	0	0	0	0
ENSG00000148459	PDSS1	0	0	0	0	0	0	0	0	0	0	0	0	0	0	0	0	0	0.255425	0	0	0	0	0	0	0	4.06054	0	0	0	0	0	0	0	0.491067	0	0	0	0	0	0	0	0	0	0	0	0	0.0949379	0
ENSG00000136754	ABI1	0	3.8415	0	0	10.1498	0.125923	0	223.392	0	0	0	0	11.1581	0	5.0336	0	0.249207	153	0	0	45.2249	0	8.80819	1.52534	0	0	386.989	0	0	0	11.512	74.942	3.03581	0.736601	0.27796	54.4478	47.0378	136.79	0.15771	0	0	0	0.528575	0.151079	0	0	44.1461	0
ENSG00000107890	ANKRD26	0.749157	0	0	0	0	0	1637.47	0	0	126.51	0	0	0	31.3093	0	0	0	0	0.775433	0	0	5.79177	9.07511	0	0	0	0	0	0	0.639411	0	36.5765	51.1028	0.245534	0	8.84777	0.696856	38.2089	0	0	0.108249	0	60.8852	8.15829	0.234936	0.337157	0.0949379	5.10899
ENSG00000136758	YME1L1	0.374578	0	0	25.7978	0.276813	0	24.6832	0.25242	19.1837	0	0	0	2.39102	479.213	76.3203	0	0	24.5208	0.387716	0	0.87532	0	15.2142	25.5918	0	0	0	25.906	150.758	168.591	70.4177	8.15019	26.5634	17.4329	1.11184	0	541.805	0	336.869	96.6386	31.717	614.416	0	0	290.851	0	8.25959	0
ENSG00000120539	MASTL	0	0	0	0	0	377.896	0.23286	0.25242	0	120.057	0	0	0	0	155.906	0	0	0.255425	0	29.7928	0	0	0	0	0	0	0	0.565633	0	0	0.149507	0.198785	0	0.245534	1.3898	0.340299	406.964	0	0	0	0	0.135873	0	0	0	0	0	0
ENSG00000107897	ACBD5	0	0	1.46301	0	22.7909	122.775	0	0.25242	10.0239	0	0	0	0	0.129377	0	0	0	0	0.193858	0	0	0	0	0.847411	0	0	0	0	0	25.3633	0.299014	0	3.03581	0	0.55592	0	0	0	2.9965	0	0	0	0.198215	0.906477	0	1.01147	0	0
ENSG00000099246	RAB18	36.1468	0	0	0	0.184542	0	0	586.12	211.193	1.84349	0	0	0.132834	0	34.691	11.209	0	0	0	0	34.1375	21.7429	172.16	0	117.916	0	1.08324	0	26.2188	114.241	189.276	177.117	0	0.245534	0	41.1762	301.39	130.071	438.277	0	345.532	172.015	0	0.151079	0	0	675.958	478.201
ENSG00000254635	WAC-AS1	0.936446	0	0.344238	0	0.184542	0	0	0	0	1.38262	0	0	0	0.129377	23.2634	0	0	289.397	0	0	0	0	29.8945	0	0	0	0	30.7704	1.09245	0	45.1511	32.402	15.1791	39.2854	0	0	9.75598	0	6.93926	0	163.023	0	72.679	0	0	0	0	0
ENSG00000095787	WAC	1.6856	781.932	0	0	27.3122	0.125923	27.7104	43.9211	0	66.5962	2.25054	0	1.32834	33.25	207.33	0	71.2733	19.6677	88.0116	0	1.89653	0.094947	58.1875	0	245.585	0	66.6195	0.113127	3.00423	101.453	63.5404	179.702	78.6781	104.843	227.371	0	79.0931	64.0827	0	0	82.7025	0	0.16518	0.302159	0	1.26434	41.298	0
ENSG00000095739	BAMBI	0	0	0	0	0	0	0	0	0	0	0	0	0	0	0	0	0	2.55425	0	0	0	0	0	0	0	0	0	0	0	0	0	0	0	0	0	0	0	0	0	0	0	0	0	0	0	0	0	0
ENSG00000224597	PTCHD3P1	0	0	0	0	0	0	0	0	2.07391	0	0	0	0	0	0	0	0	24.2654	0	0.912689	0	106.246	6.93979	0	0	0	21.3941	0	0	0	3.73767	0	9.86639	8.34815	0	0	3.13585	2.30658	0	0	80.1045	0	0	0	19.8521	0	0	0
ENSG00000197321	SVIL	0	0	4.04479	50.883	58.0384	7.93317	12.3416	0	48.7369	212.923	7.16081	0	0.265669	0	6.66612	0	0	47.7645	0	0.32596	21.2995	0	22.1539	0	0	0	0	0	2.45801	11.0831	1.34556	0	2.52984	0	0	0	38.3271	76.2173	0	128.71	0.649496	0	0	0	3.87645	86.565	51.3614	0
ENSG00000165757	KIAA1462	0	0.123919	0	0	0	0	0	0	0	0	0	0	0	0	0	0	0	0	0	0	0	0	36.3004	0	0	0	0	0	0	0	0	0	0	0	0	0	0	0	0	0	0	0	0	0	0	0	0	0
ENSG00000107951	MTPAP	0.187289	0	51.6356	0	0	9.82202	291.075	1.76694	0.172826	806.989	0.204595	0	0	0.129377	9.65907	0	2.61668	21.4557	0.193858	21.5134	136.404	288.734	448.417	0	3.8808	0	664.029	0	0.273112	135.768	75.9495	233.572	59.7043	175.557	943.396	0.340299	1.74214	0	629.422	0.988991	125.677	492.674	0	67.3815	596.033	676.421	0.0949379	253.406
ENSG00000183621	ZNF438	0	0	0	0	0	0	0	0	0	0	0	0	0	0	0	0	0	0	0	0	0	0	0	0	0	0	0	0	0	0	0	0	0	0	0	0	0	0	0	0	0	0	0	0	0	129.974	0	0
ENSG00000237135	DDX10P1	0	0	0	0	0	0	0	0	0	0	0	0	0	0	0	0	0	0	0	0	0	0	0	0	0	0	0	0	0	0	0	0	0	0	0	0	0	0	0	0	0	0	0	0	0	0	0	20.436
ENSG00000237036	ZEB1-AS1	0	0	4.13085	0	0	0	0	0	0	0	0	0	4.11787	0	0	0	0	0	0	1.30384	0	0	0	0	0	0	0	0	0	0	0	0	0.252984	0	0	0	0	0	0.15771	0	0	0	0	0.151079	0	0.0842892	0	0
ENSG00000148516	ZEB1	0	0.247839	0	0	0	0.125923	0	55.0276	541.809	49.5439	0	0	0	443.117	0	0	0.124604	0.766275	0.387716	0	0	0.094947	325.903	0	0	0	1.35405	122.29	3.82357	0	0.149507	0	110.048	1.71874	678.222	14.6328	838.666	0.100286	0	0.282569	0	0.407618	0.198215	0.151079	291.086	230.025	95.8873	0
ENSG00000165322	ARHGAP12	0	12.268	0	0	0	0	0.46572	0	0	0	11.6619	0	0	0	0	0	131.332	0	0	0	0	0	0	0	0.0995076	0	0	0	0	0	0	0	32.129	0	0	0.340299	43.9019	0	0	0	0	19.9733	0.132144	0	4.22885	497.728	0	1.0218
ENSG00000170759	KIF5B	40.2672	82.9021	0	0	1.93769	93.3092	4.42434	44.9308	0	0.460873	34.9857	0	0	0	456.017	0	1.24604	2.55425	50.7909	16.298	53.5404	173.278	318.963	62.8779	0.199015	4.56811	25.4562	131.114	94.4968	195.233	0.299014	108.139	2.27686	32.656	83.9439	0	4.87799	0	0	0	54.4494	357.888	47.3405	153.497	246.918	0.168578	465.196	2.0436
ENSG00000120616	EPC1	16.1069	7.31125	0	0	48.0731	160.174	120.854	0	0.172826	0.460873	0	0.16475	0.132834	0.129377	57.2742	0	0	0	0.969291	0	55.437	0.094947	79.8076	8.81308	0	0.169189	0.270811	3.50692	113.615	0.426274	0.299014	49.0999	23.5275	202.32	0.27796	23.8209	5.92327	7.32087	0	0.141284	3.78872	65.3547	0	0.302159	0	229.604	0	1.0218
ENSG00000216937	CCDC7	0	0	0	0	0	0	0	0	0	0	0	0	0	0	0	0	0	0	0	0	0	0	0	0	0	0	0	116.407	1.09245	0	0	0	36.1768	0	0	0	0	0	0	0	0	0	0	0	0	0	0	0
ENSG00000150093	ITGB1	0	106.075	0	11.1173	0	31.229	6.05436	1.00968	322.666	205.78	412.667	102.639	691.536	0	212.772	0	96.5678	0	544.936	0.456344	64.7737	0	55.7852	0.169482	0.199015	0	0	499.341	74.2865	0.213137	0	88.4594	74.3774	0.245534	0	357.994	274.91	0	90.9989	0	83.8932	4.75554	0	0.453238	45.4602	0.842892	16.1394	0
ENSG00000099250	NRP1	209.202	0	0	1.99541	0	0	0	0	0	14.9784	2.65973	0.329501	0	0	0	0	0	0	0	0.0651921	0	200.908	12.545	0	93.7361	0	0	482.937	324.73	0	99.2725	0	0	0	0	0	0	12.2349	0	19.4973	0	39.1313	0	406.706	0	19.5551	0.0949379	409.741
ENSG00000148498	PARD3	0	0.123919	0	0	0	1.76293	0	281.196	3.80217	0	0	0	0	0	0	0	0	0	0.193858	0	0	0	0	0	0	0	0	0	0	0	0.149507	0	1.77089	0	0	0	6.62013	0	0	0	0	0	0	0	0	0	65.8869	0
ENSG00000215184	RP11-8L18.2	0	0	0	0	0	0	0	0	0	0	0	0	0	0	0	0	0	0	0	0	0	0	24.2893	0	0	0	0	0	0	0	0	0	0	0	0	0	0	0	0	0	0	0	0	0	0	0	0	0
ENSG00000108094	CUL2	0.374578	29.4928	0	0	0.369083	0.251847	1.63002	1.00968	0	19.1262	0.204595	0	0	0	0	0	0	0	1026.48	0.260768	0	4.46251	4.00372	0	0.0995076	0	0.270811	0.905013	158.132	53.7105	147.713	0.39757	0.505969	71.9414	0.55592	10.209	3.13585	0	39.743	0	0	0.271745	0	0	0	0	0	0
ENSG00000095794	CREM	0	0	0	0	0	0	0.23286	2.5242	0.172826	0	0	0	0.929841	0	0	0	0	42.9114	0	0	0	0	1.60149	0	0	0	0	0	0	0	0	0	10.6253	0	0	0	0	0	0	0	0	0	0	0	0	0	39.9688	0
ENSG00000108100	CCNY	0	0	0	0	0.276813	0	0	0	0.172826	0	0	0	0	0	0	0	0	115.197	0	0	0	0	96.3563	0	0	0	0	1.58377	0	0	0.598027	0	0	0.245534	0	0	0	0	0	0	142.24	0	0	0	0	0.252868	0.0949379	0
ENSG00000177283	FZD8	0	0	0	0	0	0	1.86288	0	0	0	0	0	0	0	0	0	0	0	0	0	49.1638	0	0	0.508447	0	0	0	0	0	0	0	0	0	0	0	0	0	0	0	0	0	0	0	0	0	0	0	0
NLG_000716	LINC-FZD8-1	0.374578	0	0	0	0	0	0.23286	0	0	0	0.204595	0	101.485	0.129377	0.136043	0.622722	0	0	0.193858	0.0651921	0.145887	0	0.266915	0.169482	0	0.169189	0.812433	0.33938	0.273112	0	0	0	0.505969	0.245534	0.55592	0.340299	0.348428	0	0.15771	0	0	0.135873	0	0	0.117468	0	213.42	0
NLG_000718	LINC-FZD8-3	0	0	0	0	0	0	17.2316	0	0	49.3134	0	0	27.0982	0	0	0	0	0	0	0	0	0	0	0	0	0	0	0	0	0	0	0	0	0	0	0	0	0	0	0	0	0	0	0	0	0	0.0949379	0
ENSG00000198105	ZNF248	0	0	0	0	0.0922709	1.13331	0	17.9218	0.345651	0.230437	1418.66	0	515.132	0	0	2.80225	0	4.59765	0	0	0	0	0	2.54223	0	0	0	0.452506	0	0	0	0	7.33655	0	3.05756	0	0	7.1203	0.15771	64.2844	1.08249	4.34792	0	0	0	0	0	0
ENSG00000175395	ZNF25	0	0	0	0	0	0	0	0	0	0	0	0	0	0	0	0	0	0	0	0	0	0	0	0	0	1.69189	0	0	0	297.539	0	231.187	0	176.048	0	0	0	0	0	0	4.97947	0	0	0	0	0.252868	0	9.19618
ENSG00000189180	ZNF33A	16.2942	0.619597	0	0	0.276813	0	0	7.82503	310.568	185.732	0	439.06	0.265669	0	0	2.17953	0	0	0.193858	0	90.0121	0.189894	159.615	869.953	2440.32	0	97.492	10.5208	0	1.06568	0.448521	3.57813	31.876	181.695	0.27796	9.86866	0	0	1.10397	0.282569	42.7585	0	0	0.453238	0	0	0	1.0218
ENSG00000075407	ZNF37A	0.187289	0	0	9.26442	0	0.125923	151.126	381.66	0.691303	0.230437	0	0	0	0.129377	0	0	297.553	0.255425	0	7.17113	0	0	0	0	0	0	207.441	134.281	1.36556	66.925	145.769	0	272.464	142.901	45.3075	0.340299	0.348428	0	0.15771	45.3523	67.764	0.135873	0.0660718	6.34534	0.117468	1.09576	0	2.0436
ENSG00000273019	RP11-508N22.13	0	0	0	0	0	0	0	0	0	0	0	0	0	0	0	0	0	0	0	0	0	0	0	0	0	0	0	0	0	0	0	0	0	0	0	0	0	0	0	0	0	0	0	0	0	0	0	0
ENSG00000099251	HSD17B7P2	0	0	0	0	0.184542	0	104.321	11.3589	0.345651	0	0	0	0	0.129377	0	0	0	0	0	0	0.145887	0	0	9.32152	0.199015	0	0	0	0	0	0	0	1.77089	0	6.67104	0	0	0.200572	0	0	0	0	0	0	0	0	100.444	0
ENSG00000215146	RP11-313J2.1	0	0.123919	0	0	0	0	0	0	0	0	0	0	0	0	0	0	0	0	0.387716	0	0	0	0.266915	0	0	0	0	0	0	0	0	0	0.505969	0	0	0	0	0	0	0	0	0	0	0	0	0	0	0
ENSG00000185904	LINC00839	0	0	0	0	0	0	15.6016	0	0	0	0	0.16475	0	0	0	0	0	0	0	0	0	0	0	0	0	0	0	0	15.5674	0	0	0	0	0.491067	0	0	0	0	0	0	0	0.135873	0	0	0	0	0	0
ENSG00000234420	ZNF37BP	0	0.123919	0	41.4761	0	184.604	0.23286	0	0	0.230437	0.204595	19.2758	42.507	0.258754	0	0	0	0	0.387716	0	0	134.445	96.0894	63.7253	0	0	226.669	42.7618	42.0593	0.213137	144.125	3.37935	119.662	0.245534	0	2.04179	6.2717	46.9338	0	0	42.4337	116.171	0	0.151079	0.234936	0	0	15.327
ENSG00000272373	ZNF33B	0.187289	0	0	0	0.645896	0.125923	0	0	0	0.230437	0	0	0	0	0	0	0	0	50.9847	0.0651921	0.145887	0	0	0	0	0	0.541622	0	0	0	0	0.596355	0	0	0.27796	0	0	0	0.15771	165.444	0	0	0	0	0	0	0	253.406
ENSG00000196693	ZNF33B.1	35.0231	0.867436	0	721.484	1460.74	0	6.52008	0.25242	0	5.76092	0	0	0	0	0	0.311361	0.124604	0.255425	0	0	45.5167	0.094947	0	0	3517	0	315.766	3.28067	0	0	133.659	0	132.058	1.22767	0	0.340299	0.348428	304.869	0	0	0	29.2126	0	0.906477	174.44	0	0	0
ENSG00000165733	BMS1	0	0.123919	0	0	14.2097	0	0	0.25242	282.57	25.5785	0	341.363	0.132834	0	0.272087	0	0.124604	7.91818	0	3.78114	90.7415	73.1092	175.897	0	0	0	17.6027	82.3561	0	38.3646	22.8745	5.56598	0	72.1869	110.35	0	2.439	0	0.15771	0	0.865994	0	0	1.05756	64.6075	0.0842892	0	22.4795
ENSG00000169826	CSGALNACT2	0	0	0	18.1012	0	0	0.46572	0	0	0	0	0	0	0	0	14.9453	0	0	0	0	0	16.7107	10.9435	0	0	0.169189	0.270811	0.33938	3.00423	0	26.3132	0	0.505969	0.736601	0.55592	1.0209	0.348428	104.197	0	0	0	0.135873	8.5563	0	0	25.5396	0	0
ENSG00000169813	HNRNPF	0	487.871	665.584	0	0.0922709	22.4144	150.195	81.7842	0.172826	691.54	0	0	2.92236	3.36381	532.609	762.211	4.36113	39.5909	5.81575	0.0651921	0	4.8423	257.039	0	0.39803	0	0.541622	0	0.546224	0.213137	170.288	100.784	110.807	0	93.6725	0	95.1208	8.02287	103.773	0	0.108249	155.574	0	0	0	206.087	98.3556	0
ENSG00000243660	ZNF487	0	0	0	0	0	0	0	0	0	0	0	0	0	0	0	0	0	0	0	0	0	0.094947	0	0	0	0	0	0	0	0	0	0	0	0	0	0	0	0	0	0	0	0	0	0	0	0	0	0
ENSG00000196793	ZNF239	0	0	0	0	0	0	0	0	0	0	0	0	0	0	0	0	0	0	0	0	0	0	0	0	0	0	209.066	0	35.7777	0	0	0	0	0.245534	0	0	0	0	0	0	0	0	0	0	0	0	0	163.488
ENSG00000198298	ZNF485	0	0	0	0	0	0	0	0	0	0	0	0	0	0	0	0	0	0	0	0	0	0	0	0	0	0	0	0	0	0	0	0	0	0	0	0	0	0	0	0	0	0	0	0	0	0	0	0
ENSG00000169740	ZNF32	26.2205	0	0	0	0	0	0	0	7.77716	0	0	0	0	0	0	0	5.10875	0	0	0	0	13.3875	0	6.60981	0	0	18.1443	183.265	49.4333	0	110.336	0	9.86639	0	0	0.340299	0	52.4495	160.391	0	0	0	0	0	0	0	0	0
ENSG00000107562	CXCL12	0	0	0	0	2.2145	0.251847	0	0	7.08585	0	0	0	0	0	0	0	0	0	0	0	0	0	0.266915	0	0	0	0	0	0	0	0	0	0	0.736601	0	0	0	0	0	0	0	0	0	0	0	0	244.655	0
ENSG00000224812	TMEM72-AS1	0	0	0	0	0	0	0	0	0	0	0	0	0	0	0	0	0	0	0	0	0	0	0	0	0	0	0	0	0	0	0	0	0	0	0	0	0	0.100286	0	0	0	0	0	0	0	0	0	0
ENSG00000107551	RASSF4	0	0	0	0	0	105.398	0	0	0	0	0	0	0	0	0	0	0	0	0	0	0	33.2314	0	0	0	0	0	0	0	0	0	0	0	0	60.3173	0	0	0	0	0	54.5576	0	0	0	0	0.505735	0	0
ENSG00000165507	C10orf10	1.49831	0	0	0	0	0	0	0	0	0	0	8.23752	0	0	0	0	0	0	0	0	0	0	40.3042	0	0	0	0	0	0	0	0	0	0	0	0	0	0	0	0	0	0	0	0	0	0	0	0	0
ENSG00000165511	C10orf25	0	0	0	0	0	0	0	0	0	0	0	0	0	0	0	0	0	603.57	0	0	0	0	0	0	0	1.01513	0	0	0	0	0	0	0	0	0	0.340299	0	0	0	0	0	0	0	0	0	0	0	0
ENSG00000165512	ZNF22	6.74241	0.123919	0	0	0	14.6071	0.23286	152.714	313.506	108.766	0.204595	0	235.117	0	0	0	0.373811	76.883	0	22.3609	3.20951	1.99389	164.42	0	52.6395	0	0	0.113127	22.3952	0.852548	4.93373	1.59028	126.998	5.64728	0	0	1.74214	0	0	35.6037	0	0.271745	0.132144	0	0	0	217.693	11.2398
ENSG00000165406	MARCH8	0	0	298.54	0	0	6.04432	0.23286	0	0	0	0	0	0	0	0.952303	362.113	0	0	0	0.0651921	0	0	26.4246	0.169482	0	0	0	4.75132	0	0	0	0	0	0	228.483	0	0	0	245.555	0	0	45.9249	0	0	0	0.421446	0	0
ENSG00000172661	FAM21C	0.749157	0	0	0	0	0	0	0	0	0.460873	0	0	0	0	0	0	0	0	0	0	0.583547	0	10.1428	0	0	0	0.812433	13.2358	0	0	1.04655	0	0.252984	0	0.27796	178.997	11.8465	0	0	0	0	3.9403	0	0	0	0.0842892	0.379751	0
ENSG00000229227	RP11-38L15.2	0	0	0	0	0	0	0	0	0	0	0	0	0	0.129377	0	0	0	0	0	0	0	0	0	0	0	0.169189	0	0	0	0	0	4.17449	0	0	0	0	0	0.601715	0.15771	0	0	0	0	0	0	0	0	0
ENSG00000204172	AGAP10	0	0	0	0	0.0922709	0	0	0.25242	0	0	0	0	0.664172	0	0	0	0	0	0	0	0	0	0	0	0	0	0.812433	0	0.273112	0.852548	0	0	0.505969	0	0.27796	60.2329	5.22642	0.300858	0	1.13028	0	0	0	2.11511	0	0.252868	0	0
ENSG00000165388	ZNF488	0	0	0	0	0	0	0	0	0	0	60.56	0	0	0.129377	0	0	0	0	0	0	0	0	0	0	0	0	0	0	0.273112	0	0	0	0	0	0	0	0	0	0	0	0	0	0	0	0	0	0	0
ENSG00000170324	FRMPD2	0	0	0	0	0	0	0	0	0	0	0	0	0	0	0	0	0	0	0	0	0	0	0	0	0	0	0	0	0	0	0	0	0	0	0	0.340299	0	0	0	0	0	0	0	0	0	0	0	0
ENSG00000107643	MAPK8	0	0	0	0	0	0	0	0	0.345651	0	444.993	0	0	607.297	0	0	36.1351	0	3.87716	0	0	3.51304	3.20298	0	0.0995076	0.338378	14.8946	0.452506	5.18913	9.8043	53.673	19.2822	26.0574	0	0.27796	0.680598	6.2717	11.4326	0	4.94496	12.0157	4.89141	0.495539	0.453238	0	11.8005	0	0
ENSG00000225830	ERCC6	0	0	0	0	0	0	0.23286	0	0	0	0	0	0	0	0	4.04769	0	0	0	0	52.0816	0	0	0	0	0	0	0	0	0	235.473	0	5.31267	0	0	0	36.2365	80.8304	14.9825	0	0	0	0	0	0	0	0	0
ENSG00000227345	PARG	0.187289	24.9078	0	0	0	11.0813	0	0	0	24.1958	0	0	0	0	8.57073	0	2.36747	0	185.522	0.130384	175.356	0.379788	0	0	0	0	2.70811	0	0	3.62333	14.6517	0	0.758953	0	0	0	0	0	0	0	5.73721	0.135873	0	0	0	0	7.97478	0
ENSG00000174194	AGAP8	0	0	0	0	3.13721	0	0	0.504841	0	7.37397	0	0	0	0	0	0	0	0	0	0	0	0	0	0	0	0	0	0	0	0	0	0	0	0	45.3075	0	2.09057	0.100286	0	0	0	4.07618	0	0	0	0	0	0
ENSG00000138293	NCOA4	0.187289	0	0	0	0	0	11.8759	0	0	0	0	0	0	0	0	12.1431	0	98.5941	0	168.261	0.145887	0	228.212	0	0	0	64.7238	0	26.2188	0	0.149507	164.594	2.52984	55.7362	0	49.3433	60.6265	8.5243	155.029	0	338.82	406.802	0	0.604318	198.756	0	0	13.2834
ENSG00000138297	TIMM23	0	333.096	0	0	0.645896	0	0	0	0	0	0	0	0.132834	6.08073	0.136043	0	7.60082	206.894	0	0	0	0	0.53383	0	0.298523	0.169189	0	30.5442	6.28158	9.8043	0	25.4445	1.77089	4.17407	0.27796	115.021	10.1044	0	12.1437	32.778	0.216499	175.14	0	0	0	195.214	0	54.1553
ENSG00000204149	AGAP6	0	0	0	0	0	0.125923	0	174.422	0	0	0	0.16475	0.398503	0	0	0	0	0	0	0	27.7185	0	0	0	0	0	0	0	0	0	0	0	11.3843	5.40174	0.27796	0	30.6617	0	0	0.282569	0.432997	0	0	0	0.234936	0	0	0
ENSG00000099290	FAM21A	67.7987	0	0	0	0	0	0	0	0	54.383	0	0	0	0	0	0	0	0	0	0	0	0	9.34202	0	0	0	0	0	0	0	14.9507	0	0	0	0	9.86866	55.7485	0	0	0.141284	0	0.135873	0	0	0	0	5.79121	0
ENSG00000188611	ASAH2	0	0	0	0	0	0	0	0	0	0	0	0	0	0	0	0	0	0	0	0	0	0	0	0	0	0	9.7492	0	3.27735	0	0.149507	0	0	0	0	0	0	0.100286	0	0	16.5621	0	0	0	0	0	0	10.218
ENSG00000198964	SGMS1	0	0	0	0	0	0	0	0	0	0	0	0	0	4.14007	0	0	0	0	0	0	0	0	0	0	0	0	0	0	0	13.8539	0.149507	0	0	0	0	0	0	0	0	0	0	0	1.05715	0	0	0	0	0
ENSG00000204147	ASAH2B	0	0	0	0	0	0	0	0	0	0	0	0	0	0	0	0.311361	0	0	0	0	0	0	0	0	0	0	44.1422	0	13.9287	0	0	0	0	0	0	0	0	0.401144	0	0	66.1403	0	0	0	0	0	0	44.9591
ENSG00000185532	PRKG1	0	0	0	0	24.2672	0	0	0	0	0	0	0	0	0	0	0	0	0	0	0	1.02121	0	0	0	0	0	0	0	0	0	0	0	0	0.736601	0.833879	0.340299	0.348428	0	0	0	0	0	0	0	0	0	0	0
ENSG00000213659	RSU1P3	0	0	0	0	0	0	0	0	0	0	0	0	0	0	0	0	0	0	0	0	0	0	0	0	0	0	0	0	0	0	0	0	0	0	0	0	0	0	0	0	0	0	0	0	0	0	0	92.9836
ENSG00000177613	CSTF2T	0	0	0	0	0	0	0	0	26.0967	0	0	0	0	0	836.802	0	0	0	0	0.0651921	0	0	0	0	0	0	0.270811	0	0	0	0.299014	0.198785	57.4274	0	0	0	0	0	12.3014	0	0	0	0	0	0	0	0	0
ENSG00000122952	ZWINT	0	0	0	0	0	87.3908	0	339.505	0	413.864	0.204595	0	0	0	3.67317	0	0	0	0	20.7311	0.291773	0	0	0	0	0	0	0.113127	42.8786	0	0	0	105.241	0	0	0	70.3824	0	0	0	0	0	0	0	0	0	0	0
ENSG00000151151	IPMK	0	0	0	0	0	0	0	3.53388	0	0.230437	0	0	0	0	0	0	0	0	0	0	0.583547	4.55746	0	0	0	0	0	0	0	0	16.5953	0	0	0	0	0	0	0	0	0	0	0	0	0	0	0	0	0
ENSG00000122873	CISD1	0	0	0	357.464	0	0	0	98.6963	219.489	0	0	27.3486	0	0.129377	0	0	0	0	0	86.1187	0	0	0	0	0	0	0	0	28.6768	2.34451	113.924	48.5036	23.7805	10.8035	3.33552	106.854	25.4352	0	7.41239	0	0	0	0	0	0	0	0	0
ENSG00000072401	UBE2D1	95.3302	0	0	0	0	0	0	0	0	0	0	0	0.797006	58.0904	0	0	0	0	0	0	1.31298	2.75346	0.266915	0.338965	0	0	0	15.7246	0	0	0.299014	0	0	0.245534	0	0	61.6717	0	44.7897	0	0	0	0	0	0	0	0	0
ENSG00000108064	TFAM	0.187289	0	0	5.13106	0	164.96	153.921	6.31051	0	0	0	0	0	26.393	0	0	0	0	0.193858	32.4656	441.599	0	0	0	0	0	282.997	0.226253	0	10.4437	10.4655	8.54776	104.736	2.9464	0	315.117	1.04528	15.6446	0	2.11927	3.46398	0.135873	0	0	57.4419	0	9.87354	17.3706
ENSG00000122870	BICC1	0	0	0	0	3.96765	161.811	448.489	272.362	343.75	1554.06	0.204595	0	1023.49	380.628	516.965	0	0	118.517	87.6239	0.0651921	496.452	0	0	145.755	0	0	0	0	0	0	0	0	0	0.245534	0	0	160.625	0	0.15771	0	0	0.135873	0	0	0	0	0	0
ENSG00000165443	PHYHIPL	0	0	1021.09	0	0	0.125923	0	382.669	0	2.07393	0	0.329501	0.132834	58.7373	0	0	0.747622	1001.78	0.193858	12.3213	3.64717	0	0.266915	0	0.0995076	0	93.159	0	113.068	0	0	0	32.635	0	0.27796	28.5851	19.8604	0	0	142.273	13.4229	0	2.04823	874.448	0	0	0	1.0218
ENSG00000148541	FAM13C	0	0	0	0	0	0	0	0	0	0	0	0	9.43124	0	0	0	0	0	0	0	0	0	0	0	0	0	4.8746	0	0	82.6971	0	0	0	0	0.27796	0	0	0	0	0	0	0	0	0	23.9635	0	0	0
ENSG00000165449	SLC16A9	0	0	0	0	0	0	0	6.81535	0	0	0	0	0	0	0	1680.41	0	0	0	0	0	0	0	0	0	0	0	0	0	0	0	0	0	0	0	0	0	0	0	0	0	0	0	0	0	0	0.0949379	0
ENSG00000108091	CCDC6	0	0	0	0	0	0	1.39716	12.3686	0	0	0	0	0	0	0	0	0	0	0	2.28172	0	0	0.266915	0	0	0	0	0.452506	0	0	23.9211	0	138.888	0.736601	0.27796	0.340299	2.78742	0	0	0	4.43822	0	0	0	0	0	0	0
ENSG00000151150	ANK3	0	0	0	0	0	0	0	0	0	0.69131	44.8062	0.329501	0	0.129377	0	0	0	0	0	0	112.77	0	0	0.169482	0	0.845946	0	1.58377	47.2484	299.884	0.747534	76.731	88.5445	0	0	200.776	79.4416	0	0	75.0221	49.5782	0.815235	0.0330359	5.28778	1.29215	0	0	12.2616
ENSG00000170312	CDK1	0.187289	0	0	0	0	47.9768	0	0	0	1.61306	0	0.494251	0.132834	0	1642.18	0	0	0	0	929.9	2.48007	0	0	0	0	0	0.541622	0	122.9	0	0.598027	0	376.947	0	0	0	90.5913	0	0.315421	0	0	0.135873	0	0	0	0	0	0
ENSG00000072422	RHOBTB1	0	0	0	0	0	0	0	0	0	0	0	0	0	0	0	85.6242	0	0	0	0	0	0	0	0	0	0	0	0	0	0	0	0	0	0	0	0	0	0	0	0	0	0	0	0	0	0	0	0
ENSG00000150347	ARID5B	0	0.371758	0	0	1300	5.9184	0.23286	0.25242	24.5413	0	0	0	0.132834	88.3647	517.237	0	0.124604	0	0	0	5.83547	0	0.266915	0.169482	0	0.338378	0	0.113127	0	0	0.149507	0	0	0	632.915	0	445.291	0	0.315421	0	247.891	0	0.0991077	0.302159	455.424	830.923	1338.72	1.0218
ENSG00000182010	RTKN2	4.86952	0	0	0	0	0	231.929	0	0	0	0	0	0	0	77.2726	0	0	0	0	0	0	0	0	0	0	0	0	0	23.4876	0	0	5.96355	1.01194	0	0	0	0	0	0	0	0.108249	0	0	0	0	0	0	0
ENSG00000181915	ADO	0	0	0	0	0	0	0	0	0	0	0	0	0	0	0	0	0	0	0	0	0	0	0	0	0	0	0	0	0	0	0	23.4566	0	0	1.66776	1.70149	0	0.300858	0	0	0	0	0	0	226.713	0	0	0
ENSG00000122877	EGR2	0	0	0	0	0	268.72	263.365	0	0	0	0.613784	0	745.467	0.129377	1104.81	0	0	803.823	0	0	0	0	0	0	0	0	0.270811	0.565633	0	0	0.598027	0	0	0	0.27796	0.680598	16.0277	0	0.315421	0.141284	0	0	0	0	0	0	0	0
ENSG00000148572	NRBF2	0	0	0	348.342	0	0	0	0	0	0	0	0	0	0	0.952303	0	0	2.29883	0	0	0	0	77.1384	0	0	0	179.277	214.488	81.1143	0	43.955	17.4931	0	0	0	0	28.2227	0.100286	13.5631	23.1707	0	0	0	0	0	0	19.4623	0
ENSG00000171988	JMJD1C	343.676	32.4669	0	136.828	3.87538	0	0	0.25242	2.76521	0	0	282.053	0	111.135	0	0	0	0.51085	0.193858	0	0.145887	30.7628	571.732	0	247.873	0	0	0.678759	175.338	69.2695	159.524	98.1998	71.5946	28.4819	323.823	0.680598	5.22642	20.5586	1.26168	88.4441	15.4796	45.3814	30.8886	121.921	393.401	0.505735	0.189876	0
ENSG00000234369	TATDN1P1	0	0	0	0	0	0	71.2552	0	0	0	0	0	0	0	0	0	0	0	0	0	0	0	0	0	0	0	0	0	0	0	0	0	0	0	0	0	0	0	0	0	0	0	0	0	0	0	0	0
ENSG00000165476	REEP3	0	0.619597	420.917	0.14253	204.657	668.779	0	147.161	38.1945	351.646	0	0	135.757	0	2.17669	7.1613	159.243	1418.38	0	0.130384	66.3785	439.13	391.831	119.485	0	9.81297	284.352	0	0	0	119.157	0	143.442	0	0	3.74329	496.51	0	168.277	1.97798	0.108249	0	0	0.302159	0	0.421446	470.987	0
ENSG00000183230	CTNNA3	0	0	0	0	0	0	0	0	0	0	0	0	0	0	0	0	0	0	0	0	0	0	0	0	0	0	0	0	0	0	0	0	0	0	0	0	0	0	0	0	0	0	0	0	0	0	0	0
ENSG00000198739	LRRTM3	0	0	0	0	0	0	0	53.5131	80.8824	0	0	0.16475	0	0	0	0	0	0	0	435.222	15.9017	0	0	0	0	0	0	0	0	0	0	0	8.34848	0	245.439	0	0	119.24	0	0	0	0	0	0	0	0	0	1.0218
ENSG00000108176	DNAJC12	0	0	0	0	0	0	0	0	0	0	0	0	0	0	0	0	0	0	0	0	0	0	0	0	0	0	0	0	0	0	0	0	0	0	0	0	0	0	0	0	0	0	0	0	0	0	0	0
ENSG00000096717	SIRT1	0	0	0	0	0	0	0.69858	0	0	0	5.11487	0	0.132834	13.8434	0	55.1109	0	1.0217	1926.18	0	0.291773	0	0	0	0	0	0	0	3.00423	0	0.149507	0	0.252984	0	2.22368	0	11.8465	0	338.131	0	0	3.66856	0	0	0	0	0	0
ENSG00000148634	HERC4	5.80597	0.247839	0	0	0	0	0	0	32.6641	0.230437	0.204595	0.329501	0	141.539	0.136043	0.311361	0	234.48	0.581575	0	0.291773	0.379788	0.800745	283.544	0	0	0	118.896	48.3408	0.426274	279.877	0.39757	5.05969	0	418.885	0	307.662	0.401144	0.630841	0.565138	0	0	25.0082	0.151079	0	0.0842892	0.0949379	50.0681
ENSG00000226318	RP11-474D14.2	0	0	0	0	0	0	0	0	0	0	0	0	0	0	0	0	0	0	0	0	0	0	0	0	0	0	0	0	0	0	0	0	0	0	1.11184	0	0	0	0	0	0	0	0	0	0	0	0	0
ENSG00000108187	PBLD	0	0	0	0	0	0	0	0	0	0.460873	0	0	0	0.129377	0	0	0	0	0	0	0	0.094947	0	0	0	0	0	0	0	0	0	0	0	0	0	0	0.348428	0	0	0	0	0	0	0	0	0.0842892	0	0
ENSG00000096746	HNRNPH3	177.737	0	126.593	45.8945	0	218.351	0	16.9122	65.1553	94.2486	0	0	16.6043	0	138.084	0	17.3199	0.766275	0	0.0651921	499.37	1.32926	13.3457	31.0153	78.1134	0	0.541622	9.84201	1.91178	13.6408	12.2596	105.754	64.511	0	0.55592	171.17	438.671	0.200572	0.315421	197.657	124.378	56.9306	0	326.634	0	10.789	14.1457	22.4795
ENSG00000204130	RUFY2	216.694	0.123919	0	533.06	0.0922709	0	4.19148	202.189	2.93804	41.2482	0.613784	9.88502	3.45369	8.15077	171.415	0	335.059	13.793	2.90787	258.421	0.291773	1.80399	7.47362	129.993	0	202.012	2.16649	20.7022	43.4248	74.8111	0.448521	169.166	205.17	37.3211	94.5063	11.5702	172.82	342.476	42.8972	0.423853	37.1295	12.772	1.02411	11.7842	220.37	0	110.982	0
ENSG00000138346	DNA2	0.374578	0	0	0	0	0	0	0	0	214.767	128.076	0	3.8522	0	133.186	0	175.442	0	0	0.0651921	495.431	0	0	0	0	0	0	0	289.499	0.213137	0	33.3959	86.7736	0	0.27796	0	4.52956	0	0	0	0	0	0	0	0	0	0	0
ENSG00000122912	SLC25A16	0	0	0	0	0.0922709	0	0	5.55325	0	0.230437	714.035	0	0.132834	886.493	0	0.311361	0	0.766275	1.35701	0.195576	0.145887	0.094947	30.9621	0	0	0.169189	0	0.113127	0.273112	1.7051	0.149507	0	7.84251	0	0	1.0209	0	122.048	6.93926	0	0.432997	0.135873	0.0330359	0	0	0.0842892	0	0
ENSG00000138336	TET1	0	0	0	29.5036	0.276813	0.251847	1476.57	232.479	1.72826	0.230437	0.204595	3.13026	140.007	209.332	0	0	0	4.59765	0	0	2.62596	358.805	0	19.4905	0	0	15.4362	196.388	6.55469	138.965	29.9014	1.78907	2.52984	19.3972	232.93	118.084	0	0	52.6753	0	0	0	0	904.664	0	0.0842892	0	19.4142
ENSG00000260400	RP11-119F7.5	0	0	0	0	2.67585	0	0	19.4364	0	4.14786	820.629	0	0	152.924	0	0	0	85.8228	0	0	0	0.284841	0	0	0	0	0	24.6616	0	74.3848	0	91.0436	0	32.1649	0	114	0	0	0	80.8147	0	0	0	0	0	0	0	74.5912
ENSG00000060339	CCAR1	0	0.123919	0	0	60.8065	1.25923	0	6.31051	23.1586	0	0.409189	0	0	0.129377	7.75447	20.8612	474.491	20.6894	0	0.32596	0	0	197.25	0	0	0	0.812433	334.515	82.4799	63.9411	39.1708	64.0088	112.072	0.491067	147.041	197.373	6.62013	0.200572	38.7968	0.282569	39.1862	0.271745	0.0330359	0.151079	0.234936	0	1.32913	7.15258
ENSG00000165730	STOX1	0	0	0	0	0	0	0	25.9993	0	0	0	0	121.676	0	0	0	0	52.873	0	0	0	0	0	0	0	0	0	0.226253	0	0	0	0	0.252984	0	0	0	0	0	0.473131	0	0.108249	0	0	0	0	0	0	0
ENSG00000107625	DDX50	0	0	2.06543	0	46.0432	0	8.1501	0.25242	821.441	0	10.4343	0.16475	7.7044	0	11.5637	0	0	0	0	5.01979	1.02121	0	1.33457	15.0839	0	0	74.7438	78.0573	0	0	0	0	10.3724	0.245534	0	0	0	6.71916	0	0	0	6.11426	0	0	0	0	0.0949379	4.08719
ENSG00000165732	DDX21	0	0.371758	3.87267	0.14253	10.7957	0.125923	8.84868	12.1162	659.503	7.60441	0	0	1.19551	0	0	9.02946	307.023	11.2387	0	0	0	0	149.205	0	0	0	20.04	492.666	1.36556	0.639411	106.598	84.6824	0.758953	0	0.27796	1.0209	1.04528	0	11.6706	1.55413	4.87122	0	0.0330359	157.878	1.40962	0	372.441	0
ENSG00000198954	KIAA1279	0	0	0	0	0	0	0	11.3589	0	0	0	0	0	2.32879	91.9653	0	0	0	0	0	0	49.8472	0.800745	0	0	0	0	0.113127	98.3204	0.426274	101.814	5.56598	35.4178	0	0	2.72239	142.159	0	0	0	0	0	0.132144	448.857	1.17468	4.29875	0	0
ENSG00000122862	SRGN	0	0	0	0	0	0.125923	0	0	0	0.230437	0	0	0.132834	0	0.136043	0	0	0	0	0	0	0	0	0	0	0	0	0	0	0.213137	0	0	0	0.491067	0.27796	0.340299	0	0	0.15771	0.282569	0.108249	0.135873	0	0	0	0	0	0
ENSG00000122958	VPS26A	0.187289	0	0	38.768	380.34	1.25923	0	0.25242	0	287.124	0	0	130.311	403.916	0	0.622722	0	0.255425	0	0.717113	571.73	0.379788	204.991	124.569	0	0.169189	58.2244	1.24439	86.3034	11.7225	0.598027	101.38	2.02387	0.982135	887.248	0.680598	24.7384	45.9309	228.838	0.141284	1.51549	5.02728	69.3093	79.3167	0.352404	1080.33	0.0949379	0
ENSG00000156502	SUPV3L1	0	0	0	0	0	0	62.6394	0	0	150.475	0	0.16475	0	0	0	0	0.124604	0.255425	0	0	0	0	14.9472	0	0	0.338378	1.62487	0.113127	6.00847	0	0	5.76477	2.52984	0	0	0	163.064	0	99.0421	0	0	0.135873	0	4.07915	0	0	0	0
ENSG00000156510	HKDC1	0	0	0	0	0	0	0	0	0	0	0	0	0	0	0	0	0	0	0	0	0	0	0	0	0	0	0	0	0	0	0	0	0	0	0	0	0	0	0	0	0	0	0	0	0	0	0	0
ENSG00000156515	HK1	0	2.60231	0	0	0	0	0	0	0.172826	0	0	7.41377	0	0	0	0	0	0.51085	0	0	0	0	193.513	0	0	0	369.115	0	6.28158	0	0.299014	4.17449	32.129	0.982135	26.9621	0	4.52956	0	0.15771	0.141284	4.00522	11.2774	0	0	0	0	0	117.507
ENSG00000171224	C10orf35	0	0	0	519.235	0	0	0	0.757261	0	0	0	0	0	0	0.136043	0.311361	0	0	0	0	0	0	99.0255	0	0	0	114.011	0	2.73112	0.426274	58.6067	1.98785	3.79477	0	0	0	0	0	0	0	0	23.7777	0	0	0	0	0	0
ENSG00000099284	H2AFY2	0	0.123919	0	0	0	0	0	8.83471	0	0	0	0	0	0	0	0	0.249207	0.51085	0	0	0	0	0	0	0	0	0	0	0.546224	0	0	0	3.2888	0	0	1.3612	0.696856	0	0	0	0	0	0.132144	0	0	0	0	0
ENSG00000042286	AIFM2	0	0	0	0	0	0	3.72576	0	0	156.697	0	0	0	0	0	0	0	0	0	0	0	0	0	0	0	0	0	0	0	0	0	0	0	0	0	0	0	0	0	0	0	0	0	0	0	0	0	0
ENSG00000156521	TYSND1	0	0	0	0	0	0	0	51.2413	0	0	0	0	0	0	0	0	0	0	0	0	0	0.189894	0	0	0	0	0	0	0	0	0	0.198785	0	0	0	136.46	0	0	0	0	0.108249	0	0	0	0	0	0	0
ENSG00000079332	SAR1A	171.744	733.851	155.681	0	98.0839	20.2737	204.451	446.532	123.052	118.675	581.049	0.16475	21.9177	0	304.737	1731.79	5.23335	19.4123	65.9118	602.049	284.187	104.442	259.441	348.964	268.67	0.169189	591.722	199.555	171.514	265.995	238.015	361.391	498.126	269.105	172.335	321.582	680.131	475.656	584.001	194.407	269.432	692.406	162.405	345.972	510.634	786.587	438.423	537.465
ENSG00000180817	PPA1	46.0732	0.247839	15.6628	477.901	753.115	1.00739	2.09574	10.3492	35.4293	196.793	471.795	0	1.46118	0	30.6097	79.0856	0	43.1668	0.193858	19.8184	173.168	0	245.295	14.9144	15.2247	0	99.9293	40.3862	11.1976	2.55764	87.4615	54.6659	144.96	5.89281	235.432	17.6955	23.3447	169.583	108.032	59.6221	9.74244	31.5224	0	410.03	0.469872	0.421446	485.797	169.618
ENSG00000172731	LRRC20	0	0	0	0	0	0	0	0	0	0	0.204595	532.638	99.3601	0	0	0	0	0	0	0	0	0	0	0	0	0	0	0	0	0	0	0.198785	0	0	0	0	0	0	0	7.48808	0	0	0	0	0	0	0	0
ENSG00000148730	EIF4EBP2	974.653	0.123919	0	862.446	0	86.5093	33.0661	94.91	12.9619	155.775	22.9146	72.8196	72.1291	66.6293	0	464.55	0	76.6275	860.343	38.5285	0.291773	2.84841	64.3265	0.338965	245.684	0.338378	92.8882	55.8845	24.5801	34.5282	257.301	138.156	241.853	52.7898	10.5625	19.7373	87.4554	353.909	196.192	0.141284	80.6457	58.4252	56.0289	0.151079	96.9112	2.19152	1.51901	74.5912
ENSG00000107719	PALD1	0	0	0	0	0	0	0	0	0	0	0	0	0	0	0	0	0.124604	0	0	0	0	0	28.0261	0	0	0	0	0	0	0	0	0	0	0	0	0	0	0	0	0	0	0	0	0	0	0	0	0
ENSG00000166224	SGPL1	0	0.371758	1.72119	1.71035	0	0	0	5.55325	0	0	0	14.6628	0	0	348.679	0	0.124604	2070.99	0	4.04191	230.793	0.379788	551.446	0.169482	1738.99	1.01513	27.3519	0.113127	78.9294	112.963	66.082	6.55991	314.46	28.7274	29.4637	0.340299	14.2855	0	26.6531	0.282569	475.972	0.135873	640.236	0.906477	0	947.832	0	0
ENSG00000237998	RP11-432J9.5	0	0	0	0	0	0	0	0	0	0	0	0	0	0	0	0	0	0	0	0	0	0	0	0	0	0	61.2033	0	0	0	0	0.198785	0	0	0	0	0	0	0	0	0	0	0	0	0	0	0	0
ENSG00000166228	PCBD1	0	0	0	0	0	0	0	0	0	70.5136	0	0	0	0	0.272087	0	0	0.766275	0	282.868	0	0	85.9466	0	0	0	0	0	0	0	0	0	0	0	6.949	0	0	0	0	0	0	0	0	0	0	0	0	0
ENSG00000107731	UNC5B	0	0	0	0	0	0	0	0	0	0	0	0	0	0	0	0	0	0	0	0	0	0	15.748	0	0	0	0	0	0	0	0	0	0	0	0	0	0	0	0	0	0	0	0	0	0	0	0	0
ENSG00000107736	CDH23	0.374578	0	0	0	0	0	70.3238	21.4557	0	0	0	0	1.59401	0	0	0	0	0	0	418.663	0.145887	0	0	0	0	0	0	0	0	0	0	0	0	0	0.27796	0	0	0.100286	0	0	29.9851	0	0	0	0	0.168578	0	0
ENSG00000197746	PSAP	0.187289	0.123919	832.108	0.285059	0	0.503693	297.828	256.459	271.855	159.693	0	0.329501	35.334	810.419	0	0	0	763.721	0.775433	567.432	307.821	0.284841	0.266915	0.169482	213.842	1.69189	16.2487	0	54.8955	229.335	20.1834	26.2396	5.81864	35.1113	30.8535	107.875	342.505	0	0.315421	101.866	2.81448	0.271745	0	0.302159	96.9112	1211.57	194.148	38.8283
ENSG00000122863	CHST3	0	0.123919	0	0	0	0	0	0	0	0	0	0	0	0	50.6081	0	0	0	0	0.651921	0.291773	0	0	0	0	0	0	0	0	0	0	0	0	0	0	0.680598	32.0554	0	0	0	0	0	0	0	0	0	0	0
ENSG00000107742	SPOCK2	0	0	0.0860594	0	0	0	0	0	19.7021	0	0	0	0	0	0	0	0	0	0	2.41211	0	0	0	0	0	0	0	0	0	0	0	0	0	0	0	0	0	0	0	0	0	0	0	0	0	0	0	0
TUCPG_000296	TUCP-SPOCK2-1	0	0	0	0	0	0	0	0	0	58.07	0	0	0	0	0	0	0	0	0	0	0	0	0	0	0	0	15.707	0	0	0	0.149507	0	0	0	0	0	0	0	0	0	0	0	0	0	0	0	0	0
ENSG00000138303	ASCC1	0.187289	0	0	0	0	0	0	0	0	0	0	0	0	0	0	0	0	0	0.387716	0	0	0.094947	0	0	0	0	0	0.33938	0.273112	0	0	0.993925	1.51791	58.437	0	0	1.39371	136.589	76.9627	0	0	0	0	0	0	425.998	0	1.0218
ENSG00000166295	ANAPC16	0	0	38.8128	17.3886	257.713	0	277.104	0	0	89.179	0.409189	0	86.0767	70.64	0	0	0	230.904	0	85.9883	0.145887	0	66.4618	0	0	0	0	0	17.7523	0	26.7617	0	130.793	2.9464	0.27796	0	7.66541	0	0	0	0	17.9352	0	0	0	0	1.61394	0
ENSG00000168209	DDIT4	0	0	0	0	0	0	0	0	0	0	0	0.16475	0	0	0	0	0	0	372.789	156.591	0	0	0	0	0	0	0	0	0	0	0	0	0	0	0	0	2.09057	0	0	0	0	0	0	0	0	0	0	0
ENSG00000148719	DNAJB12	225.496	0.123919	0	0	0	0	0	0	0.172826	0	0	0	0	0	8.57073	0	146.908	1.53255	0	0.0651921	0	0	22.1539	0	0	0	0	135.413	4.91602	0	0	0	0	0	0	0	56.0969	0	0	0	0	0	0	0	1.99696	0	47.6588	0
ENSG00000107745	MICU1	0.561868	24.9078	0	0	14.0252	19.1403	0.23286	29.2808	0.172826	0	0	0	0	287.735	0.136043	30.202	0	0.51085	0	0	0	0	255.438	0	42.8878	0	0	0	70.736	0.213137	170.587	1.78907	1.26492	9.08475	0	1.0209	89.546	0	0.15771	0	88.7644	8.55997	36.769	0	0.234936	78.4732	0.0949379	0
ENSG00000156026	MCU	0.187289	0.123919	0	0	0	0.881463	0	0	0	0	0	0	0	0	2.99295	0	0	0	0	0	0	0	21.6201	0	0	0	2.97892	0	0	0.639411	24.8181	0	0.505969	0	3.33552	0	0	0	0	0	0	0	0	0	0	0	0	0
ENSG00000272627	RP11-354E23.5	0	0	0	0	0	0	0	0	0	0	0	0	0	0	0	0	0	0	0	0	0	0	0	0	0	0	0	0	0	0	0	0	0	0	0	0	0	0	0	0	0	0	0	0	0	0	0	0
ENSG00000122884	P4HA1	0	0	0	0	0	0	0	0.25242	47.5271	0.460873	0	2.14175	22.9804	7.76263	59.4509	0	0	2.29883	0	35.986	8.60732	0	0	0	0	890.781	5.41622	2.60191	0.273112	0	0.747534	0.198785	0.505969	42.9684	1.11184	1.3612	0.348428	0.200572	0	0	0	0.135873	0	0	0	0.168578	10.0634	0
ENSG00000122882	ECD	0	0	0	0.14253	0.276813	26.318	0.23286	0.504841	1160.7	7.83484	0	0.16475	0.531338	0.129377	0.544173	0.934082	0.124604	0.51085	1741.62	30.5099	6.27313	0.094947	0.53383	0	0	4.7373	330.931	0	12.29	10.4437	0	95.6156	2.78283	0.245534	0	1.0209	1.04528	0.601715	0	0.141284	11.7992	103.807	0	0.151079	0	0.0842892	49.4626	0
ENSG00000138286	FAM149B1	0	0	0	0	0	0.125923	0	1.51452	0	0	0	0	0	0	0.81626	0	0	0	0	0	0	0	0	0	0	0	0	0	0	0	0	2.78299	18.4679	0	43.9177	0	0	0	0	0	0.216499	0	0	0	0	0	0	0
ENSG00000213551	DNAJC9	82.0327	0	0	0	0	15.9923	0	0	6.22173	101.853	161.63	0	0.132834	0	0	0	0.124604	0	0	48.5029	0	0	0	0	0	0	0	0	0.546224	0	0.149507	13.5174	24.0335	0	0	0	0	15.3437	0	0	0.108249	0	0.0330359	0	0	0	0	33.7193
ENSG00000182180	MRPS16	0	0	0	2.13794	0	9.6961	0	0	0	0.460873	12.4803	0.16475	0	0	0.136043	0.311361	0.249207	1.27713	0.581575	9.58323	0	0	1.06766	0	0.0995076	0	2.97892	0	0	24.7239	24.6686	1.78907	13.6612	0.245534	0	63.6359	0	21.6618	0.315421	0.282569	7.14445	0	185.992	0	9.98479	1.09576	0	25.5449
ENSG00000227540	RP11-152N13.5	0	0	0	0	0	0	0	0	0	0	0	0	0	0	0	0	0	0	0	0	0	0	0	0	0	0	0	0	0	0	0	0	0	0	0	0	24.7384	0	0	0	0	0	0	0	0	0	0	0
ENSG00000138279	ANXA7	693.719	0	0	0	0	0	0	0.25242	0	0	0	0.16475	0.132834	0	64.8927	0	0	20.1786	1804.24	0	1.75064	0	0.266915	0	0	0	0	0.113127	6.00847	0.213137	101.515	63.6112	46.8021	0.245534	368.853	283.469	99.9988	33.8966	0.315421	45.9175	225.592	0	0	0	0.117468	0	68.83	151.226
ENSG00000229659	RP11-345K20.2	0	0	0	0	0	0	0	0	0	0	0	0	0	0	0	0	0	0	0	0	0	0	0	0	0	0	0	0	16.3867	0	0	0	0	0	21.1249	0	0	0	0	0	0	0	0	0	0	0.252868	0	0
ENSG00000166343	MSS51	0	0	0	0	0	0	0	0	0	0	0	0	0	0	0	0	0.124604	0	0	0	0	0	0	0	0	0	0	0	41.513	0	0	0.198785	0	0	0	0	0	99.4836	0	0	0	0	0	0	0	0	0	0
ENSG00000107758	PPP3CB	0	365.315	0	0	0.0922709	0	91.9797	0	0	0	0	0	0.132834	0	0	0	0	0	0	0.0651921	0	0	0.266915	0	0.0995076	0	0	0	0	0	0	71.3638	16.697	75.1333	0	0	88.1523	0	1.26168	0	0	47.1478	0	764.613	0.234936	0	0	1.0218
ENSG00000221817	RP11-137L10.6	0	0	0	0	0	0	0	0	0	0	0.204595	0	0	0	0.136043	0.311361	0.124604	38.8246	0.193858	0	0	0	0	0	0	0	0.541622	0	0	0	0.149507	0	0	0	0	0	0	0	0	0	0	0.271745	0.0330359	0	0	0	0	0
ENSG00000166348	USP54	0	0	0	0	0	96.961	50.7635	1.00968	0.345651	281.594	0	0	0	0	0	0	0	299.614	0	0	55.1452	0	207.927	0	0	0	0	13.5752	0	0	0	0	0	0.982135	0.27796	0.680598	11.8465	0.100286	0.788552	0	0	0	0	0.604318	0	0	0	0
ENSG00000176986	SEC24C	0	0	0	0	0.0922709	0	0	41.9018	416.683	0	0	0	0	0.646886	0	0	0	98.8495	0	0	0	0	605.096	0	0	0	1.89568	0	305.339	0	0	1.78907	0	0	0.27796	0	0	0	0.788552	0	0	0	0	299.742	3.40658	0	23.7345	0
ENSG00000196968	FUT11	0	0	0	0	0	0	0	0	0	0	0	0	0	0	0	0	0	13.5375	0	0	0	0	0	0	0	0.169189	0	53.622	0.273112	0	0	0	17.9619	0	0	0	3.48428	0	0	0	0	0	0	0	0	0	0.949379	0
ENSG00000172586	CHCHD1	0	0	90.9648	0	0	0.251847	0	9.08713	75.5248	0	0	0	0	0	0	0	0	339.46	0	0	0	0	20.0186	0	32.34	0	0	0	6.55469	11.2963	11.0635	11.5295	10.6253	0	0	0	69.6856	0	26.4953	0	0	0.135873	0.0330359	0.151079	0	0	0	0
ENSG00000214655	ZSWIM8	0	0.123919	0	0	0.738167	0.125923	0	0	0	0	0	6.42526	0	0.129377	0	0	0	0	0	0	0	0	7.47362	0.508447	4.47784	0	0	0	0	0	0	0	0	0	0	0	0.348428	0	0.15771	0	0	0	0	0	0	0	0	0
ENSG00000148660	CAMK2G	0	0	0	0.427589	0	5.16286	27.0118	1.00968	0	1.38262	216.666	0.16475	0	0	0	0	0	0	0	156.591	0	0	0	0	340.216	0	0	0.113127	13.1094	0.213137	0	0	75.3893	0.245534	0	749.678	0	17.6503	189.726	54.2532	17.1034	0	0	0.604318	0	0	0	0
ENSG00000035403	VCL	0.561868	0	0	0	40.2301	7.5554	298.76	0	0.172826	1017.61	0	0	3.18803	0	0	0	0	0	0	74.1886	0	24.8761	105.965	0	0	0	0	0	39.6013	0.426274	0	0.198785	0	0	0	0	0.348428	156.546	0.315421	0	0.432997	0	0	84.6045	191.356	0	0	0
ENSG00000185009	AP3M1	0	0	0	0	7.75075	6.42209	0.23286	750.95	0	2.99568	0	0.16475	68.9411	0.129377	0.136043	0	0	8.93988	0	6.12805	0	0	0	0	0	0	0.812433	0	224.225	112.323	0	0	0	23.3257	157.047	0	189.196	0	0	0	0	34.104	0	0	0	0	0	322.888
ENSG00000156110	ADK	0	0	94.8375	0.427589	0	0	0	440.978	0	789.245	0	0	3.58653	0	227.056	0	0	0	0	1.82538	0	0.094947	2.40223	0.169482	0	0	0.270811	0	0	2.13137	34.5361	0	21.7567	21.8525	110.072	0	106.619	0	4.25818	0	0	215.086	0	0	0	495.536	0	0
ENSG00000232342	RP11-46O21.2	0	0	0	0	0	0	0	55.5325	0	0	0	0	0	0	0	0	0	0	0	0	0	0	0	0	0	0	0	84.1662	0.273112	0	0	0	0	0	0.55592	0	38.3271	0	0	0	0	0	0	0	0	0	0	0
ENSG00000156650	KAT6B	0	195.793	213.341	0	0	1.88885	6.52008	12.621	1.03695	74.6615	0	56.0151	4.38354	1.1644	0.40813	204.875	0	1789.51	551.721	0.0651921	179.587	0	554.916	394.555	0.0995076	489.126	150.842	1.01814	39.3281	65.6462	295.426	0	50.8499	265.668	0.55592	93.5822	149.476	0	79.8014	0.565138	0	147.286	0	0	0.469872	0.0842892	0.0949379	0
ENSG00000156671	SAMD8	383.943	0.247839	87.6085	0	581.399	0.125923	19.5602	0	0	0.69131	722.015	0	41.3115	0.129377	0.136043	170.626	0	21.9666	0	0.130384	0	0.94947	0.266915	0	0	0	438.985	0.791886	278.028	383.433	211.552	221.844	380.488	30.2007	64.2087	305.588	383.619	0.200572	0.15771	50.8624	552.396	0.135873	6.87147	0.151079	0	240.224	0.0949379	315.735
ENSG00000165637	VDAC2	319.328	35.6888	0	14.8231	120.137	265.195	0	10.0968	61.526	301.642	1.63676	130.977	0	13.714	229.369	37.3633	31.0263	351.72	41.8734	218.459	130.569	0	223.675	0	50.3508	0	280.831	9.27638	144.203	10.2306	127.978	78.7189	173.041	220.489	65.3206	277.003	123.343	0.300858	161.495	5.93395	104.136	0	34.0931	35.5037	104.782	4.46733	146.679	150.204
ENSG00000156113	KCNMA1	0	0	0	0	0	0	0	0	0	0	0	0	0	0	0	0	0	0	0	0	0	0	0	0	0	0	0	0	0	0	0	0	0	0	0	0	0	0	0	0	122.538	0	0	0	0	0	0	0
ENSG00000151208	DLG5	0	0	0	0	0	0	59.1465	8.07745	0.172826	0	7.97919	0	0	0.129377	0	0	0	0	0	0	0	0	0	0	0	0	0	0	16.1136	0	0	0	7.33655	0	0.27796	0	0	0	0.15771	0.141284	0.108249	0	0	0	0.117468	0	0.189876	18.3924
ENSG00000148606	POLR3A	3.5585	0.123919	0	0	0	1.00739	0	175.432	0	8.98703	0.204595	0.16475	0.132834	57.8316	743.205	178.098	0.373811	0.255425	0.193858	63.4319	0	0	0	0	0	0	3.24973	0	0	0	0	65.0027	58.1864	86.4279	0.27796	0	135.538	0.100286	0.315421	0.141284	0.216499	2.17396	0	0	139.905	0.505735	0	64.3732
ENSG00000138326	RPS24	0.187289	133.09	0.258178	116.589	20.8532	38.9103	4.42434	10.8541	62.0444	171.214	191.091	94.7314	130.311	175.824	134.411	29.2679	4.11192	29.3739	169.82	2.41211	49.1638	212.301	14.6803	5.93188	169.362	0.169189	72.5773	28.621	34.9583	14.067	36.9282	73.3517	103.724	41.7407	150.376	3.40299	104.528	58.9681	9.93575	56.5138	48.4957	84.7845	8.58934	116.482	135.323	46.6119	147.439	16.3488
TUCPG_000247	TUCP-RPS24-2	0	0	0	0	0	0	0	0	0.345651	0	0	0	0	0	0	0	0.249207	0	0	0	0	0	0	0	0	0	0	0	0	0	0	0	0	0	0	0	0	0	0	0	0	0	0	0	0	0	0	0
ENSG00000230417	LINC00856	0	0	0	0	0	0	0	0	0	0	0	0	0	0	0	0	0	0	0	0	0	0	0	0	0	0	0	0	0	0	0	0	0	0	0	0	0	0	0	0	0	0	0	0	0	0	0	0
ENSG00000227136	LINC00595	0	0	0	0	0	34.2511	0	0	0	0	0	0	0	0	0	0	0	0	0	0	0	0	0	0	0	0	0	0	0	11.9357	0	0	0	0	0	0	0	0	0	0	0	0	0	0	0	0	0	0
ENSG00000108175	ZMIZ1	0	0.247839	67.0403	310.144	0	7.80725	0	5.04841	2047.64	0	0.409189	0	0	0.129377	182.57	0	5.73177	0	109.142	18.0582	0	16.046	7.2067	0	0	0	20.04	1.47065	2.45801	0.426274	15.9972	78.3213	39.2126	109.508	157.603	1.0209	166.2	0.100286	0.630841	0.988991	0.108249	0.135873	208.225	6.6475	100.083	2.78154	0	59.2643
ENSG00000108179	PPIF	0	0	6.71263	0	0	1.25923	0	0.25242	0	0	0	0	0	0	0	0	0	0	0	0	0	0	10.4097	0	0	0	0	0.113127	3.55046	0	0	0	9.86639	0	0	0	128.918	0	0	0	0	0	0.0330359	0	0	0	0	0
ENSG00000165424	ZCCHC24	0	0	0	0	0	0	0	0	7.60433	0	0	0	0	0	0	0	0	0	0	0	0	0	0.266915	0	0	0	0	0	0	0	0	0	0	0	76.7169	0	0	0.100286	0	0	0	0	0	0	0	0	0	0
ENSG00000272489	RP11-182L21.5	0	0	0	0	0	0	0	0	0	0	251.651	0	0	0	0	0	0	0	0	0	0	0	0	0	0	0	0	0.113127	0	0	0	0	0	0	0	0	0	0	0	0	0	0	0	0	0	0	0	0
ENSG00000225484	RP11-773D16.1	9.92633	0	0	0	0.276813	0	0	0	0	0	0	0	0	0	0	0	0	0	0	0	16.1934	0	18.951	0	0	0	0	0	0	0	0	0	0	0	0	5.44478	0	0	0	0	0	0	0	0	0	0	0	0
ENSG00000272447	RP11-182L21.6	0	0	0	0	0	0	0	0	0	0	0	0	0	0	0	0	0	0	0	0	0	0	0	0	0	0	0	0	0	0	0	0	0	0	0	0	0	0	0	0	0	0	0	0	0	0	0	0
ENSG00000230091	TMEM254-AS1	0	0	0	0	0	0	0	7.32019	0	0.230437	0.204595	0	0	0	0.136043	0	0	0	0	0	0	0	0	0	0	0	0	0	0	0	0.149507	0	0	0	0	0	0	0	0	0	0	0	0	0	0	0	0	0
ENSG00000133678	TMEM254	0	0	0	0	0.830438	0	0	0.504841	0	89.179	0	0.16475	0	0	0	0	0	0	0	0	113.646	0	0	0	0	0	12.7281	0	0	0	0	0.198785	19.4798	0	0.833879	0	0	0	0	3.6734	0	0	0	1.05756	57.207	0	0	0
ENSG00000122359	ANXA11	0	0	0	0	0	0	0	0	0	0	0	0	0	0	0	0	0.249207	0	0	0	0.145887	0.094947	0	0.169482	0	0	0	0	0	0	0	0	0	0	0	0	0	0	0	0	0	0	0	0	0	0	0	0
ENSG00000122378	FAM213A	0.187289	0.123919	19.8797	0	10.888	0.125923	0	326.632	351.355	66.1353	0	0.16475	85.4125	0	6.80216	0	0	2.29883	0	117.15	23.7795	134.35	360.602	0	0	0	134.864	0.33938	18.5716	118.291	20.931	0.39757	92.3393	71.2048	292.414	0	48.0831	19.656	0	37.4404	0	0	136.108	0.151079	23.846	84.1206	0	0
ENSG00000271738	RP11-137H2.6	0.187289	0	0	0	0	0.125923	0	0	0	0	0	0	0	0.129377	0	0	0	0	0	0	151.868	0	22.1539	0	0	0	0	0	25.3994	0	12.2596	0	12.9022	3.19194	1.11184	0	1.74214	0	82.1671	64.0019	62.3516	0	0	0.151079	0	0	0	0
ENSG00000108219	TSPAN14	3.18392	440.658	11.2738	0.14253	80.4602	0.125923	0	0.25242	54.0944	0.230437	11.8665	0	0.398503	0	184.475	7.78402	2.49207	0	217.703	0	0.145887	1.99389	16.5487	0.847411	9.45322	505.03	127.823	0.226253	54.3493	41.1354	49.7858	121.259	6.32461	24.5534	1.66776	1.3612	2.78742	6.61887	0.473131	4.5211	92.2284	0.271745	15.0974	0.604318	0.117468	8.00747	142.217	18.3924
ENSG00000178217	SH2D4B	0	0	0	0	0	0	0	0	0	0	0	0	0	0	0	0	0	0	0	0	0	0	0	0	0	0	0	0	0	0	0	0	0	0	0	0	0	0	0	0	0	0	0	0	0	0	0	0
ENSG00000185737	NRG3	0	0	0	0	9.04254	1.88885	0	0	0	0	0	0	0	0	0	0	0	0	0.193858	0	0	0	0	0	0	0	0	0	0	13.2145	0	6.16234	0.505969	0	0	0	9.05913	0	0	0	0	0	0	0	0	0	0	0
ENSG00000225738	NRG3-AS1	0	0	0	0	0	0	0	0	0	0	0	0	0	0	0	0	0	0	22.4876	0	0	0	0	0	0	0	0	0	0	2.13137	0	0	0	0	0	0	0	0	0	0	0	0	0	0	0	0	0	0
ENSG00000165678	GHITM	486.016	0.371758	0	0	0	6.29617	0	22.4654	7.25868	14.5175	52.3762	0.16475	0	363.162	0	0	0	8.1736	0	0	106.643	223.505	756.971	0	0	0	415.153	22.8516	156.493	5.7547	68.4741	7.15626	203.399	48.6157	429.17	0	4.18114	0	0.315421	0	233.385	89.4041	0.0330359	0.151079	0	149.445	312.156	146.117
ENSG00000148600	CDHR1	0	0	0	0	0	0	0	0	0	0	0	0	0	0	0	0	0	0	0	0	0	0	0	0	0	0	0	0	0	0	0	0	0	0	0	0	0	0	0	0	0	0	0	0	0	0	0	0
ENSG00000148604	RGR	0	0	0	0	0	0	20.9574	0	0	0	0	0	0	0	0	0	0	0	0	0	0	0	0	0	0	0	0	0	0	0	0	0	0	0	0	0	0	0	0	0	0	0	0	0	0	0	0	0
ENSG00000107771	CCSER2	0	0	0	0	0	0	1.39716	0	0	10.6001	33.7581	0	0	0	853.808	0	0.747622	0	0.581575	347.083	0.145887	0	0.266915	0	0	0	11.6449	0	294.688	0	0.149507	0	0	8.34815	51.4226	95.2837	0.348428	10.3294	45.4206	0.141284	0.974244	0	10.3072	0	162.458	0	0	0
ENSG00000233189	RPL12P29	0	0	0	0	0	0	0	0	0	0	0	0	0	0	0	0	0	0	0	0	0	0	0	0	0	0	0	0	1.09245	0	0	0	0	0	0	0	0	0	0	0	0	0	0	0	0	0	0	0
ENSG00000225423	TNPO1P1	0	0	0	0	0	0	0	0	0	0	0	0	0	0	0	0	0	0	0	0	0	0	0	0	0	0	0	0	3.55046	0	0	0	0	0	0	0	0	0	0	0	0	0	0	0	0	0	0	0
NLG_000971	RN7SKP84-AS5	0	0	0	0	0	0	0	0	0	0	0	0	0	0	0	0	0	0	0	0	0	0	0	0	0	0	0	0	0	0.213137	2.39211	0	0	0	0	411.081	0	0	0	0	0	0	0	0	0	0	0	0
ENSG00000182771	GRID1	0	0	0	0	0	0	0	0	0	0	0	0	0	0	0	0	0	0	0	0	0.145887	0	0	0	0	0	0	0.113127	0	0	0.149507	0.198785	0.758953	0	0	162.663	0	31.0886	0	0.141284	0	0	0	0	0	0	0	0
ENSG00000062650	WAPAL	0.187289	0	0	0.14253	0	435.947	0	0	0	1.38262	3.27351	0	6.64172	0	0	0.311361	0	163.217	0	0	0.145887	0	0	0	0	0	106.97	0.113127	14.2018	0	0	49.4975	32.129	10.8035	0.833879	0.340299	8.7107	0.401144	0	0	0	0	0	0	0	0	2.84814	464.918
ENSG00000272631	RP11-359E3.4	0	0.123919	0	0	0	0	0	0	0	0.230437	0	0	0.132834	0	0	0	0	0	0	0	0	0	0.53383	0	0	0	0	0	113.888	184.363	0	0	4.30073	0	0	0	0.348428	0	5.04673	0.141284	0	7.74473	0	0.755397	0	0	0.0949379	0
ENSG00000107779	BMPR1A	3.74578	0.123919	0	0	0	0.629617	0	1.51452	0.345651	4.14786	2.04595	0.494251	0.929841	2.58754	0	0	0	0.51085	0.193858	0	0	0	0.53383	0.338965	0	0.338378	3.52054	1.6969	12.8363	0.852548	1.94359	41.9436	0.758953	1.22767	1.3898	0.680598	2.439	210.801	3.31192	2.40184	0.324748	2.85332	0.429467	0.453238	0	0.0842892	0	0
ENSG00000270874	RP11-420K10.1	0	0.867436	0	0	0	0	0	0	0	0	0	0	0	0	0	0	0	0	0	0	0	0	0	0	0	0	0	0	0	12.3619	0	0	0	0	0	0	0.696856	0	0	0	0	0	0	0	0	0	0	0
ENSG00000173269	MMRN2	0	0	0	0	0	0	0	0	0	0	0	0	0	0	0	0	0	0	0	0	0	0	1.8684	0	0	0	0	0	0	0	0	0	0	0	14.176	0	0	0	0	0	0	0	0	0	0	0	0	0
ENSG00000148672	GLUD1	0.374578	0	249.744	0	946.791	0	32.6004	1497.1	0	20.9697	0	0	0	0	0	0.311361	0	120.05	0.193858	0.912689	89.5744	0.189894	1.06766	0	0	0	0.270811	0	0	0	0.149507	47.9072	78.9311	124.977	0.27796	0	0	0	48.5748	0.282569	109.224	0	0.198215	303.67	0	1839.27	0	1.0218
ENSG00000122376	FAM35A	0	0	0	0	0	0	0	0	0.172826	0	0	0	0	0	0	0	0	0	0	0	0	0	0	0	0	0	0	0	0	0	0	0	0	0	0	0	0.696856	0	0.315421	0	0	0	0	0	0	0	0	19.4142
ENSG00000223482	NUTM2A-AS1	0	0	0	0	0	0.503693	0.93144	0	0.172826	16.1306	166.54	0	0	31.8268	14.1485	0	0	52.1067	0.193858	0.0651921	71.1927	0.569682	23.2216	219.31	0	0	0	23.6435	0	0.426274	7.02682	0	14.4201	99.1956	0	0	133.448	0	142.886	0	0	11.0057	0	0	0.117468	0	0	0
ENSG00000107789	MINPP1	136.159	0	0	0	0	0	11.643	0	0	0	0	0	0	0	0	0	0	0	0.193858	0.130384	0	0	0	0	0	0	37.1011	0	0	0	0	0	0	0	0.55592	0	0	0	0	0	0.541246	0	0	0	0	0	0	0
ENSG00000138138	ATAD1	1.87289	0	0	0	0	77.9465	1840.06	0.504841	0	0	0	0	0	0	4.62547	0	0	169.347	0.387716	0.0651921	0	19.9389	0	0	0	0.338378	342.576	119.462	0	70.3352	159.524	150.083	11.1313	14.241	0	0.340299	601.735	0	0.15771	3.39083	0	0	421.703	0	0	0.0842892	0	2.0436
ENSG00000227268	KLLN	0	0	0	0	0	0	0	0	0	0	0	0	0	0	0	0	0	0	0	0	48.7262	0	0	0	0	0	0.541622	0.113127	0.273112	0	0	0	0	0	0.27796	0	0	0	0	0	0	0	0	0	0	0	0	0
ENSG00000171862	PTEN	622.737	0.123919	0	0	0	0.75554	374.905	241.566	720.165	304.176	594.757	815.679	778.542	466.276	675.183	809.538	861.26	96.2953	0.193858	716.591	510.312	0	88.0819	422.519	255.734	0	693.276	833.63	464.291	1047.78	359.564	713.638	828.271	605.977	1723.63	4457.91	392.33	927.344	192.722	299.382	487.23	892.411	0	477.562	785.627	0	1153.21	466.961
ENSG00000213613	RP11-380G5.3	0	0	0	0	0	0	0	0	0	0	0	0	0	0	0	0	0	0	0	0	0	0	0	0	0	0	0	0	0	0	0	0	0	0	2.22368	0	0	0	0	0	0	0	0	0	0	0	0	0
ENSG00000026103	FAS	0	0.123919	0	0	0	0	0	0	0	0	0	0	0	0	0	0	0	0	0	0	0	0	0	0	0	0	0.541622	0	0.273112	0	0.149507	0	12.1432	0	0.27796	0	0	0	0	0	0	0	0	0	0.234936	0	822.447	0
ENSG00000107798	LIPA	0	0	0	0	0	0	0	0	0	0	0.204595	19.9348	0	0	0	0	0	0	0	0	0	0	202.588	0	0	0	0	0	0	0	3.43866	0	0	0	0	0	0	0	0	0	27.0623	0	0	0	0	0	0	59.2643
ENSG00000119922	IFIT2	0	0	0	0	0	0	0	0	0	0	0	0	0	0	0	0	0	0	0	0	0	0	0	0	0	0	0	0	0	0	0	0	0	0	0	0	0	0	87.5293	0	0	0	0	0	0	0	0	0
ENSG00000119917	IFIT3	0	0	0	0	0	0	0	0	0	0	0.409189	0	0	0	0	0	0	0	0	0	0	0	54.1837	0	0	0	0	0	0	0	0.149507	0	0.505969	0	0.27796	0	0	8.22344	0	0	0	0	0.0330359	0	0	0	0	0
ENSG00000185745	IFIT1	0	0	0	0	0	0	0	406.649	0	0	0	0	0	0	0	0	0	0	0	0	0	0	0	0	0	0	0	0	0	0	0	0	0.758953	0	0.27796	0	0	0	0	0	0	0.135873	0	0	0	0	0	0
ENSG00000152778	IFIT5	0	0	0	2.28047	0	0	0	54.7752	0	0	0	0	0	0	0	0	0	0.766275	0	0	0	0	0	0	0.39803	0	0	0	1.36556	0	0	28.625	33.6469	0	0	0	0	285.815	0	0	0.649496	0	0	538.598	0	0	8.25959	0
ENSG00000152779	SLC16A12	0	0	0	0	24.9131	0	0	0	0	0.230437	0	0	0	0	0	0	0	0	0	0	0	0	0	0	0	0	0	0	0.273112	0	0	0	0	0	0	0	0	0	0	0	0	0	0	0	0	0	0	0
ENSG00000152782	PANK1	0	0	0	0	0	0	0	0.25242	0	0	0	0	0	0	0	0	21.5564	0	0	8.9965	0	0	0	0	0	0	0	0	0	0.213137	0	0	0	0	0	0	0	0	0	0	0	0	0	0	0	0	0	0
ENSG00000138182	KIF20B	0	0	0	0	0	19.644	72.8852	20.6985	0	0	0.204595	0.329501	102.017	0	139.853	0	0	0	0	174.78	0	0	0	0	0	10.1513	168.174	13.8014	15.0212	0	0.299014	33.1971	135.347	0	0.27796	0	12.8918	0	0	0	0	0	0	0	0	0	2.18357	1.0218
ENSG00000232229	LINC00865	0	0	0	0	0	0	0	0	0	0	0	0	0	0	0	0	0	0	0	0	0	0	0	0	0	0	0	0	0	0	0	0	0	0	0	0	0	0	0	0	0	0	0	0	0	0	0	0
ENSG00000148688	RPP30	0	0	0	0	43.0905	0	0.46572	133.783	0	36.8699	0	0	0.132834	127.307	90.3327	0	0	317.238	1708.28	0	0	0	51.2477	0	409.872	0	122.136	8.71075	5.46224	25.7896	0.149507	30.4141	23.0216	0	145.929	0.340299	64.1107	46.7332	157.553	0	0	0	0.0660718	0.302159	160.344	53.6079	0	79.7002
ENSG00000180628	PCGF5	0	0	0	0	0	5.66655	0.23286	0	395.944	0	0	0	0.132834	0	5.71382	0	0	1.0217	0.193858	5.41094	0.145887	0	70.9994	0	0	0	0	0	0	0	0	0	20.4917	0	0	0	50.522	0	0	0	0	0	0	0	44.9903	0	0	0
ENSG00000165338	HECTD2	0	0.123919	0	0	0	0	0	0	0	0	0	0	0	0	0	278.045	0	0	0	0.195576	0	0	0.266915	0	0	0	367.761	40.2731	0	0	0.149507	56.8525	0	3.19194	0	0	0	0	0.15771	0	0	0	0	0	0	0	259.655	0
ENSG00000119938	PPP1R3C	0	0	0	0	0	0	0	0	0	0	0	0	0	0	0	0	0	0	0	0	0	0	0	0	0	0	0	0	0	0	0	0	0	0	0	0	0	0	0	0	0	0	0	0	0	0	0	0
ENSG00000107854	TNKS2	0	0	0	0	0	1.00739	4.42434	0	22.9858	0	0	0	0	0	0.136043	0	0	7.1519	0	0	1.75064	0	16.2818	0	0	0	39.5384	300.464	211.389	22.8057	1.49507	29.4202	19.2268	117.365	0	0	0.348428	81.9336	0	98.0514	0.974244	0	0	169.964	1.87949	0	0	0
ENSG00000180581	SRP9P1	185.416	0.123919	3.70055	0	2.49131	65.4801	0	2.5242	3.28369	0.921746	0.818379	0.659001	1.59401	0.905641	1.76856	116.76	0	4.34223	0	0.0651921	4.52249	0.094947	0	108.638	0.39803	0	61.7449	0.905013	3.27735	0.852548	1.49507	0.993925	1.01194	0.982135	3.05756	0.680598	0.348428	0	2.36566	66.545	40.7017	0.407618	1.35447	126.907	0.117468	1.18005	2.56332	2.0436
ENSG00000174721	FGFBP3	0	0	0	0	0	0	0	19.6888	0	323.994	0	0	36.928	0	0	0	0	13.793	0	0	0	0	0	0	0	0	0	0	0	0.213137	0.448521	0	28.5872	0.245534	0	0	1.39371	0	0	0	0	0	0	0	0	0	0	0
ENSG00000095564	BTAF1	51.5045	0	0	0	0.184542	0	0	9.84439	0	6.45223	0	2.96551	0	0	0	0	0	16.8581	0.387716	0	10.358	84.4079	17.0826	0	0.39803	0	99.1168	0	76.4714	0	0	0	0	0	0	0	209.405	0	0	3.6734	0	18.8863	0	0	0	0	0	5.10899
ENSG00000107864	CPEB3	0	0	0	0	0	61.0728	0	0	0	0	0	0	0	0	0	0	0	0	0	0	0	0	0	0	0	0	171.423	0	0	0	28.8548	0	0.252984	0	0	0.340299	26.1321	0	0.15771	0	0	2.03809	0	0	0	0	0	0
ENSG00000105988	NHP2P1	0	0	0.0860594	0	0	0	0	0	0	0	0	0	0	0.129377	0	0	0	0	0	0	0	0	0	0	0	0	0	0	0	7.88607	0	0	0	0	0.27796	0	0	0	0	0.141284	0	0	0	0.151079	0	0	0	0
ENSG00000198060	MARCH5	18.7289	0	0	0	0	0.251847	0	0	0	0.460873	885.076	0	0	0	0	0	0	8.1736	0.193858	0	0	99.2196	0	11.8638	0	0	0	0.113127	0	0.213137	0	0	5.81864	0	0	271.558	0	0	0	0	0	0.679363	0	0	0	0	0	0
ENSG00000119912	IDE	0	0	0	0	0	0	0	0	0	0	0.204595	0	0	0	0	0	0.498415	0	0	0	0	0.094947	0	0	0	0	377.781	0	227.775	14.2802	0.149507	2.98178	1.51791	8.34815	0.27796	0	0	0	0.15771	0	0.108249	0	0	0	0	0	0	0
ENSG00000138160	KIF11	0	0	0.0860594	0	0	49.3619	1562.03	0	0	0	0	0	0	0	45.9826	0	0	0	0	3.12922	0	0	0	0	0	0	0	0	78.1101	0	0.149507	0	5.56566	0	0.55592	0	136.584	0.300858	0.15771	0	0	0	0	0	0	0	0	0
ENSG00000138190	EXOC6	0	0	0	52.8785	0	0	0	0.25242	0	0	0	0	0	12.8083	0	0	0	0.255425	19.9674	0	0	0	87.815	0	0	0	27.8935	0	0	0	9.71794	0	0.252984	0	6.11512	0	125.086	252.52	0	0	5.62896	0	0	0	0	0	148.768	0
ENSG00000138180	CEP55	0	0	0	0	0	0	0	0	0	0	0	0	0	0	545.67	0	0	0	0	0	0	0	0	0	0	0	0.270811	0	4.36979	0	0	0	0.252984	0	0	0	5.57485	0	0.15771	0	0	0	0	0	0	0	0	0
ENSG00000148690	FRA10AC1	157.698	0	0	0	0	1.00739	0	0.504841	0	0	0	0	0	278.29	9.79512	0	0	0	3.29559	0.0651921	0	0	0	0	0.597045	0	0.541622	0.113127	0.546224	0	27.2102	0.39757	10.3724	0	1.66776	99.3672	70.7309	13.8395	2.83879	2.26055	0	0	0	53.3311	0	0	0	0
ENSG00000176273	SLC35G1	0	0	0	0	0	0	0	0	0	0	0	0	0	0	0	0	0	0	0	0	0	0	0	0	0	0	0	0	0	0	0	0	0	0	169.833	0	2.09057	0	0	0	0	0	0	0	0	0	0	0
ENSG00000138193	PLCE1	0	0	73.925	0	259.281	0	60.3108	680.273	145.865	31.8003	3.47811	0	244.681	0.258754	54.4173	0	151.518	743.543	0.775433	0	0.43766	0	0	0.338965	0.0995076	0	202.837	1.58377	1.63867	0	2.2426	0.596355	100.941	0.245534	363.293	172.872	172.472	0.401144	0.315421	0.141284	0.108249	0.135873	0.0991077	0	0	0.337157	92.0897	10.218
ENSG00000268894	PLCE1-AS1	0	0	0	0	0	0	0	0	0	0	0	0	0	0	0	0	0	6.89648	0	0	0	0	0	0	0	0	0	0	0	0	0	0	0	0	0	0	0	0	0	0	0	0	0	0	0	0	0	0
ENSG00000273450	RP11-76P2.4	0	0	0	0	0	0	0	0	0	0	0	0	0	0	0	0	0	0	0	0	0	0	0	0	0	0	0	0	0	0	0	0	0	0	0	0	0	0	0	0	0	0	0	0	0	0	0	0
ENSG00000173145	NOC3L	0	0	0	0	0	44.4509	43.7777	35.0864	0.518477	0	0.204595	0	1.99252	0	0.136043	0	0	0	0	0	0	0	6.93979	0	0	0	171.965	0	0	0	10.1665	7.75262	0	0.245534	0.55592	0	0	0	0	0	0	43.6151	0	71.3095	0	0	0.0949379	139.986
ENSG00000108239	TBC1D12	0.187289	0	0	0	0	0	0	0	0	0	36.827	0.16475	0	0	19.3181	0	0	0.255425	73.2784	0	0	0.094947	39.2365	0	0	0	0	0.113127	18.5716	0	0	0	0.252984	0	0.27796	0	0	0	362.261	0	0.108249	0	0	0	0.117468	0	0	13.2834
ENSG00000119969	HELLS	0	0	0	0	0.0922709	166.093	184.891	58.3091	2.24673	113.605	0	0.16475	16.6043	0	7.34634	0	4.23652	0	0	8.80093	87.8238	0	0	2.03379	0	0.676756	0	0.452506	27.5843	63.5148	107.645	0.596355	50.8499	0.245534	125.916	0	363.41	0	0.15771	0	0.541246	0	0	0	0	0	0.189876	0
ENSG00000138115	CYP2C8	0	0	0	0	0	0	0	0	0	0	0	0	0	0	0	0	0	0	0	0	0	0	0	0	0	0	0	0	0	0	0	0	0	0	0	0	0	0	0	0	0	0	0	0	0	0	0	0
ENSG00000173124	C10orf129	0	0	0	0	0	0	0	0	0	0	0	0	0	0	0	0	0	0	0	0	0	0	0	0	0	0	0	0	0	0	0	0	0	0	0	0	0	0	0	0	0	0	0	0	0	0	0	0
ENSG00000234026	RP11-310E22.4	0	0	0	0	0	0	0	0	0	0	0	0	0	0	0	0	0	0	0	0	0	0	0	0	0	0	0	0	0	0	0	0	0	0	0	0	0	0	0	0	0	0	0	0	0	0	0	0
ENSG00000107438	PDLIM1	0	0	0	0	0	0	0	0	0	0	0	0	0	0	0	0	0	0	0	0	0	0.094947	0	0	0	0.169189	0	0	0.273112	0	0	0	0	0	0	0	0	0	0.15771	0	0	0	0	0	0	404.841	0	1.0218
ENSG00000095637	SORBS1	76.414	0.123919	0	131.127	81.4752	1.25923	3.02718	1580.66	116.657	0.230437	3.8873	0.329501	0	1.03502	0	0	0	416.854	424.356	46.6775	18.09	85.8321	73.9355	4.06757	0	0	0.270811	2.03628	29.223	2.77078	42.1609	27.0348	42.7544	33.6381	41.1381	2.72239	293.028	19.5558	783.032	416.083	45.4647	236.69	47.803	859.944	301.658	1.18005	156.742	63.3514
ENSG00000059573	ALDH18A1	0	418.228	0	0	0	0	0	0	0	272.837	0	0	0	0	0	0	0	0	0	0	0	0	2.93606	0	0.0995076	0	0.270811	0	0	0	0	0	0	0	0	0	0.348428	0	0	0	0	0	17.7733	0	0	116.656	0	0
ENSG00000119977	TCTN3	0	0	0	0	0	286.224	0.46572	1.2621	0	0	0	0	26.1684	0	0	0	0	0	0	0	0	0.094947	0	0	0	0	278.123	0	0	0.213137	57.8591	0	28.3342	0	0	0	0	0	0	0.141284	0	208.157	130.987	0.151079	0	590.361	0.0949379	0
ENSG00000138185	ENTPD1	0	0	0	0	0	29.0883	0.46572	299.118	0.172826	0.230437	0	0	0	0.129377	33.0585	0	0	121.072	0	0	0.145887	0	16.2818	0.169482	0	0	0	0	107.879	66.925	159.075	0	3.2888	0.245534	0	90.8598	21.6025	0.100286	0	0.141284	0	725.831	0.0330359	0.604318	0	0.168578	0	0
ENSG00000173088	C10orf131	0	0	0	0	0	0	0	0	0	0	0	0	0	0	0	0	0	0	0	0	0	0	0	0	0	0	0	0	0	0	0	0	0	0	0	0	0	0	0	0	0	0	0	0	0	0	0	0
ENSG00000107443	CCNJ	0.187289	0	0	0	0.0922709	1.13331	3.4929	0	0	0	0	0	0	0.129377	2.31274	6.22722	0	42.9114	2.52016	0	0	0	0.800745	0	0	0	10.2908	0.678759	0	5.7547	0.897041	1.19271	8.60147	0.491067	0	1.70149	0	0	0	0	0	0	0	0	0.117468	0	0	0
ENSG00000177853	ZNF518A	5.2441	16.7291	0	0	0	0	44.4763	495.501	0	37.3307	0	0.16475	0	0	11.2916	0	0	60.7912	0	0	11.9627	240.691	1.06766	13.2196	0	0.169189	0	0	6.28158	134.703	91.7972	0.198785	68.5588	0	0.27796	0	16.0277	12.8366	3.46963	3.53211	0	0	0	0	0	20.398	0	0
ENSG00000077147	TM9SF3	0	0	0	0.14253	17.1624	0	146.935	0.25242	1.38261	0.230437	4.91027	0	0	0	0	0	0	2.29883	0	0	0.145887	0	0	0	783.224	8.79783	475.815	0	6.28158	0	84.6209	8.54776	14.6731	109.263	31.1315	37.0926	413.932	2.106	146.671	4.94496	0	0	14.5688	0.151079	0	22.6738	52.6905	0
ENSG00000196233	LCOR	0	222.312	0	0	0	1.38516	0	0.25242	4.66629	0.230437	0	21.2528	43.5697	4.5282	832.313	0	0.747622	0	1111.97	0	0	0	120.912	4.23706	0.0995076	0	340.139	0	0	1.7051	0.149507	6.75869	178.86	0	3.05756	0	0.348428	0	54.7255	0	0	0.135873	0.231251	1.51079	0	0	0.0949379	0
ENSG00000155640	C10orf12	0	0	0	0	0	0	0	0	0	0	0	0	0	13.8434	0.81626	0	1.24604	0	0.193858	0	0	0	13.3457	2.37275	0	0	0	0	0	0	34.6856	1.98785	0	0	0	0	0	0	1.73481	0	0	0	0	0	16.563	0	0	0
ENSG00000231025	RP11-175O19.4	0	0	0	0	0	0	0	0	0	0	0	0	0	0	0	0	0	0	0	0	0	0	0	0	0	0	0	0	18.5716	0	166.85	0	0	0	0	0	62.3686	0	0	0	0	0	0	0	0	0	0	0
ENSG00000213390	ARHGAP19	0	0	4.04479	0	147.264	0	0	0	0	0	0	0	0	0	792.724	0.311361	0	0	0	0	0	0	0	0	0	0	0.541622	0	0	0	0.448521	0	1.51791	0	0	0	0	0	0.473131	0	0	0	0	0	0	0	0	0
ENSG00000181274	FRAT2	0	0	0	0	0	0	0	0	0	0	0	0	0	0	0	0	0	0	0	0	0	0	0	0	0	0	0	0	0	0	0	0	0	0	1.3898	0	0	0	0	0	0	0	0	0	0	0	0	97.0708
ENSG00000052749	RRP12	0	0	0	0	0	0	43.7777	0	0	0	0	0	0	0	0	0	0	0	0	0	0	0	13.6127	0	0	0	0	0	0	0	0	0	0.252984	0.245534	0	0	0	0	0	0	0	0	0	0	0	0	0	0
ENSG00000171314	PGAM1	0	0	94.0629	0	5.0749	21.0292	0	30.038	0	124.897	0	0	9.69691	57.0554	0.40813	0.311361	0	3.57595	0	304.186	0.145887	0	7.74053	2.54223	0	0	87.7428	2.94129	3.82357	100.601	110.037	94.0253	83.7378	0.491067	0.27796	0.340299	22.9962	0	16.0865	0	0	0.271745	0.0660718	0	0	9.60897	321.744	1.0218
ENSG00000171311	EXOSC1	0	0	0	34.9197	0	0.251847	0	0	0.172826	0	0	0	0	0	0.136043	0.311361	586.883	0	0	0	0	0	0	0	0	0	19.7692	0.113127	0	0	0	0	37.4417	0	172.891	0	0	0.702001	0.473131	11.7266	0	0	0	0	0	0	0.0949379	34.7411
ENSG00000155229	MMS19	6.18055	0.991356	0	0	0	0	0	0	4.66629	0	0.204595	0.16475	0	0	2.04065	0	0	0	0	0	0	536.261	0	0	0	0	282.727	0	173.972	0	30.4994	33.9922	0.505969	0	0	0	0	0	0	0	0	0.135873	0.0330359	4.23023	0	0.168578	0	0
ENSG00000155252	PI4K2A	0	0	0	0	0	0	0	71.435	0	0	0	0	0	0	0.136043	0	0	0	0	0	0	0	0	0	0	0	0	0	0	0	0	0	0.505969	0	0	0	0	0	0	0	0	2.58158	0	0	0	0	0	0
ENSG00000171160	MORN4	0	0	0	0	0	0.125923	0	0.25242	0	0	0	0.16475	0.132834	33.25	0	0	0	0	0	0.32596	0	0	0	0	0	0	0.270811	0	0	0.213137	29.9014	3.57813	0.252984	0	0	345.063	89.1975	0	69.5503	24.5835	0	0.135873	0	0	0	0	0	0
ENSG00000119986	AVPI1	0	0	0	0	0	0	0	0	0	0	0	0	0	0	0	0	0	0	0	0	0	0	0	0.508447	0	0	0	0	0	0	0	0	0	0	0	0	0	0	0	0	0	0	0	0	0	0	0	0
ENSG00000155254	MARVELD1	0	0	0	0	0	0	0	0	0	0	0	0	0	0	0	0	0	0.255425	0	0	0	0	0	0	0	0	0	0	0	0	0	0	0	0	0	0	0	0	0	0	0	0	0	0	0	0	35.7916	0
ENSG00000155256	ZFYVE27	0	0	0	0	0	0	0	0	0.172826	0	0.409189	0	0	0.129377	0	0	0	0	8.3359	0	0	0	0	0	0	0	1.35405	0	0	0	0	0	13.1552	0.736601	0	0	0	0	0	0	0	0	0.0330359	0.151079	0	0	0	0
ENSG00000155265	GOLGA7B	0	0	0	0	0	0	0	0	0	0	0	0	0	3.36381	0	0	0	0	0	0	0	0	0.800745	0	15.3242	0	0	0	0	0	0	0	0	0	0	0	0	0	0	0	4.43822	0	7.69737	0	0	0	0	81.7438
ENSG00000166024	R3HCC1L	0.749157	0	0	0	0	49.9916	0	19.4364	0.172826	0	0	0	0	1.1644	0.136043	0	2.49207	0	0	0	0	0	0	0	0	0	0	0	0	0	0.149507	0	0	0	0	0	6.2717	0	0	0	0	0	0	0.151079	0	0	0	0
ENSG00000119943	PYROXD2	0	0	0	0	0	10.3257	0	0	0	30.8785	0	0	0	0	0	0	0	0	0	0	0	0	0	0	0	0	0	0	0	0	0	0	0.252984	0	0	0	0	0.401144	0	0	0	0	0	0	0	0	0	0
ENSG00000107521	HPS1	5.2441	0	0	0	0	0	0	5.04841	0	0	0	0	0	0	0	0	0	0	0	0	0	0	0	0	0	0	1.89568	0	0	0	0	0.993925	7.84251	0	0.27796	0	54.0063	0	0	0.141284	0	0	0	0.151079	0	0	0	0
ENSG00000120053	GOT1	0	0	0	0	0	0	0.23286	0	0	0	0	0	1.85968	0	0	0	0	1.27713	0	0	0	1.70905	0	0.508447	0	0	0	68.781	0	37.9384	0	111.518	0	0	0	4.42388	44.2503	0	0	1.27156	1.73199	0	0	0.151079	0	0	0	0
ENSG00000155287	SLC25A28	0	0	0	0	0	0	0	0	0	0	0	0	0	0	56.594	0	0	76.6275	0	0	0	0	0	0	0.0995076	0	69.8692	0	48.614	0	0.149507	0.993925	0	0.736601	55.036	0	97.9082	0	0	0	0	0	0	320.137	0	0	0	1.0218
ENSG00000198018	ENTPD7	0	0	0	0	0	0	0	0	0	0	0	0	0	0	0	0	0	0	0	0	0	0	0	0	0	0	0	0	0	0	0	0	0.505969	0	0	0	0	0	0	1.8367	0	0	0	0	0	0	0	0
ENSG00000119929	CUTC	0	0	0	0	0	0	0	0	414.609	0	0	0	0	0	0.136043	0	0	0	0	0	0	0	191.378	0	0	0	0	114.484	0	0	0	0	6.83058	0	22.5147	0.340299	214.98	0	0	0.141284	0	0	0	0	0	0	0	0
ENSG00000014919	COX15	0	0	54.1314	0	0	0.37777	0	0	0	0	0.613784	0.16475	378.977	0	24.7599	0	0	0.255425	0	0	14.8804	500.94	0	271.341	0	0	0.812433	0	2.1849	174.985	108.392	63.4124	46.2961	0	386.92	0	0	0	0.315421	80.8147	46.1142	0	0	0	0	0.337157	0	0
ENSG00000107554	DNMBP	0	0.123919	0	0	0.184542	0	0	2.77662	0	0	0	0	0	159.652	9.1149	0	0	0.255425	0	0	0	0	64.0596	0	0	7.95189	0	0	0	0	0	0	0	0	0	0	0	0	0	0	0	0	0	12.9928	0	0	321.365	0
ENSG00000107566	ERLIN1	0	0	0	0	1.10725	0	0	0	11.2337	0.230437	0	0.16475	0	0	53.465	0	0	0	0	0	7.732	0	47.5109	0	0	0	14.8946	10.8602	83.5723	0	0	0	0	0	10.2845	0	0	0	0	0	0	0	0	0	0	0	0	0
ENSG00000213341	CHUK	0	0	0	1.85288	0	0	0	0	0	14.2871	0	0	0	0	0	0	0	0	0	0	0	0	0	0	0	0	0	0	0	0	0	0	0.252984	0	0	0	0	0	0	0	0	0	0	0	0	0	0	0
ENSG00000095485	CWF19L1	0	0	0	13.1127	0	3.14808	0	0	0	44.7047	0.204595	0.16475	0	0	178.217	0.311361	0	0	0	0	0	0	0	0	0	0.169189	0.270811	0.113127	39.6013	0	5.98027	5.96355	0.505969	43.705	179.562	0	0	0	0	0	0.108249	0	0	0.604318	0	0	0	0
ENSG00000196072	BLOC1S2	0	21.0663	5.85204	0	0	0	0	0	0	4.3783	0	0	0	0	0	44.2132	380.166	0	0	5.28056	0	1.04442	45.1086	0	0	0	95.5963	31.4492	6.8278	64.7936	1.34556	30.2153	76.1483	81.5172	8.33879	50.0239	7.31699	17.3495	18.2944	0	0	0	78.3612	0.151079	0	131.323	244.18	0
ENSG00000099194	SCD	5.05681	0.247839	1051.82	1.85288	457.294	9.1924	90.1169	518.976	219.143	691.54	0.204595	0.16475	80.3648	0	0.136043	141.669	371.693	167.303	0.193858	228.433	157.558	0.569682	0.53383	0.169482	661.825	0	37.6427	0.791886	39.6013	175.625	3.58816	2.98178	67.7998	0.245534	28.0739	0.340299	104.877	0	0	65.9799	78.2642	0	322.794	0.604318	194.41	3.45586	40.1587	22.4795
ENSG00000235823	LINC00263	0	0	167.902	0	0	0	35.8605	521.753	0	122.823	0.204595	0	0	0.129377	0	0	0	32.9498	0	0	0	0	0	0	0	0	0	0	0	0.426274	40.8154	0	29.0932	44.4416	0	0	0	0	0	0	0	0	0	0	0	0	0	0
ENSG00000075826	SEC31B	0	0	0	0.14253	0	0	0.23286	0	0	0	0	0	0	0	0	0	0	0	0	0	0	0	0	0	0	0	0	0	0	0.426274	37.9747	0	0	0	0	0	0	0	0	0	0	0.135873	0	0	0.234936	0	0	0
ENSG00000166135	HIF1AN	0.187289	0	0	0	0	30.3475	0	0	0	0	0.204595	0.16475	0	0.129377	0	0	19.5628	0	0.775433	0.0651921	29.9068	0	0	0	0	0	41.9757	0	0.546224	0	47.0947	1.19271	28.3342	8.10261	1.3898	0	3.48428	0	0.315421	530.665	0.108249	0	0.0330359	0	0	0	0	0
ENSG00000119906	FAM178A	0	0.123919	0	259.974	6.45896	19.644	0	39.3776	0	3.91742	0	0	0.132834	39.4601	9.1149	0	0	0	0	0	17.0687	0	0	0.338965	0	0	216.107	0.905013	26.765	0	0.448521	1.3915	231.734	0.982135	7.78288	0.340299	24.39	0.100286	76.3318	0.141284	5.19597	0	0	0	0	0.927181	0	0
ENSG00000055950	MRPL43	1.12374	0	0	0	0	0.125923	0	194.111	0	102.544	0	0	0	0	0	0.311361	0	0	0	0	0	0	0	0	0	0	109.137	0.565633	0	0	9.86745	21.27	3.54178	0	0.55592	14.9731	0	0.200572	0	0	0	12.772	0	0.151079	140.022	164.28	191.395	0
ENSG00000095539	SEMA4G	0	0	0	0	0	0	0	0	0	0	0	0	0	0	0	0	0	0	0	0	0	0	0	0	0	0	0	0.33938	7.10091	0	15.9972	0.596355	12.6492	2.2098	0	0	0	0	2.52337	0	1.73199	0	0	0	0	0	0	0
ENSG00000107815	C10orf2	0	0	0	0	0	0	0	0	0	1.38262	0	0	0	0	0	0	0	0	0	0	0	35.9849	0	0	0.995076	0	0	0	0	0	0	0	0	0	0	0	0	0	0	0	0	0	0	0	0	0	0	0
ENSG00000107816	LZTS2	0	0	0	0	85.5351	0	0	0.25242	0	0	0	0	0	0	0	0	0	185.183	0	0	0	0	0	0	0	0	0	0	0	0	0	0	0	0	0	0.680598	0	3.20915	0.15771	0	0	0	0	0	0	0	0	0
ENSG00000186862	PDZD7	0.187289	0	0	0	0	0	0	0.25242	0	0	0	0	0	0	0	0	0	0	0	0	0	0	0.266915	0	0	0	61.7449	0	0	0	0	0	0.252984	1.22767	0	0	0	0	0.15771	0	0	0	0	1.05756	0	0	0	0
ENSG00000107819	SFXN3	0	0	0	0	0	0	0	0	0	0	0.613784	0	0	0	0	0	0	0	0	0	0	0	0	0	0	0	0	0.113127	0.273112	35.5939	13.9041	0.596355	0.252984	1.96427	0	0	1.04528	358.522	99.5152	0	0	344.165	0	0	11.3944	0	0	0
ENSG00000166167	BTRC	58.4342	0	0	0	0.184542	0.125923	0	0	0	0.921746	5.11487	0	1.72685	0	0	0	0	0	0.387716	0.0651921	0	0	146.536	0	0	0	0	0.113127	0	9.37802	0	25.0469	102.965	285.31	0.27796	756.144	1.04528	0	295.076	0	0	202.45	0	0	560.91	0	0	0
ENSG00000166171	DPCD	0	0	0	0	0	0	0	0	0	0	0	0	0	0	0	0	0	0	0	0	0	0	0	0	0	0	0	0	0	0	48.7392	0	16.95	5.15621	82.832	0	0	0	0	0	0	0	0	0	0	33.8843	0	0
ENSG00000166169	POLL	0	0.123919	0	0	0	0	0	0	0	0	0	0	0	0	0.136043	0	0	0	0	0	0	0	11.2104	0	0	0	0	0	0	0	0	53.0756	6.32461	0	0	1.70149	1.04528	0.100286	0	0	0	0	0	69.9498	0	0	0	0
ENSG00000107829	FBXW4	4.68223	0	0	0	0	4.02955	0	0	1.90108	0	0	0	0	0	0	0	0	0	0	0	0	0	0	2.20327	0	0	0.270811	4.86444	0	0.852548	12.1101	0	4.8067	0	0	0	0.696856	0	0	0	0	1.08698	0	0	0	0	0.0949379	0
ENSG00000107833	NPM3	0	0	185.888	0	0	0	0	0	0	0	0	0	0	0	0	0	0.249207	0	0	0	0	0	0	0	0	0	0	0	0	0	0	0	0	0	0	0	0	0	0	0	0	3.39681	0	0	0	0	0	0
ENSG00000198408	MGEA5	613.934	0.495678	0	1107.45	0.0922709	6.67394	0.23286	0	0	935.573	584.936	606.611	1274.41	0	125.432	18.0589	268.147	30.1402	162.841	201.443	0.145887	947.666	21.887	561.495	0.199015	779.623	388.885	49.2101	363.785	260.027	271.355	15.1077	251.972	68.995	1.94572	389.302	6.62013	0.300858	0	0.282569	234.793	304.762	0.0660718	0.151079	5.28607	0.252868	0.189876	519.073
ENSG00000120049	KCNIP2	0	0	0	0	0	0	0	0	0	0	0	0	0	0	0	0	0	0	0	0	0	0	0	0	0	0	0	0	0	0	0	0	0	0	0	0	0	0	0	0	0	0	0	0	1.29215	0	0	0
ENSG00000120029	C10orf76	0	0	0	0	0	0.125923	0	0	0	0	0	0	0	0.129377	0	0	0	0	0	0	0	0	0	0	0	0	0	0	0	0	0	0	0.505969	0	0	0	0	0	0	0	0	0	0	0	0	0	0	34.7411
ENSG00000166189	HPS6	0	0	0	0	0	0	0	0	0	0.230437	0	0	0	0	0	0	0	0	0	0	0	0	0	0	0	0	0	0	0	0	0	0	0	0	0	0	0	0	0	0	0	0	0	0	0	0	0	13.2834
ENSG00000198728	LDB1	0	0.123919	0	0	0	0	0	0	0	0	0.204595	0	0	0	0	0	0	0	0	99.1571	4.66837	0.094947	0	0	17.4138	0	0	0.226253	0	0	36.1807	0.79514	31.623	0.491067	0.55592	0	0	0.100286	0	0	0	0.679363	0	0	0	0	0	0
ENSG00000148840	PPRC1	0	0	0	0	0	0	0	0	0.345651	0	0	0	0	0	0	0	0	0	0	0	59.3759	0	0	0	0	0	4.33298	0.226253	0	1.7051	0	34.9862	0	0	0	2.04179	0.348428	167.578	0	0	0	72.4201	0	0	9.98479	0	0	0
ENSG00000166197	NOLC1	169.497	0	0	0	0	38.6585	0	0	139.125	0	0	0	46.7577	0	137.404	0	0	0.255425	0	14.2119	43.3284	19.1793	45.1086	0	1.19409	0	2.4373	116.973	117.711	50.7266	257.6	45.1242	5.56566	0.736601	49.7548	0.680598	0	136.188	0.15771	0	67.6558	0	0.132144	0.151079	0	0	142.217	12.2616
ENSG00000107862	GBF1	0	0	3.78661	0.14253	0	0	0	0	3.80217	0	0	0	0	14.6196	0.40813	0	0.124604	0	0	0	0	10.6341	0.800745	0	0	0	0	0.113127	0	0.426274	17.1933	88.8569	0.252984	0	0.27796	0	20.9057	27.2778	4.10047	0	0	215.222	0	0	99.2606	1.85436	1.13925	0
ENSG00000107874	CUEDC2	0.187289	0	0.0860594	0	0	16.7478	0.23286	18.9315	0	130.888	0	0	0	0.646886	0	0	0	197.954	0	311.814	2.62596	24.4963	0	0.169482	5.07489	0	0	110.977	9.83204	0.639411	142.331	27.6311	60.7162	92.0752	0	7.82687	245.293	0	0.15771	0	0.108249	48.6424	0	0.453238	0.117468	0	0	0
ENSG00000269609	RP11-18I14.10	0	0.123919	0	0.427589	0	0	0	0.25242	0.172826	0	0	0	0	0	0.136043	0	0	0	0	0	0	0	182.57	0.338965	653.864	0	158.695	93.2163	40.1475	83.7628	0.149507	0.198785	0	0	0	0	0	189.24	0	0.282569	0	0.135873	0.0330359	0	0	0	66.1717	0
ENSG00000138111	TMEM180	0	20.8185	0	0	0	0.251847	0	0	0	0	0	0	0	0.129377	0	0	0.373811	33.9715	0.193858	0	0.145887	0	2.93606	0	0	0.169189	0	0.226253	23.7608	0	0	0	35.9238	0	0	0	0.696856	0	0	0	0	0	0	1.66187	0	0	0	0
ENSG00000138107	ACTR1A	24.9095	17.1009	0	2.70806	0	0	0	3.7863	478.9	0	0.204595	0	0	0	0	62.2722	0	4.0868	0.193858	163.045	0	1.04442	0	0	15.0256	0	19.4984	123.534	33.5928	30.4786	28.8548	53.4732	0	54.0174	18.3453	0.340299	132.403	75.9164	0.15771	0.141284	122.755	327.996	0.198215	0	0	73.5845	224.718	2.0436
ENSG00000107882	SUFU	0	0	0	0	0	0	31.9018	0.25242	0	0	0	0	0	0	0	0	0	0	0	1.56461	0	0	0.266915	0	0	0	0	0	0	0	11.3625	9.3429	0	0	0.27796	0	0	0	0.788552	0	0	0	0	0	0	0	0	0
ENSG00000228657	RP11-170J3.2	0	0	0	0	0	0	0	0	0	0	0	0	0	0	0	0	0	0	0	0	0	0	30.9621	51.5226	0	0	15.4362	0	0	0	0	0	0	0	0	0	0	0.100286	0	0	0	0	0	0	0	0	0	0
ENSG00000171206	TRIM8	0	0	0	1.4253	0.553625	0	0	0	0	0	0	0	0	0	0	0	0	27.3305	0	73.1455	0.43766	0.094947	0.800745	0	0	0	0	0	0	0	0	3.37935	2.52984	0	0	0	0	0	0	0	0	0	0	0	0	0	0	5.10899
ENSG00000138175	ARL3	0	281.545	319.797	0	5.72079	0.125923	0	0	168.159	0	1.02297	215.493	0.132834	0.129377	7.34634	0	0	193.612	0	0.0651921	0	135.489	0.266915	0.169482	0.0995076	0	33.3098	0	19.6641	19.8217	101.067	11.5295	47.3081	0.491067	0	80.6508	57.4906	65.7876	26.6531	0	3.35573	9.64695	13.6108	13.5972	0.352404	0	0.0949379	144.073
ENSG00000156398	SFXN2	0	0	0	0	0	99.2276	0	0.25242	0	0.230437	0	0	0	0	0	0	0	0.255425	0	0	194.175	0	0	0	0	0	0	0	0.546224	0	0	0	0	0	0	0	0	0	0	0	0	0	0	0	0	0	0	0
ENSG00000166272	WBP1L	0	0	327.714	0	7.56621	0	97.8012	0	0	0	0	0	0.132834	0.129377	0	0	0	0	0	0.456344	37.2011	0	293.073	0.677929	0	0	0	0	0	0	103.907	6.75869	0.252984	145.602	0	0	0	0	40.6893	0	2.48973	0	0	0	62.728	0	0	0
ENSG00000166275	C10orf32	0.374578	21.1902	0	0	0	0	7.45152	5.30083	0.172826	100.931	0	0.16475	1.85968	0	34.9631	0	0	0	0	115.651	0	0	0.266915	0	0	0.169189	235.606	59.9571	0	14.4933	0.149507	10.7344	72.6065	0	0	0	10.1044	0	0.15771	2.96697	0	0.135873	65.279	0	0.117468	0.0842892	32.5637	0
ENSG00000148842	CNNM2	0	0	0	0	0	0	0	0	0	0	0	0	0	0	7.07425	0	0	0	0	0	0	0	0	0	0	0	32.7681	0	0	0	0	4.96963	0	0	0	0	0	0	0	0	0	0	0	0	0	0	0	6.13079
ENSG00000076685	NT5C2	0	0	0	0	0	0	726.524	1.00968	0	0	0	0	0	0	0	0	0	0	173.891	0	0	0.379788	0.266915	0	0	0	151.113	0	0	0	0	0	0	0.245534	0	0	9.05913	0	20.6601	0	38.8615	0	0	0	0	0	0	6.13079
ENSG00000148798	INA	0	0	0	0	0	0	0	0	0	0	0	0	0	0	0	10.8976	6.60399	0.255425	0.387716	0	0	0	7.2067	338.626	0.0995076	127.399	0	0.113127	120.716	7.24666	159.075	188.448	20.7447	131.606	0	230.382	0	45.6301	71.4428	208.96	20.2426	144.297	0.0330359	0	0	0	0	0
ENSG00000156374	PCGF6	0	0	0.258178	0	26.6663	0	0.23286	0.25242	0	0	0	0	0	0.129377	0	0	0	0	0.193858	463.45	0.291773	0	0	0.169482	0	0	0.270811	0	0	0	0	0	0	0	0	0	0	0	0	0	0	0	0	0	0	0	3.03801	1.0218
ENSG00000148835	TAF5	0	0	0	0	0	0	0	0	0	0	0	0	0	0	0	0	0	0	0.193858	0	0	0	0	0	0	0	0	0	0	0	0	0	0	0	0	0	0	0	0	0	0	1.90222	0	0	0	0	0	0
ENSG00000173915	USMG5	62.9292	0.123919	15.921	0	33.033	28.7105	0	3.53388	0	0.921746	32.5306	54.8619	0	0	0	192.421	2.99049	0	7.94819	11.539	12.9839	0	16.0149	0	429.574	2.36865	10.2908	20.589	33.8659	18.1166	18.5388	12.3247	46.5491	28.2364	71.7136	17.0149	45.9925	23.0658	33.75	0	9.41769	46.3325	21.3412	0.604318	8.34024	96.764	45.5702	7.15258
ENSG00000148843	PDCD11	0	0.991356	1128.58	0	0.922709	84.1168	0	0.757261	10.5424	0	100.251	0.329501	0.929841	0	0	0	0.498415	0	0	1207.62	0.291773	0	0	0	382.01	0	0	1.47065	12.0169	0	89.7041	5.16841	11.6373	0	0	0	0	0	0	0.847707	101.646	0.135873	0	17.8274	1.29215	0	0	2.0436
ENSG00000138172	CALHM2	0	0	0	0	1.66088	0	0	0	0	0	0	0	0	0	0	0	0	0	0	26.6636	0.145887	0	0	0	0	0	0	0	0	0	0	0	0	0	0	0	0	0	0	0	0	0	0	0	0	1.68578	0	0
ENSG00000107957	SH3PXD2A	0	0	0	0	0	0.125923	0	0	0	0	0	0	0.132834	0	0	0	314.25	0	0	0	0	0	0	0	0	60.0621	10.8324	0	0	10.4437	0	10.5356	154.32	29.464	809.697	0	0	65.4867	0	0	36.6965	0	0	0	0	0	0	0
ENSG00000273108	RP11-416N2.4	150.581	0	0	0	0.0922709	0	0	0	0	0	0	0	0	0	0	0	0	0	0	0	0	0.094947	0	0	0	0	0	0	0	0	0	0	0	0	0	0	0.696856	10.6303	0	0	0	0	0	0	0	0	0	1.0218
ENSG00000107960	OBFC1	0	0	0	0	0	0	82.1996	0	0	0	0	0	0	0	0	0	0	0	0	0	114.229	0	0	0	0	0	0	0	0	0	0	0	0	0	0	0	78.0479	0	0	0	0	0	11.6947	0	0	0	0	0
ENSG00000065613	SLK	0	0	0	0	0.0922709	0	0	0	65.1553	0.230437	20.2549	0	0	0	14.6927	0	0	0	0	0	0	0.379788	1.60149	0	0	0	3.24973	0.678759	1.91178	0	0.149507	0	38.2006	28.4819	0	0	1.39371	0.200572	0	4.37982	0	27.3104	0	207.583	0.117468	0	0.0949379	0
ENSG00000156384	SFR1	0	0	0	0	0	1.88885	0	0	0	0	0	0	0	0	0.272087	0	0	0	0	0	0	0	0	0	0	0	0	0	0	0	0	0	0	0	0	0	15.6793	0	7.09697	0	0	0	0	0	0	0	0	0
ENSG00000197748	WDR96	0	0	0	0	0	0	0	0	0	0	0	0	0	0	0	0	0	0	0	0	0	0	0	0	0	0	0	0	0	0	11.512	0	0	0	0	0	103.832	0	0	0	0	0	0.0660718	0	0	0	0	0
ENSG00000148834	GSTO1	0	0	0	0	5.44398	0	0	0	0	5.99135	0	0	0	0	0.272087	0	11.2143	10.9833	0	0	0	0	0	9.49101	0	0	0.270811	0	0	0	0	0	5.31267	0	61.7071	0	9.40755	0	0	0	0	0	0	1.35972	0	0	0	44.9591
ENSG00000065621	GSTO2	0	0	0	0	0	0.503693	0	0	0	0	0	0	0	0	0	0	0	0	0	0	0	0	0	0	0	0	0	0.113127	11.7438	0.213137	0.149507	70.5687	0	0	0	0	0.696856	0	0.15771	0.141284	0	0	0	0	54.8576	0	0	0
ENSG00000148841	ITPRIP	0	0	0	0	0	0	0	0	0	0	0	0	0	0	0	0	0	0	0	0	0	0.284841	0.53383	0	0	0	0	0	0	0	0	0	0	0	0	0	0	0	0	0	0	0	0	0	211.912	0	0	0
ENSG00000156395	SORCS3	0	0	0	0	0	0	0	0	0	0	0	0	0	0	13.4683	0	0	0	52.1479	0	0	0	0	0	0	0	0	0	0	0	0	0	0	0	0	0	0	45.7304	0	0	0	0.135873	0	0	0	0	0	0
ENSG00000108018	SORCS1	0	0	0	0	0	0	0	0	0	0	0	0	0	0	0	0	0	0	0	0	0	0	0	0	0	0	0	0	0	0	0	0	0	0	0	0	0	0	0	0	0	0	0	0	0	0	0	0
ENSG00000108039	XPNPEP1	0.187289	0	0	0	0	35.5104	0	0	0	3.91742	0	0.494251	0	0	0	0	0	0	0	491.418	0.145887	0	0.266915	0.338965	0	0	4.8746	0.113127	91.7657	47.1033	0	0	146.225	0	0	0	188.5	1.00286	0	0	0	29.3485	1.51965	0.302159	23.3762	0	0.569627	0
ENSG00000148700	ADD3	0	0	0	0	0	0	0.23286	0	0.345651	0	209.505	0	0	0	0	0	0	0	0	114.151	0	0	27.2253	0	0	0	0.270811	1.01814	0	0.426274	0.598027	0	0	0	0	0.680598	203.83	0	0	0	0	0	0.396431	0.906477	0.117468	3.03441	0.0949379	79.7002
ENSG00000119950	MXI1	42.8892	1.85879	0	0.14253	0	0.251847	0	0	0	0	0	0	0	0	0	0	0	6.38563	0	7.04074	0.145887	3.13325	0	0	0.0995076	467.47	20.5816	0	0	0	239.061	0	0	0	0.833879	0	4.52956	142.807	43.6858	0	9.52594	18.3428	0	0	0	0	0	0
ENSG00000119953	SMNDC1	0	0	0	1.71035	0	0	0	0	0	0	21.0732	0	0	0	0	13.6999	0	0	0	0	0	0	77.4053	0	0	0	0	0	27.5843	34.5282	0.299014	0	0	14.4865	0	0.340299	0	0	0	0	0	0	272.414	0	0.117468	0.0842892	0	0
ENSG00000138166	DUSP5	0	0	0	0	0	0	0	0	0	0	0	0	0	0	0	0	0	0	0	0	0	0	0	0	0	0	0.270811	0	0	0	0	0	0	0	0	0	0	0	0	0	0	0	0	0	0	4.38304	0	2.0436
ENSG00000108055	SMC3	2.06018	0.495678	203.703	0	0.184542	895.819	20.7245	0.25242	13.9989	16.5914	882.417	16.1455	0	0.517509	402.688	661.642	176.813	274.327	973.75	728.782	390.685	239.646	104.364	661.15	0.0995076	51.9411	154.362	39.2549	193.09	53.9236	35.5826	118.277	173.8	225.4	885.858	30.6269	519.854	0	379.609	359.993	0.108249	81.7953	4.62503	42.6044	88.2186	11.379	4.08233	132.834
ENSG00000150593	PDCD4	0	0	0	0	70.1259	59.184	0.93144	0	131.175	95.4008	0.204595	0	69.8709	0	10.3393	0	0	0	0	2.41211	9.19086	2.94336	10.4097	0	0	0	1.35405	41.0649	9.83204	0	0.149507	32.402	0	0	245.716	34.0299	13.9371	27.3781	0.315421	2.26055	0	0	0	0	0	0	0	48.0245
ENSG00000214413	BBIP1	0	0	9.38048	0	0	0	0	84.5608	0	235.737	152.218	282.382	0	0	0	0	0	0	0	0	0	0	0	0	0.0995076	0	31.4141	0	22.3952	83.5497	0	119.072	26.3104	0.245534	0	0	24.7384	0	0	0.141284	262.072	20.5168	45.6887	362.44	0	0	8.63935	0
ENSG00000270589	RP11-348N5.7	0	0.123919	0	0	0	0	1.39716	0	0	0	0	206.432	0	0	83.5306	0	0	290.929	0	0.0651921	0	34.4658	1.06766	0	0	0	7.85352	0.33938	0	0	0	6.55991	3.79477	0	0	0.340299	2.09057	0.100286	0	0.141284	0	0	0	246.26	0	0	0	54.1553
ENSG00000108061	SHOC2	292.359	0	0	2.85059	1.66088	13.9775	66.598	260.75	0	2.30437	0	0.494251	0	0.129377	1235.82	0.622722	0	0.51085	156.056	280.978	102.412	36.8394	22.6878	57.4545	0	0	75.2855	16.969	4.09668	0	0.299014	21.0712	1.77089	216.315	157.881	0	11.8465	26.1746	0.473131	370.448	2.16499	636.155	0.0330359	0	24.1984	0.0842892	0	346.389
ENSG00000150594	ADRA2A	10.8628	0	0	12.2575	0	0	0	0	0	0	18.8227	0	0	5.43384	0	0	0	0	0	0	0	0.189894	0	0	0	0	0	168.898	3.00423	1.49196	2.69112	78.3213	2.78283	19.1516	0	0.340299	0.696856	179.111	2.05023	249.65	10.5002	231.391	81.0371	0	0.117468	0.252868	0	0
ENSG00000119927	GPAM	0	0	0	25.0852	0	0	0	0	1.72826	120.749	0	0	0	0	0	0	0	29.6293	0	13.3644	0	0	0	0	0	0	0	40.4993	92.3119	0	0.747534	4.96963	90.3154	0	0	0	0	39.7132	0	0	0	0.135873	28.3118	59.3742	0	0	1.13925	0
ENSG00000023041	ZDHHC6	0	0	553.706	0	0	137.005	0	0	2.07391	0	0	0	0	0	3.94526	0	0.249207	0.255425	0	0.0651921	0.583547	0	3.46989	0	0	18.1032	81.2433	0	175.065	63.7279	16.5953	0	17.7089	208.458	42.2499	0	0	0	0	0	0	0	0	0	0.117468	0	0	0
ENSG00000151532	VTI1A	0	0	0	0	0	0	23.5189	0	0.172826	0	0.204595	0	0.132834	0.129377	0	0	0	2.80968	0.193858	2.80326	68.5668	0	14.4134	0	0	0	0	193.673	21.0296	24.937	0	0	0.758953	0.245534	0	0	21.951	0	49.8365	1.97798	15.4796	19.9733	0	0	0	0	0	1.0218
ENSG00000148737	TCF7L2	0	0	0	0	0.184542	0	0	0	0	0	0	0	4.2507	0	0.272087	0.622722	0.124604	87.1	0	0	88.6991	0	0	0	0	0	0	0	0	0	0	0	0	67.2762	1.94572	0	10.8013	0	0	0	0	0	0	0	0	7.67032	0	0
ENSG00000165806	CASP7	0	0	0	0	915.788	0	0	0	0	0	0	0	0	0	0	0	0.124604	0	0	2.54249	0	0	0	0	0	0	0	0	0	0	0	0	0	0	0	0	0	0	0	0	0	0	0	0	0	0	0	0
ENSG00000198924	DCLRE1A	0	0.123919	0	0	0	0	0	0	0	0	0	0	0	0.129377	0	0	0	0	0	0	0	0	0	0	0	0	0	0	58.7191	0	0	0	0.758953	0	0	312.394	0	0	0	0	0	0	0	0	0	0	395.511	0
ENSG00000196865	NHLRC2	0	0	0	0	0	0	0	0	90.3878	45.6265	0	0	100.688	0	0	0	0	0	0	0	0.291773	3.70293	0	0	0	0	0.270811	0.113127	42.8786	0	0	64.6051	26.3104	0	0	0	79.4416	0.200572	7.72781	0.141284	0	71.469	0	1.66187	0	0	0.0949379	0
ENSG00000043591	ADRB1	0	0	0	0	0	0	0	0	0	0	0	0	0	0	0	0	0	0	0	0	0	0	0	0	0	0	0	0	0	0	0	0	0	0	0	0	0	0	0	0	0	0	0	0	0	0	0	0
ENSG00000165813	C10orf118	0	0	0	0	50.9335	72.28	0	0.25242	293.804	2.76524	0	0	1.46118	234.69	13.4683	0	111.146	0.255425	0	0	0	0	236.22	105.757	0	0	0	0.113127	0	20.8874	1.04655	28.2275	6.32461	65.803	0	0	1.04528	0	0	0	0	657.08	0	0.604318	0	0	0	0
ENSG00000099204	ABLIM1	0	0	0	0	0	0.125923	0	0	0	0	0.204595	0	0	0	0	0	0	0.255425	0	0	0	0	550.913	0	0	0	237.772	0.226253	0	0	2.39211	286.847	71.0886	473.144	0	586.335	0	0	21.6063	0.141284	583.788	0	0	0	0	0	0	14.3052
ENSG00000151553	FAM160B1	0	1.98271	0	0	0	0	0	0	0	0	0	3.95401	0	0	0	0	0	0	0	0	0	0	432.402	0.338965	0	0	0	0.226253	0	0	0	0	2.78283	0	0	0	26.4805	0	0	0	0	0.135873	0	0	0	0	0	0
ENSG00000165832	TRUB1	0	0	0	0	0	0	0	0.25242	0	0.230437	0	0	0	0	10.6114	0	0	0	0	0	0	0	0	0	0	0	1.08324	0.565633	0.546224	0	0.299014	0	0	3.92854	1.3898	1.0209	1.04528	0	0	0	4.43822	0	0.991077	0	0	0	0	0
ENSG00000107518	ATRNL1	13.2975	33.5822	0	0	0	0.125923	0	0	0	0	0	0	0	0	0	29.8906	0	0	76.3801	0	0	0	0.266915	0	0.0995076	0	0	0	4.36979	0	0	0	0	0	0	903.834	0.348428	0	0	0	0	0.135873	0	0	1.17468	0	0	0
ENSG00000165868	HSPA12A	0	0	0	0	0	0	0	0	0	0	0	0	0	0	0	0	0	0	0	0	0	0	0	0	0	0	0	0	0.819336	0.639411	0	18.8846	0	4.17407	0	0	0	0	0	44.9285	0	0	0	0	0	0	0	0
ENSG00000225302	RP11-539I5.1	0	0	0	0	0	0	0	0	0	0	0	0	0	0	0	0	0	0	0	0	0	0	0	0	0	0	0	0	0	0	0	0.79514	0	0	0	0	0	0	0	0	0	0	0	0	0	0	0	0
ENSG00000188316	ENO4	0	0	0	0	0	0	0	0	0	0	0	0	0	0	0	110.533	0	0	0	0	0	0	0	0.847411	0	0	0	5.20382	0	48.5952	0	0	0	29.7096	0	0	0	123.251	0	0	0	0	0	0	0	0	0	0
ENSG00000187164	KIAA1598	0	1.23919	0	48.7451	0	0.251847	0.46572	0	0	0.460873	143.012	0	0	3.49319	8.84281	1.5568	0	0	728.907	0	0	0	92.0857	6.44033	8.06011	0	19.2276	616.314	10.1051	187.56	216.037	212.899	12.9022	44.4416	0.55592	145.988	33.4491	149.426	252.337	136.622	116.584	239	31.318	16.4677	0	0	0	81.7438
ENSG00000148704	VAX1	0	0	0	0	0	0	0	0	0	0	0	0	0	0	0	0	0	0	0	0	0	0	0	0	0	0	0	0	0	0	0	0	0	0	0	0	0	0	0	0	0	0	0	0	0	0	0	0
ENSG00000165646	SLC18A2	0	0	0.516356	0	0	0	0	0	0	0	0.204595	94.7314	0	0	0	0	0	0	0	0	0	0	0	0	0	0	0.541622	0	0	42.4142	52.7759	46.7145	69.5707	123.012	0	0.680598	96.5145	0	0	0	0	0	0	0	0	0	0	0
ENSG00000165650	PDZD8	55.8122	4.95678	0	0.14253	0	16.8737	1.1643	0.25242	50.8108	92.866	0	40.3638	0.265669	0.258754	0.136043	0	0	30.3956	0	0	36.4717	0	22.6878	0.169482	0	0.338378	0.270811	10.8602	26.4919	78.8607	21.9775	21.4688	84.2438	45.6693	7.50492	0	160.974	178.308	21.2909	0.141284	6.49496	1.22285	48.794	0.151079	0	10.9576	0.284814	258.515
ENSG00000107560	RAB11FIP2	0	0	0	0	0	0.881463	0	6.56293	173.344	41.9395	2.45514	0	0	0	0	0	0	5.87478	22.2937	0	8.02377	0	132.123	0	0	0	0	0	0	0.426274	1.34556	0	19.9858	0	0	0	0	0	8.83178	4.66239	0	0	31.5163	854.959	0.117468	0	0	2.0436
ENSG00000165669	FAM204A	43.0765	0	0	0	0	3.52585	0	120.657	0	2.07393	125.212	0	203.104	7.63326	0	0	265.78	0	12.0192	10.1048	0	2.18378	7.2067	0.169482	0	0	33.0389	8.937	8.73959	70.7615	39.1708	40.5522	2.78283	39.7765	65.8765	38.4538	0	13.5386	0	0.282569	4.97947	56.6588	0	0	0	0	0	32.6975
ENSG00000151893	CACUL1	100.949	0.123919	0	2.28047	0	0	0.23286	48.2123	234.697	90.792	0	0	0	0.129377	0.136043	0.311361	0	0.51085	555.21	0	0	0	3.20298	0.169482	0	0	0.541622	0.33938	67.7318	0.213137	66.381	327.995	492.308	165.244	400.54	0.680598	159.232	669.81	810	719.421	716.285	1137.66	317.013	214.382	0.117468	0	528.424	26.5667
ENSG00000107581	EIF3A	0.374578	1.48703	860.164	0	78.9839	26.6957	13.9716	361.213	3.97499	0	0.204595	0	3.58653	15.784	68.5658	51.0632	204.848	0	0	401.779	469.755	0	4.27064	0	0.199015	0	287.06	310.759	64.4545	73.3191	0.448521	159.426	229.457	22.098	182.064	0	139.72	0.300858	342.074	3.39083	0.108249	278.267	32.6725	174.497	0	1.09576	105.761	202.316
ENSG00000119979	FAM45A	0	17.4726	0	0.14253	0	1.637	0.46572	0	1.38261	12.674	0.204595	0	1.99252	0	0	0	0	0	0.581575	0	0	0.094947	200.987	0	0.0995076	0	136.218	0	48.0677	75.6636	178.96	71.5626	7.33655	0	0	2.72239	12.5434	0	14.1939	17.0954	1.29899	0.271745	1.51965	302.612	166.452	0	0	0
ENSG00000183605	SFXN4	0	0	587.958	23.8024	0	1.637	0	0	0	0	0	0	0	0	97.407	0	2.24287	0	0	0	0	0	0	0	0	0	0.270811	0	0	0	0	26.0408	0	0	0	0.680598	0	0	0	0	4.87122	0	0	0	0	0	0	0
ENSG00000165672	PRDX3	322.325	0.247839	46.9024	0.285059	0	18.5107	7.21866	0.25242	10.7152	64.7527	0	0.16475	0	0.129377	84.891	0	0	24.01	0.193858	189.513	1.16709	26.87	9.87585	0.508447	0	0	124.031	23.3041	34.4121	89.9438	165.355	9.74047	137.623	118.838	0	22.1194	474.21	0	95.8879	0	112.579	1.63047	0.0330359	0	0.117468	255.902	550.26	145.095
ENSG00000151923	TIAL1	0	0	16.1792	1.14024	0	0	0	3.53388	0.864129	0	0	0.823752	0	0	0	0	1.74445	0	0	0.717113	0	0	108.367	0	0	0	0	0	0	0	0.448521	41.5461	0	0	0	0	0	130.973	0	0	0	0	0	0	95.1492	0	1.04432	0
ENSG00000151929	BAG3	0	0	0	0	0	0	134.826	0	0	11.2914	0	0	0	0	0	0	0	0	0	0	0	0	121.179	0	0	0	0	0	0	0	0.149507	0	86.7736	0	0	0	0	0	0	0	0	0	0	0.906477	0	0	100.729	0
ENSG00000198825	INPP5F	0	56.7551	0	0	0	0	13.273	1.51452	0	0	0	0	0	0	0	0	118.872	0.255425	0	0	0	0	50.4469	21.6937	826.51	0	0	0.113127	41.2399	0	92.3952	197.195	6.32461	0.245534	0	237.529	0.348428	2.80801	0.788552	0	16.3456	0	0	6.79858	0	0	0	0
ENSG00000197771	MCMBP	7.11699	0	0	0.14253	0	2.64439	0	0	0	1.38262	0	0	0	0	0	0	0	0	0	0	102.704	0	0	0	0	0	0	0.226253	1.91178	86.9599	0.299014	0.39757	0	0	0.27796	0	0	0.100286	307.535	2.68441	0	0	0.495539	141.864	0	0	0	2.0436
ENSG00000107651	SEC23IP	0	0	0	0	11.1648	0	0	35.8437	0	10.3696	0	0	3.71936	0	0	0	0	65.8997	0	0	0	0	0.53383	0	0	0	0	0.113127	0.273112	0	0	3.57813	140.153	0	0.27796	2.38209	225.781	0	0.15771	1.8367	0.649496	0	0	0	0	3.54015	0	8.17438
ENSG00000203805	PPAPDC1A	0	0	0	0	0	0	0	0	0	0	0	0	0	0	0	0	0	0	0	0	0	0	0	0	0	0	0	0	0	36.4464	0	0	0	0	0	0	0	0	0	0	0	0	0	0	0	0	0	0
ENSG00000120008	WDR11	0.187289	0	0	0	0	0	0	0	0	0	0	140.038	1.59401	0.129377	0	0	0	0	0	0	0.145887	24.2115	1.8684	19.6599	0	0	0.270811	0.113127	79.7487	0	0.149507	19.2822	41.4894	0	0.27796	7.48657	0	48.2375	289.714	0	198.529	0.135873	0	0.151079	0	0	0	0
ENSG00000066468	FGFR2	472.905	0	0	0	1030.48	0.125923	39.5862	0	23.1586	4.14786	7.16081	0	61.1038	1.42315	43.6699	0	0.124604	0	0	0.0651921	0.291773	0.664629	0	0.169482	0	0.169189	0.541622	4.18568	0.819336	0	0.747534	5.76477	140.659	0	2.22368	1.70149	1.04528	0	0	0.141284	0	0.271745	0	99.8635	0	0	0	0
ENSG00000107669	ATE1	0	0.123919	0	0	0	0	0	1.00968	0	0	122.757	0	0	172.848	0	0	0	0	0	0	0	0	0.266915	0	0.0995076	0	0	0.113127	0	0	0	0	9.36042	0.245534	0.27796	0	20.2088	0	2.68108	2.11927	0	0	0	702.066	0	0	8.92416	0
ENSG00000138162	TACC2	3.18392	0	0	90.0787	0	0	0	0	0	11.061	0.204595	0	0.929841	0	15.645	0.311361	0	0	0	0	3.50128	299.083	0	0	0	0.169189	4.06216	0.113127	0.273112	45.185	0.149507	0.39757	0	4.66514	0.55592	0	0	1.10315	23.972	0.282569	0.324748	0.135873	111.232	0	43.5807	0.421446	0.379751	0
ENSG00000107679	PLEKHA1	0	0	0	1.4253	0	0.125923	0	0	0	0	0	0	0	0	0.136043	0	0.124604	0	0	0	8.60732	0	113.973	0	0	0	128.094	21.2678	0	5.96783	55.7661	124.042	17.7089	4.91067	0	0	122.298	101.89	100.304	0	2.59798	0	0	158.331	0	0.0842892	0	0
NLG_001024	ARMS2-AS1	0	0	0	0	0	0	0	0	0	0	0	0	0	0	0	0	0	0	0	0	0	0	0	0	0	0	0	0	0	0	0	0	0	0	0	0	0	0	0	1.8367	0	0	0	0	0	0	0	0
ENSG00000166033	HTRA1	0	0	0	0	0	0	2.79432	0	0	0.230437	0	0	30.8176	0	1.36043	0	0	0	0	0	0	0	0	0.169482	0	0	0	0	0	0	0	0	0.505969	0	430.282	0	181.183	0	0	0	0	0	0	0.151079	0.234936	222.861	304.181	0
ENSG00000138161	CUZD1	0	0	0	0	0	0	0	0	0	0	0	0	0	547.266	0	0	0	0.51085	11.2438	0	0	0	0	0	0	0	10.8324	0	0	0	0	0	0	0.245534	0	0	0	0	0	0	0	0	0	0	0	0	0	0
ENSG00000119965	C10orf88	0	0	0	0	1.10725	0	0	0	0	0	0	0	0	0	18.3658	0	0	0	0	0	0	0	0.266915	0	0	0	0	0	0	0	0	0	0.252984	0	0	0	0	0	0	0	0	0	0	0.302159	0	0	0	0
ENSG00000179988	PSTK	0	0.123919	0	0	0	0	0.23286	0	0	676.331	0	0	0	0.129377	0	0	0	0	0	0	0	0	0.266915	0	0	0	0	0	0.273112	34.315	0.149507	6.75869	9.86639	0	0	0	0.348428	0	0	1.13028	0	0	0	0	0	0	0	0
ENSG00000095574	IKZF5	0	0	0.0860594	0	0	2.01477	20.9574	0	203.243	0	0	0	0	0	0	0	0	0	0	0	0	0	41.6387	0	0	0	228.023	0	0	12.5751	40.0678	0	0	0	0	0.340299	0	439.553	0	2.26055	2.05674	0	0	0	0	0	0	0
ENSG00000196177	ACADSB	0	0	0	0	0	0.251847	0	0	0	0	0	0	0	0	0	0	0.124604	0	0.193858	0.391152	0	0	0	0	0	0	2.70811	0	0	4.26274	0	0	0	0.982135	0	0	0	0.100286	0	0	0	0	0	0	0	0	0	0
ENSG00000154473	BUB3	0	0.123919	0	0	0	98.2202	0	12.621	11.4065	901.468	0	0	475.68	0	76.7284	0	0	13.793	0	58.9336	0	0	14.4134	3.55913	0	0	147.05	5.99571	126.724	21.74	80.5842	139.945	295.486	1.4732	0	407.338	340.066	1.00286	0.15771	430.494	4.43822	63.996	167.129	67.8347	55.6799	0.168578	372.821	27.5885
ENSG00000154478	GPR26	0	0	0	0	0	0	0	0	0	0	0	0	0	0	0	0	0	0	0	0	0	0	0	0	0	0	0	0	0	0	0	0	0	0	0	0	0	0	0	0	0	0	0	0	0	0	0	0
ENSG00000182022	CHST15	0	0	0	0	0.0922709	0	0	0	0	0	0	0	0	0	0	0	0	0	0	0	0	0	68.5972	0	0	0	121.323	0	0	0	0	0	0	0	0	0	0	0	0	0	0	0	0	0	484.086	0	0	0
ENSG00000065154	OAT	554.002	0	1000.96	0	423.8	0	14.6702	3.53388	461.445	303.715	0	0.16475	0	0	0	0	0	37.5475	0	115.781	363.55	0	0	0	0	0	0	0.113127	0	0	1.94359	0	18.2149	180.222	0	0	166.2	0	0	0	0	0	0	0	0	0	0.0949379	1.0218
ENSG00000189319	FAM53B	0	0	0	0.14253	0	18.133	6.05436	0	0	0.460873	0	0	0	0	0.272087	0	0	0	0	5.15017	0	0	0	0	0.696553	0	0	0	0	0	0	0	0	0	0.27796	0	0	0	0	0.282569	0	0	0	0	0	0	0	0
ENSG00000203791	METTL10	0	0	0	0	98.5453	100.739	7.68438	0	0	0	0	0	90.8587	0	0	0	0	0	0	1.82538	0	0	0	0.169482	173.243	0	0	0	0	0	4.63471	66.3942	0	0	0	0.340299	4.52956	0	0	0	0	0	0.297323	0	0	0	0.474689	0
ENSG00000165660	FAM175B	0	0	0	0	14.5788	0	0	0	0	1.38262	0	0	7.04022	0	0.272087	0	0	0	6.9789	0	0	8.07049	0	0	0	0	0	0	0	0	2.69112	0	6.07162	0	0	0	2.78742	0.200572	0	0.141284	0	0	0.0330359	0.151079	0	0.0842892	0	0
ENSG00000019995	ZRANB1	0	0	0	0	0	0	377.932	27.009	1.38261	0.230437	0	0	2.65669	72.1925	0.81626	0	0	0	0	0	69.1503	0.094947	4.27064	0	0	0	0	11.1995	0	0	0	0	0	0.245534	0.55592	247.738	37.9786	0	0	35.3211	0	0	30.0957	0	15.5058	0.0842892	0	0
ENSG00000175029	CTBP2	0	0	4.30297	714.643	0	0.629617	167.892	0.25242	0.172826	244.263	1441.98	0	0	0	18.774	0	17.4445	0	0	0	9.48264	197.49	43.7741	0	0	0	0	0.565633	0.273112	0.213137	1.64458	0	20.9977	0	30.5756	0	0	52.8507	0	0	2.05674	0	0	0.151079	0	4.72019	22.0256	0
ENSG00000107938	EDRF1	5.2441	5.7003	0	0	0	297.053	0	0	0	0	0	0	0	0.129377	0	0	0	0	18.2227	0	0	0.094947	1.60149	0	0	0	0	0	0	0	0	0	0	0	0.55592	0	0.348428	0	0	0	0	0	0	0	0.352404	0	0	0
ENSG00000107949	BCCIP	0	30.3603	4.81933	0	0.0922709	227.921	0	8.32987	391.105	1.38262	688.052	3.13026	163.253	0	0	0	0	0	42.455	0	8.16966	0	101.695	0	0	0	0.270811	0.452506	20.2103	5.11529	3.43866	55.2622	36.9357	0.736601	20.0131	27.5642	100.347	0	128.692	1.55413	0.216499	134.242	0	436.015	4.34632	0	0.284814	0
ENSG00000089876	DHX32	0	0	0	0	0	0	0	0	0	0	0	0	0	0	0	0	0	0	0	0	0	0	0	0	0	0	0	0.113127	0	0	0	0	0	0	0	0	0	0	0	0	0	6.79363	0	0	0	0	0	0
ENSG00000150760	DOCK1	0	0	0	0	131.301	0.125923	0	0	0.172826	149.553	0	0.16475	177.467	0	0	0	11.9619	1.53255	0	660.396	2.1883	0	2.66915	0	0	0	0	0	0	0	0	0	3.2888	0	188.457	0	138.326	0	0	117.69	0	100.953	0	0	0	0	0	0
ENSG00000132334	PTPRE	0.187289	20.5706	0	0	0	0.881463	0	0.25242	0	0.230437	0	0	0	0	0.136043	0	0	0	0.193858	0	0	0	14.4134	0	0.199015	0	0	0	9.28581	0	0	122.253	0.505969	1.71874	0	313.075	0	0	0	23.4532	0	0	0	0	0	0	0	0
ENSG00000148773	MKI67	0	0	0	0	0	805.783	0	0	0.172826	0	0	0	0.132834	0	581.993	0	0	0	0	0	0	0	0	0	0.0995076	0	0.812433	0	51.3451	0	0.897041	0.198785	46.0432	0	3.05756	1.3612	485.36	0	0.15771	0	0	0	0	0	0	0	0	0
ENSG00000170430	MGMT	0	0	0	0	0	0	0	0	0	9.21746	0	0	0	0	0	0	0	0	0	0	0	0	0	0	0	0	0	0	0	0	0.149507	0	0	0	0	0	0	0	0	0	0	0	0	0	0	0	0	0
ENSG00000108010	GLRX3	0	0	0	0	0	261.039	3.95862	0	0	0	0	0	0	0	0	0	5.10875	8.42903	0	0	0	295.95	0	0	0	0	1.08324	0	43.6979	0	0.299014	0.993925	135.853	26.5176	0	0	58.1875	0	0.473131	0	5.62896	0	8.02773	0	0	0	7.78491	0
ENSG00000175470	PPP2R2D	0	0	0	0	0	0	0	0	34.0467	0	0	0	0.531338	0	0	0	0	0	0	0	0	27.5346	0.266915	0.847411	0	0	0.270811	0.452506	1.36556	2.98392	0	3.18056	0	0	243.771	0	0	0	0	0	0	1.08698	1.09018	0	0	0	0	0
ENSG00000176171	BNIP3	0	0	0	0	0	0	0	0	45.626	17.2827	0	0	1.19551	0	0	0	5.35796	18.9015	0	0	0	0	0	0.169482	0	0	0	9.50263	0.273112	1.7051	2.84063	24.6493	1.01194	0	0.27796	0	0	0.100286	0	22.4642	46.0059	10.7339	0	0	0	0	0	0
ENSG00000151640	DPYSL4	0	0	0	0	0	0	0	0	0	0	0	0	0.132834	0	0	0	0	0	0	0	0	0	4.53755	25.4223	0	0	0	0	6.55469	4.90215	0	0	0	0.245534	0	0	0	0	2.83879	0	0	0	0.0330359	0	0	0	1.42407	1.0218
ENSG00000148814	LRRC27	0	0	0	0	2.58358	0	0.23286	0	0.345651	0	0.204595	0	0.398503	0.258754	0	0	0.124604	0.255425	0	0	0.145887	0.189894	0.53383	0.338965	0	0.676756	20.04	27.2635	0	0.639411	127.529	0	0.758953	0	0.55592	0	0.348428	0	0.15771	0	0	0	0.132144	0	0	0	145.35	0
ENSG00000068383	INPP5A	0	0	0	0	0	0	0	0	0	22.3524	0	0	0	0	0	0	0	0	0	0	0	0	28.5599	0	0	0	0	0	0	0.852548	0	0.198785	0.505969	0	0	0	0	69.5984	0	0	0	0	0	0	0.352404	0	0	0
ENSG00000197177	GPR123	0	0	0	0	0	0	0	0	0	0.921746	0	0	0	0	3.40108	0	0	0	0	5.15017	0	0	0	54.7428	0.0995076	0	0	0	0	0	0	0	0	0	0	0	0	0	0	0	0	0	0	0	0	0	0	0
ENSG00000130640	TUBGCP2	0.749157	0	0	0	225.787	0	0	0	0	4.3783	0.409189	0	6.24322	17.4659	0	0	0	0	0	0	3.93894	0	0	0.338965	0	0	15.1654	0	0	2.98392	26.9112	0	0.505969	0.245534	0.27796	0.340299	0.696856	0	0	0	11.0414	0	0	0.302159	0.234936	0.337157	0	47.0027
ENSG00000198546	ZNF511	0	0	0	0	0	0	0	0	0	0	0	0	0	0	0.136043	0	0	0	0	0	0	0	9.60894	0	0	0	0	0	0	0	0	14.3125	0	0	0	0	0	0	0	0	0	0	0	0	0	0	0	0
ENSG00000148803	FUOM	0	0	0	0	0	0	0	0	0	0	0	0	0	0.258754	0	0	0	0	0	0	0	0	0	0	0	0	0	0	0	0	0	0	0	0	0	0	0	0	0	29.1046	0	0	0	0	0	100.726	0	0
ENSG00000127884	ECHS1	0	282.908	12.6507	0	331.068	130.457	0	4.03873	275.83	0.460873	0.204595	0	430.383	0	0	0	34.889	0.255425	0	14.0163	0	0	70.9994	1.69482	208.966	0	15.707	0	57.8998	0	0.747534	48.7023	55.4036	0	108.404	0	0	67.5927	0	0	1.73199	0	0	73.2736	126.866	0	0.284814	64.3732
ENSG00000148832	PAOX	0	0	0	0	0	0	0	0	0	0	0	0	0	0	0	0	0	0	0	0	0	0	0	0	0	0	0	0	0	0	0	0	3.03581	0	0	0	0	0	0	0	0	0	0	0	0	0	0	0
ENSG00000203772	SPRN	0	0	0	0	0	0	0	0	0	0	0	0	0	0	0	0	0	0	0	0	0	0	0	0	0	0	0	0	0	0	0	0	0	0	0	0	0	0	0	69.9358	0	0	0	0	0	0	0	0
ENSG00000177963	RIC8A	0	0	0	0	0	0	0	0	0.172826	27.8828	0	0	0	0	0	0	0.872225	0	0.969291	0	0	0.094947	7.2067	0	0	4.22973	0	444.927	4.91602	0	87.1625	0	0	0	0	0	0	61.0741	0	0	0.108249	0	0	0	0	0	0	0
ENSG00000142082	SIRT3	0	0	0	371.717	35.7088	0	0	0	111.645	0	0	0	0	0	0	0	0	0	0	0	0	0	0	0	0	0	0	392.775	0	0	0	0	0	0	0	0	0	0	0	0	0	0	0	0.755397	0	0	0	0
ENSG00000185627	PSMD13	0	0.123919	0	0	23.0677	113.961	0	0	0	242.419	0.204595	16.9693	0.398503	0	0.272087	0	28.4096	0.255425	0	0	24.2172	65.3235	9.34202	0	0	24.194	121.323	252.725	56.2611	151.114	0	14.9089	85.0027	22.3436	0	176.615	26.829	81.031	67.3423	0	0	0	0	0	0	7.67032	2.08863	0
ENSG00000185201	IFITM2	0	0	0	0	0	0	0	0	0.172826	0	0	0	0	0	0	0	0.124604	0	0	0	0	0	98.7585	0	0	0	0	0	0	0	0.149507	0.198785	0	0	0.27796	0	0	0	0	0.141284	0	0	0	0	0	0.337157	18.9876	0
ENSG00000185885	IFITM1	0	0	0	0	0	0	0	0	0	0	0	0	0	0	0	0	0	0	0	0	0	0	0.266915	0	0	0	0	0	0	0	0	0	0	0	0	0	0	0	0	0	0	0	0	0	0	0	0	0
ENSG00000142089	IFITM3	0	0.247839	0.860594	0.14253	0	0	0	17.417	104.387	1.61306	0	0	7.97006	0	0	0	0	2.29883	0	8.60535	0	0.094947	156.145	0	0	0	0	0	0	0	0	0	4.8067	0	0	0	3.83271	0	0	0	0	0	0	0.302159	0	455.246	677.761	0
ENSG00000174915	PTDSS2	0	0	0	325.252	0	0	0	0	0	0	0	0	0	0	0	0	0	0	0	0	0	0	0	0	0	0	0	0	0	0	0	0	0	0	2.22368	0	0	60.673	0	0	0	0	0	0	0	0	0	0
ENSG00000023191	RNH1	0.374578	0	0	0	0	0	0	0.25242	0	0	0	0	0	0.129377	0.272087	0	0	0	0.775433	1.6298	0	0	1.06766	0	0	0	53.8914	2.1494	0	0.213137	10.914	0	69.5707	0	0.27796	0	43.9019	0.200572	0	0	0	0.135873	11.001	0.755397	0.117468	0	0	0
ENSG00000070047	PHRF1	0	0	0	0	0	0	0	0	0	0	0.204595	3.78926	0	0	0	0	0	0	0	0	0	0	0	0.169482	0	0	0	1.47065	0	0	0.149507	0	0	0	0.55592	0	0	0	0	0	0	0	0	0	0	0	0	0
ENSG00000177030	DEAF1	0	0	0	0	0	0	0	0	0	0	0	0	0	0	0	0	0	0	0	0	0	0	0	0	0	0	0.270811	0	0	0	7.62485	0.596355	0	0	0	0	0	0	0.15771	0	182.4	0	0	0	0	0	0	0
ENSG00000177042	TMEM80	0	0	0	137.541	458.309	0.125923	388.644	0.504841	0	0	0	0	14.0804	0.905641	0	0	0	0	0	0	0	0	0	0	0	0	0	0	0	30.9049	0.299014	0	0	7.12048	0	0	0	0	0	0	0	0.135873	0.0330359	0	0.234936	0	0	0
ENSG00000177156	TALDO1	1.49831	230.119	16.3513	4.27589	0.0922709	92.4277	557.001	167.355	513.12	219.606	0.204595	0.16475	0	0	109.107	6.84994	0	0	0.193858	245.644	0.145887	0.474735	0.266915	2.37275	148.565	0	27.8935	0	0	53.0711	8.37238	57.2501	19.2268	64.5754	0	0.340299	137.977	0	0.15771	0	61.9186	203.537	0	50.6116	21.0268	0.0842892	288.801	73.5694
ENSG00000177600	RPLP2	58.0597	45.1067	139.072	6.12877	5.25944	29.8438	41.682	0.25242	59.6249	18.2045	25.1651	5.27201	0.132834	4.65758	47.3431	83.4447	16.9461	23.4991	14.7332	80.5122	39.8271	6.93113	58.7213	57.4545	33.5341	0	41.1633	55.2058	19.391	23.2319	46.4966	47.1121	26.5634	20.8704	140.926	53.7672	28.2227	54.5555	26.8108	9.60735	30.2015	12.6361	9.87774	13.7482	47.6921	102.664	97.6911	76.6348
ENSG00000177830	CHID1	0	0	0	0	6.6435	0.125923	0	0	0	0	0	0	184.773	0	0	0	0	0.255425	0	0	0.291773	0	3.20298	0	0	0	0	0	0	0	1.49507	0	13.9141	0	0	265.093	18.4667	0.100286	0	0.141284	0	0	0	0	0	0	18.7028	0
ENSG00000078902	TOLLIP	0	0	0.0860594	0	0	0	0	0	0	0	0	0	51.5397	0	0	0	0	0.255425	0	0	0	0	46.7101	0	0	0	35.4762	0	0	0	0.299014	0	0	0	0	0	0	0	0	0	12.8817	0	0	0	0	0.168578	47.8487	0
ENSG00000117984	CTSD	0	0	0	0	0	0	6.05436	13.6307	0	0	7.7746	0	0	0	0	0	15.3262	0	0	0	0	0	34.6989	0	0	0	31.4141	0	0.273112	0	0	0	0	0	2.7796	0	16.7245	0	0	0	0	0	0	0	0	5.64738	0	0
ENSG00000214026	MRPL23	0	0	48.7957	0	0	41.9325	0	0.25242	0	0.230437	0	0	0	0	0.81626	0	0.747622	0	0.193858	0	0	0	0	0	0	0	0	0	0	0	0	0	0	0	0	0	0	0	0	0	0	0	0	0	0	0	0	0
ENSG00000110651	CD81	0	0	0.0860594	0	0	0	0	127.22	0	19.8175	0	0	0.797006	0	0	0	0	0	0	0	0	0	9.60894	0	0	0	2.16649	0	9.55892	0	0.747534	0	5.05969	0	0.27796	0	0	0.100286	0	0	39.078	0	0	0	0	0	0	0
ENSG00000184281	TSSC4	0	492.208	0	0	0	0	319.251	0	0	0	0	0	0	0	0	0	0	0	0	0	0	0	0	0	0.0995076	0	0	0	0	0.213137	0	5.56598	0	0	0	0	0.348428	0	0	0	0	0	0	0	0	0	0.284814	0
ENSG00000269821	KCNQ1OT1	6.9297	4.21326	0.860594	1.4253	5.90534	1.13331	9.3144	11.3589	2.59239	5.99135	9.00216	3.29501	4.78204	3.62256	2.44878	8.40674	5.60716	25.0317	1102.67	0.0651921	5.98136	4.55746	19.4848	1.69482	0	4.22973	2.4373	2.1494	6.00847	50.5135	3.13964	76.5322	325.844	23.0802	7.78288	458.723	107.664	5.11458	3.78505	5.93395	29.6603	278.131	0.56161	5.43886	1.52709	1.26434	0.759503	0
ENSG00000129757	CDKN1C	0	0	0	0	0	0	0	0	0	0	0	0	0	0	0	0	0	0	0	0	0	0.094947	0	0	0	0.169189	0	0	0	0	0	0	0	0	0	0	0	0	0	0	0	0	59.1343	0	0	0	0	0
ENSG00000205531	NAP1L4	49.6316	22.9251	0	1.4253	139.883	4.91101	45.1749	101.221	0.345651	0.921746	2.04595	23.3945	7.04022	45.7995	24.4878	175.296	61.1804	0.255425	31.405	9.64842	7.14845	0.094947	3.46989	34.4049	209.165	0	369.115	55.3189	22.9414	66.2856	4.63471	37.1728	89.5565	66.0486	150.654	72.1433	192.332	43.1229	3.31192	11.3028	2.48973	3.9403	163.429	0	4.81619	0	30.0953	168.597
ENSG00000110619	CARS	0	0	502.329	0	0	86.5093	0	0.25242	0	30.4176	1.22757	0	0	7.3745	0	0	0.872225	0.51085	0.387716	0.782305	0	0	0.53383	0	0	0	0	0	41.7862	1.06568	0	133.782	26.0574	0	0	0	0	0	0	0	0	0	0	0	0	0.168578	0	0
ENSG00000236710	AC108448.2	0	0	0	0	0	0.251847	0	0	0	0	0	0	0	0	0	0	0	0	0	0	0	0	0	0	0	0	0	0	0	0	0	19.0834	0	0	0	0	0	0	0	0	0	0	0	0	0	0	0	0
ENSG00000005801	ZNF195	433.575	0	0	0	0	0	0	0.25242	0	0.230437	443.561	0	23.6445	0.388132	0.136043	0	0	5.1085	0	0	0	0	570.664	0	0	1.35351	495.042	0.905013	71.2823	62.236	25.7152	71.7614	76.4013	10.0669	5.5592	332.472	28.9195	76.2173	18.2944	0	196.472	194.977	0.0330359	0.151079	118.76	1.85436	0.189876	4.08719
ENSG00000129749	CHRNA10	0	0	0	0	0	0	0	0	0	0	0	0	0	0	0	0	0	0	0	0	0	0	0	0	0	0	0	0	0	0	0	0	0	0	0	0	0	0	0	0	0	0	0	0	0	0	0	0
ENSG00000110713	NUP98	0	0	0	0	0	0.125923	0.23286	67.6486	5.53042	0.69131	0	0	1.46118	0	1.08835	0.311361	0	0	0.193858	0	0.291773	25.066	42.4395	0.169482	0	0	44.413	0.113127	0.546224	0	0.149507	0	0	0	0	0	0	0	0	0	0.216499	0	0	0	0	0	0	0
ENSG00000148985	PGAP2	0	0	0	0	0	0.251847	0.93144	0	0	0	0	0	0	0	0	0.622722	0	0	0	0	0	13.8623	0	0	0	0	0	0	0	0	27.2102	0	0	0	0	0	0	0	0	0	0	0	0	0	0	0	0	0
ENSG00000177105	RHOG	0	0	0	0	0	0	0	0	0	0	0	0	0	0	0	0	0	0	0	0.0651921	0	0	162.284	0	0	0	0	0	0	0	0	0	1.77089	0	0	0	4.52956	0	0	0	0	0	0	0	0	0	0	0
ENSG00000167323	STIM1	0	0	0	0	0	0	0	0	0	0	0	0	0	0	0	0	0	1.0217	0	0	0	0	0	0	0	0	0	0	0	0	0	0.79514	0	0	322.155	13.9523	11.1497	0	0	0.141284	0	0	0	144.432	0	0	0	0
ENSG00000167325	RRM1	0.561868	0	0	0	0	127.56	1048.34	3.02904	0	489.447	0	0.329501	9.56408	0	0.952303	0	0.124604	0	0	1691.99	19.257	7.02608	218.603	0	0	0	0	0.113127	117.711	1.49196	46.4966	0	214.025	0	2.50164	0	341.808	0	256.91	15.5413	40.2687	0	0	0	0.939745	1.43292	0	0
ENSG00000132109	TRIM21	0	0	0	0	0	0	0	0.504841	0	479.769	0	0	0	0	0	0	0	0	0	0	0	0	0	0	0	0	0.270811	0	0	0.213137	0	0	0	0	0	0	0	0	0	0	0	0	0	0.302159	0	0	0	0
ENSG00000167333	TRIM68	0	0	0	0	0	0.125923	0	0	0	0.230437	0	0	167.77	0	0	0	0	0	0	0	0	0	6.40596	0	0	0.169189	0	0	0	0	0	0	0.252984	0	0	0.680598	0	0	0	0	0	0	0	0	0	0	0	0
ENSG00000132256	TRIM5	0.187289	0.123919	0	0	0	0	0.23286	0	0	0	0	0.16475	0	0	0	0	0	0	0	134.491	0	0	0	0	0	0	0	0	0	0	0.149507	0	29.8522	0	0	0	54.7032	0	0	0.141284	0	0	0	0	0	0	0	0
ENSG00000132274	TRIM22	0	0.123919	0	0	0.184542	0.37777	0.23286	1.2621	249.906	0.460873	0.613784	0.16475	0	0	0.272087	0.311361	0	0.255425	1.93858	0	0.43766	0.094947	0.266915	0.169482	0	0.845946	0	0.113127	0	0	3.73767	0.39757	1.26492	0	3.33552	5.44478	1.04528	5.31515	0.473131	0.282569	0.108249	567.675	0	0.755397	0	0	6.83553	0
ENSG00000051009	FAM160A2	21.7256	0	0	0	0	0	0	0	0	169.371	0	0	0	0	0.136043	0	0	0	0	86.1839	0	0	0	0	0	0	0	0	0.819336	0	0.747534	0	34.4059	0	0	0	6.96856	0	0	0	0.216499	0	0	0	0	0	0	0
ENSG00000166311	SMPD1	0	0	0	0	0	0	0	0	0	0	0	0	0	1.94066	0	0	0	0	0	0	0	0	0	0	0	0	13.8114	0	0	0	0	0	0	0	271.011	0	0	17.2492	0	0	0	0	0	0	0	0.252868	0	0
ENSG00000166313	APBB1	0	0	0	3.70577	0	0.75554	0	0	0	2.99568	0	0	0.132834	4.26945	0	737.302	93.5773	0	0	0	0.43766	0	0	46.4381	0	0.169189	0	0	0	10.2306	0.149507	108.735	24.7925	24.5534	0	49.3433	0	25.4726	0	0.282569	0	0	24.7109	0	3.05417	520.149	0	0
ENSG00000110169	HPX	0	0	0	0	0	0	0	0	0	0	0	0	3.05519	0	0	0	0	0	0	0	0	0	0	0	0	0	0	0	0	0	0	0	0.252984	1.22767	0	0	0	0	0	0	0	0	0	0	0	0	0	0
ENSG00000110171	TRIM3	0.749157	0	0	0	0	0.251847	0	0	0	0	0.204595	0	344.041	0	0	0	0	0	0	0	0	0	0	0	0	0	0	0	0	0	0	0	0	0	0	4.76418	0	0	0	0	0	7.88061	0	0	0	0.168578	0	0
ENSG00000132254	ARFIP2	0	0	0	0	0	0	0	0.25242	0	0	0	0	0	0	0	0	0	0	0	383.003	0.291773	0	0	0	0	0	0.541622	0	0	0	0	18.8846	10.6253	0	0	0	0	0	0	0	0	0.135873	0.0330359	0	0	0	0	0
ENSG00000132286	TIMM10B	0	0	0	3.13565	0	5.03693	0.23286	258.983	0	297.955	0	0	0	0.129377	0	0	119.744	0	0	0	0	0.094947	0	0	0	0	0.270811	1.01814	0	0	8.52189	0	9.10744	0.982135	0.27796	0.680598	50.1736	0	0	290.481	0	0	122.828	0	0	659.394	0	0
ENSG00000254595	CTD-2010I16.1	0	0	0	0	0	0	0	0	0	0	0	0	0	0.517509	0	0	0	0	0	0	0	0	0	0	0	0	0	0	0	0	0	0	0	0	0	0	0	0	0	0	0	0	0	0	0	0	0	0
ENSG00000179532	DNHD1	0	0	0	0	0.184542	0.37777	0	0.25242	0	0	0.204595	0	371.006	0	0	0	0	0	0	0	0	0	0	0	0	0	7.04109	0	0	0	0	0	3.2888	0	6.11512	0	0	0	0	0	0.108249	0	0	0	0	0	0	0
ENSG00000132275	RRP8	455.487	0	0	0	5.25944	0.629617	0	0	0	0	0.204595	0	3.32086	0	0	0	0	426.56	0	0	13.4216	0.094947	464.165	0	0	0.169189	0	0.226253	4.64291	1.49196	0	0.198785	0	0.245534	0.55592	0	0	0.50143	0	7.62936	0	72.5559	0	54.8419	0	271.58	0	0
ENSG00000166340	TPP1	0	0	0	0	0	0	0	10.0968	0	0	0	0	0	0	0	0	0	0	0	0	0	0	10.1428	0	0	0	0	0	0	0	0	0	0	0	0	0	0	0	0	0	0	0	0	0	0	26.1296	0	0
ENSG00000166341	DCHS1	0.187289	0	1.63513	2.85059	0	2.51847	0.93144	0	0	26.7306	0	0	0	1.42315	0	1.24544	2.61668	0	0	0	0	0.094947	1.06766	0	1.49261	36.2065	0	0	2.45801	0	0.448521	2.58421	17.4559	0	0	0	3.13585	1.50429	0	0	0.108249	0.407618	0	8.91369	9.98479	0.168578	0	1.0218
ENSG00000158042	MRPL17	0	0	102.153	0	0	0	0	7.06777	0	158.08	0	0	9.29841	0	0	0	0	2.80968	0	0	0	0	0	0	0.0995076	0	0	0	38.7819	8.0992	43.5065	0	39.7185	53.7719	96.1741	18.7164	9.05913	0	0	0	0	0	0	0	0.117468	0	0	0
ENSG00000149050	ZNF214	0	0	0	0	0	0	8.38296	0	0	0	0	0	0	0	0	0	0	0	0	0	401.043	0	0	0	0	0	0	0	0	0	0	0	0	0	0	0	0	0	0	0	0	0	0	0	0	0	0	0
ENSG00000158077	NLRP14	0	0	0	0	0	0	3.02718	0	0	0	0	0	0	0	0	0	0	0	0	0	0	0	0	0.169482	0	0	0	0	0	0	0	0	0	0	0	0	0	0	0	0	0	0	0	0	0	0	0	0
ENSG00000166387	PPFIBP2	0	0	0	0	0	0	0	0	0	0	0	0	0	0	0	0	0	0	0	0	0	0	2.93606	0	0	0	0	0	0	0	20.3329	0	0	0	0	0	0	0	0	0	0	0	0	0	0	0	0	0
ENSG00000166394	CYB5R2	0	0	0	0	0	0	0	0	0	0	181.271	0	0	0	0	0	0	0	0	0	0	0	0	0	0	0	0	0	0	0	0	0	0	0	0	0	0	0	0	0	0	0	0	0	0	0	0	0
ENSG00000175390	EIF3F	80.7217	0	248.798	0	40.4146	189.515	122.95	7.32019	165.394	203.015	17.3905	0.16475	2.92236	21.8648	39.0444	0	0	3.0651	36.8331	0	605.138	0.094947	0	120.841	0.0995076	32.9919	56.0579	4.75132	25.6725	97.8298	0.299014	53.8708	124.974	0	138.98	15.994	3.48428	0.100286	90.6835	4.5211	0.108249	0.815235	0	0	0	0.337157	62.4691	0
ENSG00000166402	TUB	0	0	0	0	0	0	0	0	3.11086	4.3783	0	0	0	0	0	0	0	0	0	0	0	0	0	0	313.449	0	0	39.0287	101.325	0	0	100.983	0.758953	0	0	0.340299	0.348428	0	0	0	0	0	0	0	5.99087	0	0	92.9836
ENSG00000166405	RIC3	0.749157	0	0	0	0	0	0.69858	0.504841	0.172826	0.69131	0	0	0	0	0	0	10.9651	4.0868	0	0	0	0	0	0	13.135	0	50.9125	115.728	191.998	14.9196	1.34556	18.2882	199.605	33.1471	0	0	45.2956	0	0.315421	8.1945	24.3561	96.6054	0	0.151079	0	0.590024	0	0
ENSG00000166407	LMO1	0	0	0	0	0	0.251847	0	0	0	17.0523	0	0	17.2685	0	12.1079	0	0	0	0	14.4074	0	0	0	0	0	0	0	0	0	0	0	0	0	0	0	0	0	0	0	0	0	0	0	0	0	0	0	0
ENSG00000130413	STK33	0	0	0	0	0	0.251847	0	56.0373	0.172826	0	42.7603	0.16475	0	0.129377	0	0	0	0	0	0	0	0	0.800745	0	0	0	0	0.113127	33.5928	0	0	0	0	0	0	0	0	0	0	0	0	0	0.0660718	0.604318	0	0.505735	0	0
ENSG00000166436	TRIM66	0	0	0	0	0	0	0	0	0	0	0	0	0	0	0	0.311361	0	0	0	0	0	0	11.4773	0	0	0	0	0	0	0	0	0	1.77089	0	0	0	0	0	0	0	0	0	0	0	0	0	0	0
ENSG00000166441	RPL27A	9.92633	4.95678	43.0297	87.0855	109.526	44.1991	6.9858	135.55	6.22173	54.383	10.8435	83.8579	184.241	3.23443	90.3327	0.311361	50.9629	96.8061	0	201.378	64.0443	5.31703	79.2738	81.0125	76.4218	0	111.303	50.5676	59.2653	6.60724	31.2469	51.2865	50.8499	42.7229	47.2532	53.0866	20.2088	57.163	65.4498	57.0789	26.9541	3.80443	0	7.25182	32.5387	362.696	132.818	16.3488
ENSG00000166444	ST5	0	0	0	0	0	0	0	0	0	0	0	0	0	0	0	0	0	63.8563	0	0	0	0	9.87585	0	0	0	0	0	0	0	0	0	3.54178	0	0.27796	0	0	0	0	0	0	0.271745	0	0	0	0	153.04	0
ENSG00000166452	AKIP1	0	0	0	0	0	0	0	0.25242	0.172826	0	0	0	0	0.129377	0	0	0	0	0	0	0	0.094947	1.60149	0	0	0	0	0	0.273112	0	0	0	0	0	17.5115	31.9881	0.696856	0.100286	0	0	0.108249	11.5492	16.6831	0	9.63239	0	0	0
ENSG00000175348	TMEM9B	0	0	0	0	0	0	0	13.1259	0	0	0	0	0	0	0.136043	0	0	0	0.193858	11.7346	0	0	0.266915	0	0	0	104.804	0	0	0	14.9507	0	67.5468	1.22767	0	0	0	121.948	0	0	0.108249	133.019	0	0	0	0.674313	0	0
ENSG00000175352	NRIP3	0	55.392	0	0.14253	0	50.873	0.69858	0.25242	0	0.230437	0	408.581	0.132834	0.258754	0	0	0	0	0.387716	0.0651921	0	0	0.266915	367.268	0	0.169189	0	0	0	54.5631	0	0	53.3797	31.1828	0	142.925	0.348428	0.100286	0.15771	0	0	92.1216	0	0.302159	0	0	0.0949379	226.839
ENSG00000175356	SCUBE2	0	0	0	0	0	0	0	0.25242	0	0	0	0	0	0	0	0	0	0	0	0	0	0	435.605	0	0	0	0	0	0	0	0	0	0	0	0	0	0	0	0	0	0	0	0	0	0	0	0	0
ENSG00000184014	DENND5A	0	17.4726	0	0.14253	5.35171	0	33.0661	20.9509	16.5913	15.2088	2.86433	6.42526	0.398503	0.129377	11.6997	0	0	3.32053	0	3.06403	45.2249	0	1.06766	222.869	0	0	0.270811	89.9356	77.2907	160.918	3.28915	2.58421	4.55372	56.4728	4.72532	0	33.1007	236.274	0	75.0221	1.40724	0	0	2.11511	0	0	0	0
ENSG00000166471	TMEM41B	837.557	688.497	0	0	0	491.227	164.399	0	0.345651	0.460873	0.409189	0.823752	0.797006	0.388132	24.0797	0.311361	177.062	9.19531	0.387716	0	1.16709	0.094947	64.5934	0.169482	0.696553	0.169189	1.89568	177.496	0.819336	314.59	0.299014	93.8265	442.47	1.22767	239.323	1.0209	324.038	303.766	0.630841	162.195	140.075	0.815235	0.0991077	0.453238	0	0	106.141	0
ENSG00000205339	IPO7	0.936446	22.5533	0.0860594	0	0	3.14808	0.23286	0	7.77716	463.638	0	113.678	0	294.333	39.3165	0	343.906	0.255425	0	0.260768	279.957	20.4136	83.0106	0	0.0995076	0.169189	0	69.5728	119.896	0.213137	9.11992	86.6703	31.3701	0.982135	321.322	167.427	12.5434	0.902573	0.315421	160.782	31.0675	90.0835	41.9556	0	0	292.062	191.964	7.15258
ENSG00000166478	ZNF143	0	0	0	0	0	1.76293	0	0	0	0	3.06892	0	0	0.129377	0	0	0	0	0	0	0	0	0	0	0	0	0	0.113127	0	0	52.7759	0	0	0	0	0	0.348428	0	0.15771	0	13.2064	0.135873	0	0	0	0	0.0949379	0
ENSG00000166483	WEE1	0	0.247839	0	0	0.276813	5.03693	534.414	80.7745	63.2542	427.229	0	0	0.531338	0.129377	392.621	0	0	188.504	0	0.977881	77.32	84.5028	0.53383	0	0	0	0.270811	0	1.09245	0.213137	0.598027	0	47.3081	0	8.89471	0	186.061	0	0.15771	0	0.108249	0.135873	0.0330359	0	0.234936	196.562	738.332	3.06539
ENSG00000133789	SWAP70	0.374578	0	0	0	0	0	0	589.149	28.6891	0.460873	0	0	156.612	0.129377	33.1946	0	0	0	0	26.9895	0	0	49.3793	0	0	0	233.439	0.113127	0	0	0.448521	0.198785	0.252984	0	0	0	49.4768	0.100286	0.473131	0	0	0.135873	0.0330359	0.151079	0	0	0	0
ENSG00000246273	SBF2-AS1	0	0	0	0	0	0.125923	0	0	28.8619	0	0.204595	0	0	0	0	0	0	0	0	0	0	0	0	33.727	0	0	0	0	0	0	0	0	0.252984	0	0	0	0	0	0	0.141284	0	0	0	0	0	0	0	0
ENSG00000133812	SBF2	19.8527	2.72623	0	4.70347	1371.33	0.503693	1.63002	3.28146	0	1.38262	29.257	200.831	7.30589	2.45817	0.136043	2.80225	0	3.32053	2.13244	0	4.3766	7.8806	12.0112	29.3204	0	0.676756	0.812433	3.28067	1.36556	5.32842	0	33.1971	33.6469	5.15621	682.113	1111.76	217.767	0	262.272	1.27156	0.865994	0.54349	0.462503	8.76261	0.352404	0.168578	0.0949379	6.13079
ENSG00000254865	RP11-748C4.1	0	0	0	0	0	0	0	0	0	0	0	0	0	0	0	0	0	0	0	0	0	0	0	0	0	0	0	0	0	0	0	0	1.51791	0	0	0	0	0	0	0	0	0	0	0	0	0	0	0
ENSG00000148926	ADM	0	0	0	0	0	0	0	0	0	0	0	0	0	0	0	0	0	0	0	0	0	0	0	0	0	0	0	0	0	0	0	0	0	0	0	0	0	0	0	0	0	0	0	0	0	34.4743	0	0
ENSG00000110315	RNF141	0.187289	0	3.1842	0	311.968	12.7183	316.457	2.5242	0	0	0	0	0	0	0	0	0.124604	0	0	228.368	598.865	0	0	0	0	0	377.781	0	3.55046	31.3311	0.149507	2.58421	0	0	235.71	0	14.634	0	0.15771	0	0	0	0	0	0	0.168578	0.0949379	0
ENSG00000198730	CTR9	0.374578	18.2162	0	0	2.2145	128.568	5.35578	0	0	2.5348	5.52406	0	0	0	0	0	0	0	0	0	0	13.8623	0	0	36.5193	0.169189	19.4984	1.35752	0	4.90215	2.39211	0	6.32461	202.32	20.2911	2.72239	6.96856	7.42116	0	0.141284	0	0	0	0.151079	37.8247	0	0.0949379	4.08719
ENSG00000110321	EIF4G2	1.49831	6.31989	7.65929	630.693	240.55	397.036	1789.76	528.821	819.54	555.122	1724.32	45.6358	656.335	50.4571	26.3924	401.967	110.399	1.0217	1350.42	4.56344	529.715	349.31	189.51	23.558	18.2099	17.7649	275.144	105.434	826.164	218.252	1067.18	369.541	415.906	297.341	287.688	613.559	1101.38	83.9393	222.214	455.925	53.2586	1151.79	229.071	563.375	410.903	1476.49	587.476	683.583
ENSG00000236287	ZBED5	66.675	0.123919	0	8.26671	445.761	57.7988	0.23286	0	59.2792	0.230437	0	0	0.265669	0	203.113	0	0.124604	0	0.193858	0	38.8059	0	274.656	0	0	0	0.541622	2.1494	0.273112	0.639411	0.747534	0.39757	66.7879	71.6959	1.94572	86.7762	31.0101	0	1.41939	0	0	0	0	0.302159	0.469872	0.168578	0	1.0218
ENSG00000247271	ZBED5-AS1	0	0	0	0	196.26	0	0	0	0	0	0	0	0	0	0	0	0	0	0	0	0	0	0	0	0	0	0	0	0	0	0	0.79514	0	63.1022	0	0	0	0	0	0	0	0	0	0	0	0	0	0
ENSG00000170242	USP47	840.367	0	0	1472.19	504.998	138.012	0.23286	1.51452	0	403.495	2.25054	800.028	1300.05	13.8434	8.70677	0	50.3399	70.7528	0	302.947	302.861	0.094947	0	49.8278	294.244	0.169189	0	55.8845	1.36556	45.6113	0	10.9332	58.9454	0.491067	0.27796	7.48657	4.18114	0.100286	0	16.6716	19.9179	19.4298	0	160.144	0.117468	0	271.048	0
ENSG00000050165	DKK3	0	0	0	0	1.47633	0	1375.5	307.7	0	79.7311	0	0	11.5566	0	0.136043	0	0	0	0.193858	0	3.50128	0	0	0	0	0	0	0	0	0	2.39211	0	0	0	0	0	0	0	0	0	0	0	0	0.302159	0	0.0842892	283.864	0
ENSG00000197702	PARVA	0	0	58.9507	0	0	0	0	0	0	0.230437	0	0.16475	0	0	0	0	0	4.0868	0	0	0	0	0	0	29.6533	0	103.721	0	2.45801	0	0	0	0	0	0.55592	0	0	0	0.15771	0	0.108249	0	0	0	0	0	0	0
ENSG00000187079	TEAD1	0.749157	0.247839	0	0	0	0.251847	47.0377	0	0	4.3783	95.1365	0	0	204.934	360.379	0	5.48256	1.78798	0	61.4761	0	0	0.266915	0	0.199015	0	0.812433	2.94129	0	12.3619	0.149507	0	0	0	0.27796	0	93.0303	0	0.15771	203.874	0	0	3.00627	0	0.234936	0.337157	0.0949379	0
ENSG00000133794	ARNTL	0	0	0	0	0	0	0	0	0	0	0	0	0	63.2655	0	0	0	0	0	0	0	0	0	0	0	0	0	0	0	0	0	0	0	0	0	0	210.45	0	0	0	0	0	0	0	0	0	0	0
ENSG00000148925	BTBD10	15.9196	0	0	0	0	31.4808	0	76.2309	0	0	0	0	0	0	0	0	8.84686	0	0	0	0	0.094947	0	23.0496	0	0	614.47	0	0	0.213137	52.7759	161.215	1.01194	0.491067	0	0	80.1384	0	7.72781	0	8.33519	18.4787	0.0330359	0.302159	0	236.094	0	0
ENSG00000197601	FAR1	0	0	0	2290.02	0	0	0.46572	0	0	0	0	0	0	0	0	0	0	28.6076	0	5.99767	0	0	11.7443	0	0	43.4816	1.08324	2.71504	0	298.179	0.299014	55.461	171.017	3.68301	0	0	3.48428	0.100286	67.3423	4.23853	9.85068	0	0	0.151079	0	1.34863	0	0
ENSG00000152268	SPON1	0	0	0	0	0	0	0	0	0	0	0	0.16475	359.184	0	0	0	0	0	0	0	0	0	0	0	0	0	0	0	0	0	0	0	0	0.245534	0	0	0	0	0	0	0	0	0	0	0	0	0	52.1117
ENSG00000133818	RRAS2	0	0	0	0	0	0	16.0673	0	0	0	0	0	0	0	0	0	0	0	0	0	0	0	0	0	0	0	0	0.113127	0.273112	0	0	0	42.5014	0.982135	0	0	0	0	0	0	0	0	0	0	0	0	0	5.10899
ENSG00000255074	RP11-140L24.3	0	0	0	0	0	0	0	0	0	0	0	0	0	0	0	0	0	0.766275	0	0	0	0	0	0	0	0	0	0	0	0	0	0	0	28.7274	0	0	0	0	0	0	0	0	0	0	0	0	0	0
ENSG00000129083	COPB1	123.798	0	0	419.749	0	3.65178	1049.03	55.0276	287.064	161.536	0.204595	2.80076	0.132834	0	15.2368	0	0.249207	8.1736	0	0	0	0	263.445	0	0	0	0.270811	3.50692	86.3034	206.743	4.48521	161.215	49.079	25.29	190.68	420.269	242.854	13.8395	2.05023	6.3578	132.497	0.407618	0	0	0	2.52868	0.0949379	0
ENSG00000129084	PSMA1	1.31102	0	3.1842	0	0	0	2.09574	76.4834	2.76521	25.8089	0	72.6549	0	0	0	0	0	0.51085	0	0	7.58611	0	41.1049	0	0	0	121.053	0	0.273112	22.1662	159.225	0.79514	47.814	39.0399	5.28124	8.16717	22.9962	8.82516	4.5736	0	0.324748	61.2785	0	391.9	0	413.691	0	37.8065
ENSG00000152270	PDE3B	0.187289	0	0	0	0	0.125923	0	0	0	0	0.409189	0.329501	0	0	0	0	0	0	0	0	0.145887	0	0	0	0	0	67.1611	138.128	0	0	35.2836	0	0.252984	0.491067	0	0.340299	0	259.039	0.315421	0.141284	0	0.135873	0	0.151079	0.117468	0.0842892	0	0
ENSG00000186104	CYP2R1	0	0	0	0	0.461354	0	0	0	0	0	0	0	2.92236	0	0	0	0	0	0	0	0	0	0	0	0	0	0	5.5432	4.64291	4.26274	0	0	0	0	0	0	1.39371	0	0	0	0	0	0	0	0	0	0	0
ENSG00000110693	SOX6	0.374578	0	0	0	472.611	0	11.1773	23.7275	1.03695	11.2914	12.2757	0.823752	0.531338	20.4416	0	13.6999	0	140.739	0	8.9965	74.5481	0	0.53383	0.169482	0	0	0.270811	0.113127	122.627	14.9196	0	0	97.9049	0	20.569	4.08359	254.701	0.401144	0	0	0.108249	0	0	0	0	0	9.96848	0
ENSG00000110696	C11orf58	34.4612	0.123919	0	44.3267	101.406	0.75554	93.8426	185.529	69.6488	167.067	471.386	33.2796	1274.81	1.42315	360.923	78.1516	111.52	38.3138	12.2131	160.633	159.6	4.55746	406.512	0	0.39803	0.338378	439.797	388.024	166.871	38.5778	83.2753	268.161	297.257	0.982135	312.983	1.70149	223.342	226.947	572.489	137.329	27.7118	496.886	86.5541	51.8203	200.518	2.61296	271.332	153.27
ENSG00000166689	PLEKHA7	0	0	0	0	0	0	0	0	114.065	14.9784	0	0	0	0	0.136043	0	0	1.27713	0	0	0	0	0	0	0	0	0	0	0	0	0	0	0	0	0	0	0	0	0	0	0	0	0	0	0	0	0	5.10899
ENSG00000110700	RPS13	6.36783	72.8647	98.1077	76.9659	25.0054	5.4147	206.547	167.607	294.841	10.8305	27.2111	59.1454	158.073	118.251	69.9263	4.67041	12.9588	63.3454	134.538	83.5762	31.0739	46.3341	192.446	130.332	669.586	0.169189	179.277	227.498	139.014	102.519	152.497	104.76	116.879	76.1155	86.7235	103.451	19.512	18.6532	106.139	20.9101	46.4389	177.45	121.143	134.159	102.432	328.391	64.178	127.725
ENSG00000011405	PIK3C2A	2.24747	31.3516	0	0	32.1103	1.13331	233.559	1.2621	218.625	0.230437	0	3.13026	0	0	39.8607	0	0	0	0.387716	0	0	0	93.9541	0	0	0	0	10.4076	31.1348	0	0.448521	4.77084	0.252984	0.736601	5.83716	2.04179	104.528	40.5155	0.315421	0	0	0.271745	0	0	0.469872	0	0	0
ENSG00000070081	NUCB2	0	0	0.0860594	0	17.9005	91.4203	0	6.31051	0	45.8569	1.02297	191.934	0.398503	290.452	200.392	0	0	0.51085	0.193858	49.8067	0	0	7.2067	0	0.199015	149.056	62.2865	1.01814	0	0.213137	0.897041	9.14411	103.218	30.9373	0	0.340299	13.2403	85.5439	100.462	52.134	0	0	0	0	0	0	68.9249	151.226
ENSG00000188211	NCR3LG1	0	0	0	0	0	0	0	0	0	7.14354	0	0	0	0	0	0	0	0	0	0	0	0	0	0	0	0	0	0	0	0	0	0	3.54178	0	0	0	0	0	0	60.1872	0	0	0	0	0	0	0	0
ENSG00000260196	RP1-239B22.5	0	0	0	0	0	0	27.4775	0	23.6771	76.9658	0	0	0	0	0	0	0.124604	0	0	0	0	0	0	0	0	0	0	0	0.273112	0	56.8126	0	36.6827	0	0	0	0	0	0	0	0	0	0	0	0	0	0	0
ENSG00000006071	ABCC8	0	0	0	0	0	0	0	0	0	0	0	0	0	0	0	0	0	0.255425	0	0	0	0	0	0	0	0	0	0	0	0	0	0	0	0	0	0	0	0	0	0	0	0	0	0	0	0	0	0
ENSG00000129159	KCNC1	0	0	0	0.712648	0	0	0	0	0	0	0	0	0	0	0	0	0	0	0	0	8.7532	0	0	0	0	0	0	0	0	0	0	0.993925	0	0	0	0	0	0	0	0	0	4.34792	0	0	7.40049	0	0	0
ENSG00000129158	SERGEF	0	0	0	0	0	0	0	0	7.60433	0	0	0	0	0	0	0	0	0	0	0	0	0	0	0	0	0	0	0.113127	0	6.18097	4.3357	0	48.573	113.437	0	9.52837	33.1007	0	0	0	0	0	0	0	0	0	0	0
ENSG00000129167	TPH1	0	0	0	0	0	0	0	0.25242	0.345651	0	0	0	0	0	0	0	0	0	0.193858	0	96.4311	0	0	0	0	0	0	0	0	0	0	0	0	0	0	0	0	0	0	0	0.108249	0	0	0	0	0	0	0
ENSG00000166788	SAAL1	0	0	0	0.14253	0	245.299	0	0	0	0	0	0	0	0	0	0	0.124604	0	0	0	0.145887	0	0.266915	138.298	0	0	0	0	0	0	0	0	0	0	0	0	284.666	32.3923	10.2512	0	0	0.135873	20.284	427.102	0	122.809	0	0
ENSG00000110756	HPS5	0	0	0	0	0.0922709	0	0	6.81535	0	0.230437	48.2843	0	4.78204	0	0	0	0.124604	0	0	0	0	0	0.53383	0	0	0	4.33298	0	32.7735	0	5.68126	0	2.02387	0	0	0	35.1912	0	0	0	0	0.135873	0	0	0	0	0	0
ENSG00000110768	GTF2H1	0	0	0	0	0	0.251847	0	0	3.62934	0.230437	2.45514	0	21.9177	0	36.8677	0	0	0	0	0.651921	0	0	0	0	0	0.169189	354.492	0	193.91	45.3982	1.94359	150.48	14.9261	22.098	0.27796	0.340299	0.696856	0	0	0.141284	40.5935	0	109.316	0	0	112.357	0	84.8092
ENSG00000134333	LDHA	0	0.123919	0	0	48.0731	21.5329	1171.75	132.521	583.805	900.777	0.204595	0	0	0.129377	0.680216	0	0	0.766275	0	0.195576	8.02377	4.74735	0.266915	0.169482	0.0995076	0.169189	1.08324	0.113127	174.792	0.426274	1.49507	208.526	65.27	0.736601	173.169	0.340299	108.361	2.80801	0.315421	0.141284	62.7846	0	104.823	425.289	0	82.3505	109.368	0
ENSG00000166800	LDHAL6A	0	0	0	0	0	0.125923	0	0	0	0	0	0	0	0	0	85.6242	0	0	0	0	0	0	0	0	0	0	0	0	0	0	0	0	0	0	0	0	2.439	0	0	0	0	0	0	0	0	0	0.569627	0
[truncated: 11,163 more rows]
[truncated: 206 more columns]
