# Supplementary material for: Single-cell analysis of long non-coding RNAs in the developing human neocortex
Source: Genome Biol. 2016 Apr 14;17:67. doi: 10.1186/s13059-016-0932-1 (PMC4831157; doi:10.1186/s13059-016-0932-1)
Supplement: Additional file 14: Table S7. — Related to Fig. 4. Table of 105 cell type-specific mRNAs (1st tab) and lncRNAs (2nd tab) and their expression enrichment scores, which are log2 transformed, for each of the seven cell type clusters. (XLS 42 kb) [file 13059_2016_932_MOESM14_ESM.xls]

## Sheet: top_spec_15_mRNAtxt
	endo	rg	drg	ipc	nn	mn	inter
GPR116	5.28645	-0.78239	0.231962	-0.0327302	-0.264864	0.735146	-0.98106
ITM2A	3.48389	0.328853	1.00138	0.705119	0.148903	-0.467512	-0.89618
C1orf54	4.94633	1.04274	0.0851578	-0.179535	-0.435608	-0.708794	-1.12786
GNG11	3.93641	1.12349	2.52285	0.861696	-1.73829	-1.9121	-2.33117
COL4A1	4.16945	0.481358	0.898624	0.619039	-0.930079	-1.15119	0.274437
ECSCR	7.61464	-0.611645	0.402706	0.138014	-1.37379	-0.391245	-0.810316
EMCN	4.04057	0.377529	-0.444395	0.524308	0.759205	-1.23835	-1.65742
LAMA4	3.6399	1.14271	0.490219	-1.00196	-1.33848	0.712581	-0.167288
ECM1	5.80091	-0.611645	0.402706	0.138014	-1.37379	0.939494	-0.810316
RAPGEF4	6.01773	-0.41866	-0.600405	0.356404	-0.590723	0.427444	-0.0112783
A2M	2.87655	1.36245	0.447415	0.151149	-0.266173	-0.419396	-0.461736
IGFBP7	4.53328	0.917652	-0.670913	0.281143	-0.243724	-1.46487	-0.0920272
CD93	5.21312	0.968515	0.607054	0.342361	-1.16944	-0.186898	-0.605969
FLT1	4.31626	0.596315	1.00245	-0.527201	-0.190051	-1.05646	-0.254908
RNF144B	4.69866	0.713537	0.402706	0.138014	-0.0605167	-0.391245	-0.810316
GPX3	0.354118	4.03793	1.02705	-0.961559	-2.51068	-1.51067	-1.0001
ATP1A2	0.77387	3.59652	0.385075	-0.280968	-1.19147	-1.26301	-0.577108
BCAN	1.76465	4.01782	-0.627423	-2.08078	-1.90682	-0.494136	-1.32737
MOXD1	-0.741238	4.3575	0.56741	-0.168716	-2.30987	-1.30986	-2.88582
LIPG	-0.964151	2.83343	0.330494	-0.400723	-1.32593	0.791318	-1.40999
CLU	-0.186178	5.10278	0.150524	-0.185949	-0.58322	-1.1065	-1.93079
FAM107A	-1.06418	3.68237	0.225247	-0.0898344	-1.19559	-0.683609	-1.13288
ANXA2	1.47674	2.60169	0.47912	0.142648	-0.604843	-1.73434	-0.480198
VIM	2.49156	4.70201	1.51134	-0.185949	-1.2573	-1.49207	-3.61573
GFAP	-1.18091	3.10858	-0.328128	-1.20823	-0.493396	0.180485	-0.960766
PPAP2B	0.796253	3.47698	0.715464	-2.42163	-0.681738	-0.547433	-1.30132
ZFP36L1	2.53243	4.20183	1.81914	-0.881949	-1.82129	-1.06651	-1.51577
GATM	0.77387	3.27458	0.692131	-2.44344	-1.39273	0.290934	-0.787495
TNC	0.15378	3.67922	1.36441	-0.577385	-1.50871	-0.758011	-1.58665
HES1	1.94944	4.80222	1.98034	-0.736364	-2.32508	-3.01551	-2.29651
MKI67	-0.911548	1.17476	5.66205	0.0710097	-1.02859	0.0486275	-1.35544
KIF15	-0.800303	1.75171	5.82925	-1.99655	-3.50835	0.172097	-0.853838
CCNB2	-0.679542	1.19015	4.18364	-0.697623	-1.01591	-0.275211	-0.724479
CDK1	0.408669	1.62424	5.70178	-2.08078	-1.24002	-0.183296	-1.32737
UBE2C	-0.475314	1.12915	4.5171	-1.67156	-2.03706	0.269151	-0.897852
FAM64A	0.90599	1.04243	3.78089	-0.409687	-0.701146	-0.378354	-2.54399
NDC80	-1.03977	1.40254	5.48008	-2.23602	-1.16906	0.134497	-0.349749
AURKB	-0.0382456	0.537626	4.93159	-1.2345	-1.00571	-0.583462	-2.18283
MELK	-0.771082	1.65585	4.04662	-0.199911	-1.78862	-0.0598259	-1.20918
TPX2	1.12016	0.884959	5.66205	-2.1078	-0.314374	-0.916717	-0.672858
CDCA5	-0.232211	1.27497	4.48919	-1.42846	-1.78571	-0.785704	-1.21437
HIST1H1B	-0.581378	0.80449	4.9725	-0.596985	-1.58953	0.420299	-1.01008
BIRC5	-1.47114	0.608201	4.92624	-1.50185	0.0187521	0.0440858	0.092535
ZWINT	-0.546974	1.37656	4.39498	-0.56165	-0.868345	-1.11076	-1.53943
TOP2A	-1.47114	0.8487	4.92624	-0.921528	0.447	0.0440858	-1.26533
PPP1R17	-1.26873	0.154751	1.73716	3.40103	0.181895	-1.2851	-1.05346
EOMES	0.0184763	-0.182693	2.59682	3.06607	0.371962	-2.99424	-1.34639
NHLH1	0.650759	-0.478766	-1.57917	2.42371	0.983363	-1.21403	-0.690075
SSTR2	0.718692	-1.37205	1.10537	2.28739	1.23319	-2.30689	-2.72596
SETD7	0.544809	0.0780651	0.996754	1.82428	1.0765	-0.804988	-1.93079
CCDC129	0.406414	1.11621	-0.525144	1.9797	-0.0618379	0.514599	-1.73817
SIPA1L2	1.25392	0.188569	1.62043	1.7275	-0.249926	-0.228165	-0.0596107
NPR3	0.887835	-1.05807	-0.0437228	2.74544	-1.82021	2.1264	-1.25675
FAM60A	0.544809	0.483107	1.51134	1.614	0.447	-0.333328	-1.26533
SLCO4C1	0.66905	-1.27686	1.00245	1.91666	1.07675	-1.05646	-0.254908
TRIM45	-1.24719	1.00353	0.973489	1.25074	0.00846287	0.624203	-1.32401
INHBB	1.46552	0.986718	1.10537	1.58707	-0.244133	0.149858	-2.72596
UBL7	0.584388	0.528176	1.29622	1.65848	0.157288	0.254865	-1.22491
STX8	0.544809	1.19404	0.733024	1.20525	-0.265232	0.370453	-0.633518
TMEM206	1.17686	0.799818	0.44394	1.25809	-0.248139	0.740204	-0.914183
SLC24A2	-0.186178	-2.27692	-0.197643	0.573898	2.45476	0.212053	-3.61573
NRP1	-0.186178	-2.27692	-1.22227	-1.50185	2.94343	0.521428	-2.47963
RASGEF1B	-0.186178	-1.72387	0.150524	0.7913	2.83966	-1.49207	-3.61573
PALMD	1.15228	-2.27692	-0.197643	-0.512724	2.36454	0.521428	-2.47963
SEMA3C	-1.47114	-3.41705	-0.197643	-0.921528	2.18964	1.34485	-1.93079
KCNQ3	-1.47114	-0.804277	0.733024	0.343559	2.18964	-0.333328	-2.47963
UNC5D	-0.186178	-1.72387	0.150524	-0.512724	2.45476	-0.804988	-0.633518
SLC17A6	-1.15822	-1.96029	0.47912	0.142648	2.21825	0.00404791	-1.61033
DOK6	-0.186178	-3.41705	-0.197643	0.573898	2.10457	0.521428	-1.55577
SEZ6	-1.47114	-1.04944	0.733024	1.00051	2.02087	-0.136344	-3.61573
DCC	1.07908	-2.17812	-1.16377	-1.42846	2.50653	-0.785704	-0.232881
SORBS2	-1.47114	-1.04944	-0.197643	0.0936645	2.27623	-0.136344	-1.26533
FAM126A	1.15228	-1.34446	-0.625262	0.343559	1.93839	0.212053	-1.26533
ZNF804A	0.27589	-0.869874	0.276941	0.581809	1.73816	-0.0648183	-1.46259
PPP2R2B	0.544809	-0.804277	-0.197643	0.343559	1.85699	0.666623	-3.61573
SLC44A5	-1.47114	-0.804277	0.150524	-1.50185	0.364556	3.33979	-0.633518
GRIN2B	-0.546974	-0.369721	0.777094	-1.74322	-2.11077	3.07958	0.216144
CCBE1	0.465363	-0.111146	0.473784	-2.02518	-0.540404	2.69223	-0.331817
CDH13	0.586125	0.642746	-0.449967	-1.90699	-0.400812	2.58061	-1.14605
CAMK2B	-0.359676	-0.567706	0.530907	-1.55593	-0.963099	3.561	-1.34642
SATB2	-0.186178	-1.72387	-0.197643	-1.50185	0.999466	3.56895	-2.47963
ARPP21	0.912985	-1.3557	-0.257086	-1.13822	0.784072	2.529	-1.56262
ADRA2A	-1.24719	-0.81489	-0.396201	-0.692467	0.401183	2.62299	-0.389922
DAB1	0.354118	0.539387	0.358025	-2.13433	-1.58789	2.9801	-0.236304
GLRA2	0.524428	-1.56631	0.0963546	-0.791249	-0.472472	2.47517	0.501475
GPR85	-0.614907	-0.838495	-1.54647	-0.631388	0.641108	2.58834	-1.60916
KIAA0319	-0.276185	-0.0709556	-0.00263678	-1.47244	-0.0639315	2.90679	-2.42077
MCTP1	0.0847566	-0.519816	0.739139	-0.235278	0.0640592	2.38941	-0.740487
ADCY1	0.544809	-0.591902	0.454678	-0.512724	0.280735	2.77085	-1.02495
FLRT2	-1.33181	-0.656987	-0.482911	-2.52806	0.00355591	2.65054	0.498428
ERBB4	1.15228	-0.591902	-2.4027	-1.50185	-2.14355	-1.49207	6.41833
GAD1	-0.964151	-1.20307	0.330494	-2.1604	-1.61542	-1.5372	4.0444
MAF	0.201489	0.196146	-0.834603	-1.11419	-2.11766	-1.6633	3.60267
DLX2	0.201489	-1.88925	-0.23268	-2.28446	-2.11766	-1.6633	4.93481
NRXN3	0.130447	-0.720844	-0.304795	-2.35447	-1.8191	-1.73434	4.3863
FAM65B	-1.03977	-1.2813	-1.97133	-2.23602	-0.782495	-1.0495	3.92773
DLX5	-0.828932	-1.0626	-0.570729	-0.850314	-1.17967	-1.39942	3.66207
PLS3	1.75996	0.0780651	0.454678	-1.50185	-4.17919	-2.05096	4.34183
PDZRN3	-1.03977	-0.343153	-0.785403	-0.0642092	-1.16906	-1.0495	3.15727
LHX6	-0.276185	-1.05729	-1.20774	-1.47244	-2.98424	-0.831329	4.37442
DLX6	-0.475314	-0.690931	-0.208355	-1.67156	-1.09056	-1.03705	3.25743
THRB	-0.276185	-0.478107	-1.20774	-1.47244	-1.26447	-0.831329	3.35011
SCGN	-0.0897799	-0.86332	-1.02134	-0.088256	-1.06223	-1.81529	3.3151
IGF1	0.684289	-0.443432	-0.351803	-1.81116	-0.944249	0.112473	2.49846
CELF4	-1.24719	-0.81489	-0.995808	-2.44344	-1.19147	0.778842	3.05268

## Sheet: top_spec_15_lncRNA
	endo	rg	drg	ipc	nn	mn	inter
LINC-MILR1-3	3.89921	0.191641	-0.0437228	-0.308415	-1.82021	1.1038	0.665079
SLC38A3	2.8961	2.36351	-0.799952	0.144283	-0.817241	-0.404825	-2.01297
LINC00152	4.35854	1.8618	0.231962	-0.0327302	-1.54453	-0.56199	-0.98106
RP11-401P9.4	5.72757	0.187801	1.20215	0.93746	-0.574339	0.408201	-0.0108697
MIR4435-1HG	3.72847	0.725195	-0.15868	-0.423372	-0.0611701	0.956997	-1.3717
LINC00339	2.42579	1.21228	0.620505	-1.47244	-0.295757	0.781464	-0.685028
RP11-483C6.1	4.11087	0.968515	2.02316	0.342361	-1.16944	-0.186898	-0.605969
AP000459.4	6.31536	-0.152321	0.862031	0.597339	-0.914461	0.0680792	-0.350992
AC127904.2	1.99282	0.47494	0.191329	-0.088256	-0.0632181	-0.0440633	0.795424
RP11-161M6.2	2.58061	0.700002	-1.07072	-0.13979	0.54193	-0.688898	0.199621
RP11-417F21.1	2.80428	1.50207	0.402706	1.4886	-0.0605167	-0.391245	-0.810316
TRIM52-AS1	1.98357	0.681264	-0.418038	-0.697623	0.544302	-1.24673	0.617112
CTD-2081C10.7	5.72757	0.187801	1.20215	0.93746	-0.574339	0.408201	-0.0108697
RP11-296I10.3	2.69656	1.33561	0.24523	-1.2345	0.480917	-0.583462	-1.01213
RP11-532M24.1	4.11087	-0.407298	0.607054	1.74358	0.194461	-0.186898	-0.605969
Z83001.1	-0.800303	4.33134	1.47047	-1.99655	-2.37021	-2.52581	-1.79887
RP11-731J8.2	-0.318635	2.27627	-0.0466104	-0.326195	-0.917473	0.119581	-0.0117189
LINC00943	0.487163	4.11451	0.803893	-0.709088	-2.22089	-1.23835	-1.65742
RP3-418C23.2	0.790352	2.4084	0.815612	0.0728966	-0.355772	-1.07443	-1.5031
RP11-1002K11.1	0.0156559	3.12338	-0.915902	-1.18059	0.0736419	-1.70985	-2.12892
MAGI2-AS3	0.865276	2.09679	1.0704	0.142648	-0.466863	-0.476391	-0.692048
RP11-421L21.3	0.131606	2.36351	0.423868	-1.06464	-0.817241	0.994201	-2.01297
LINC-FZD8-3	0.574318	2.87426	-0.35724	0.619039	-0.930079	-1.15119	-0.358737
LINC-FZD8-1	-0.186178	1.53169	0.733024	-0.921528	-0.0729938	0.212053	0.092535
LINC00263	0.618054	1.79828	0.633645	-0.697623	-0.0264378	0.757533	-2.82412
EIF3J-AS1	1.85421	2.16844	0.504286	-0.821093	-1.44162	0.808137	-0.853838
LOC646329	0.201489	1.46234	0.8632	-0.115035	-0.0103508	0.080943	-0.403303
LINC-KREMEN1-1	0.301516	1.34109	-0.13099	-1.01416	-0.13239	1.24439	-0.509274
RUSC1-AS1	0.90599	2.12026	1.31109	0.19219	-0.444097	-0.958795	-1.38746
DGKK	0.772878	3.06291	-0.15868	0.837825	-0.711293	-0.952632	-1.3717
UHRF1	-1.15822	1.97449	3.5225	-0.188269	-0.604843	-1.17161	-0.936733
CTB-175P5.4	-0.276185	1.00137	2.10103	-0.282222	-0.558715	-0.246305	0.309479
RP11-138A9.1	0.465363	1.1412	1.98357	0.158703	0.331477	-0.830802	-1.26952
RP11-849F2.9	1.83998	0.377529	2.43113	-0.709088	-0.408837	0.60933	-0.453468
RP11-143K11.1	0.989482	-2.26455	2.04713	1.65767	0.973315	-2.04415	-1.30397
AC004447.2	0.544809	0.0780651	1.7758	-0.921528	0.280735	0.944673	-0.170115
SNORA59B	0.331153	1.34127	2.60023	0.356404	-1.19271	-0.192704	-0.621372
CTC-503J8.6	-0.800303	1.32672	1.47047	-0.230413	-0.178401	-0.0917549	-0.0801281
RP11-138A9.2	1.15228	1.53169	2.05536	0.343559	0.447	-0.804988	-3.61573
RP11-95D17.1	-0.51164	-0.0163431	1.50872	0.500531	0.508906	0.22811	-0.232232
THAP9-AS1	0.0184763	-0.374769	1.73716	-0.303351	0.554473	0.599408	-0.0873889
SNHG1	-1.45184	0.752843	2.38331	-0.165847	0.220119	0.233328	-0.445716
CTD-2017D11.1	0.381138	0.571316	1.34414	0.695255	-0.314374	0.0486275	0.329176
RP11-58B17.2	0.406414	-1.5395	1.88407	1.08514	-0.503568	0.514599	0.900323
DYNLL1-AS1	0.194293	1.96851	2.40167	-1.00196	-1.33848	-0.338473	-0.767141
LINC-TMEM200C-1	-0.186178	-0.0710733	-0.197643	1.40873	0.766525	0.666623	-0.817574
RP11-798G7.8	-0.186586	0.0299627	0.717312	1.53851	0.471422	0.267921	-0.588221
RP11-351J23.1-AS1	1.07908	0.305088	-1.16377	1.16858	0.593884	0.216387	-0.232881
RP3-326L13.3	-0.581378	0.400774	0.295451	1.58707	-0.244133	-0.571359	0.744578
CTD-2245E15.3	1.53861	-0.407298	2.02316	3.54811	-1.16944	-0.186898	-0.605969
C1orf132	1.79359	-0.152321	0.862031	2.0837	0.534583	0.0680792	1.10592
AC084018.1	-0.0382456	0.537626	0.24523	1.40112	-1.00571	1.35018	-0.0114944
RP11-73O6.3	1.53861	0.968515	0.607054	2.64454	0.194461	-0.186898	-0.605969
RP11-594N15.3	1.01672	-0.929194	0.0851578	1.84509	0.256379	1.27455	0.135734
RP11-436D23.1	-1.47114	0.608201	-0.197643	1.614	0.766525	0.666623	-2.47963
AC083884.8	0.81894	0.229153	0.431411	1.08735	-0.0427465	0.980457	-0.341483
DGCR11	1.79359	1.30864	0.862031	2.0837	-0.914461	1.53459	-0.350992
RP11-456K23.1	1.79359	-0.152321	0.862031	3.159	-0.914461	0.0680792	1.10592
RP6-24A23.3	2.64817	0.702263	1.71661	3.7004	-0.059877	0.922663	0.503592
RP1-20C7.6	1.16352	0.50919	0.231962	2.04944	0.460726	-0.56199	0.306478
RP5-1024G6.8	0.544809	-2.27692	-0.197643	1.614	2.02087	-0.804988	-1.26533
LINC-PTCHD2-3	0.544809	-1.34446	-0.197643	-2.6674	1.69691	0.807346	-0.313213
RP11-513M16.8	1.28132	0.82904	0.879267	-1.2345	1.32003	-0.583462	-2.18283
RP11-661O13.1	1.45996	-0.0308759	-0.799952	-1.06464	1.71067	0.200926	-0.833493
RP11-524C21.2	-1.47114	-1.04944	-0.197643	0.573898	1.23029	0.212053	0.214843
RP11-356K23.1	-0.232211	0.305088	0.667928	-0.236596	1.30521	-0.198883	-0.637605
LINC01105	0.0402843	-2.05046	-0.396201	0.817493	1.63364	-0.31551	-0.0629829
INHBA-AS1	0.772878	-1.17303	-0.15868	0.837825	1.714	0.288717	-0.139951
MYT1L-AS1	-0.186586	-0.964239	-1.11814	-1.38284	1.21648	1.15063	0.143101
KIF9-AS1	1.16352	0.50919	0.231962	-0.0327302	1.66478	0.735146	-0.98106
RP11-1006G14.4	0.684289	0.36104	-0.351803	-1.81116	0.908647	0.381781	0.135368
RP11-296O14.3	0.772878	0.725195	1.11741	-0.423372	1.714	-0.952632	-1.3717
RP11-452L6.5	1.16352	-0.78239	0.231962	-0.0327302	3.67082	-0.56199	-0.98106
CTD-3099C6.9	0.866256	-0.250427	0.896387	-0.449421	0.925181	0.587499	-0.461736
RP11-452H21.4	0.772878	0.0627607	-0.15868	0.837825	1.2811	0.288717	-0.139951
MIR137HG	-0.0897799	-0.86332	0.191329	-1.28603	0.617191	2.2135	-1.06603
LINC00599	0.130447	-1.96029	0.126812	-0.601061	0.328156	1.88541	0.460919
PWAR6	0.544809	-0.804277	-1.22227	-0.185949	0.528255	2.01454	-0.0353829
SIK3-IT1	-0.232211	0.584051	0.0429885	-0.236596	-0.50718	1.97033	-0.232881
RP11-53O19.3	1.70795	0.539387	0.358025	0.0429437	-0.85067	1.76242	-0.236304
RP11-402L6.1	0.436735	-0.702874	0.00678832	-2.05325	0.292958	2.02925	0.050676
RP11-18I14.10	0.408669	-0.172843	-0.0218404	-2.08078	0.60803	1.53532	-0.175958
RP11-486F17.1	1.16352	-0.78239	0.231962	-0.0327302	-1.54453	4.76943	-0.98106
NAV2-AS3	0.574318	-0.156025	-0.35724	-0.621932	0.547781	2.35329	-1.57026
DAPK1-IT1	0.0156559	-0.752899	0.938698	-1.18059	-0.536594	1.92943	0.678877
RP11-397O4.1	-0.186586	-2.1325	0.0904106	-1.38284	0.052019	2.25578	0.4199
RP11-64K12.10	-0.232211	-0.430685	0.667928	-0.236596	0.40507	1.32707	0.0891994
LINC00643	0.194293	0.0396322	1.13824	-1.00196	-0.746733	1.68807	0.614608
RP3-462E2.5	1.83998	-0.250756	-0.444395	0.524308	-0.408837	2.52973	-1.65742
LINC-TMEM182-5	-0.186178	-1.04944	-0.197643	1.00051	1.1534	1.47674	-1.93079
DLX6-AS1	-0.186178	-0.804277	-1.22227	-2.6674	-1.63018	-1.49207	7.60563
RP11-588P7.1	-0.710737	-1.50462	-0.449967	-1.90699	-3.41879	-0.707332	4.50159
SOX2-OT	-0.186178	0.72984	-0.197643	-2.6674	-3.05097	-3.19665	4.55687
GS1-18A18.1	0.66905	-0.0521963	-0.262509	-0.527201	-2.039	-1.05646	3.62496
MEG3	1.15228	-0.402612	-0.625262	-2.6674	-0.167513	0.521428	1.97292
LINC-DKFZP761K2322-2	-1.39277	-0.317996	1.08137	0.427185	-0.0720651	-0.051728	1.28239
GRIP2	1.83998	0.377529	-0.444395	-0.709088	-2.22089	-0.0247998	2.3829
AC087393.1	0.574318	-1.37159	-0.35724	0.619039	-0.930079	-1.15119	3.1105
LINC00966	-1.11189	-1.3557	0.175251	0.191849	0.0730131	0.617527	1.46887
RP11-450H6.3	1.01672	0.338446	0.0851578	-0.179535	-1.69133	-0.708794	3.18295
RP13-514E23.1	-0.614907	-0.838495	-1.54647	0.731512	0.360566	0.381781	1.17875
RP11-379H18.1	0.408669	0.433062	-0.0218404	-2.08078	-1.90682	0.707499	2.07714
RP11-69E11.4	-0.399411	-0.207977	0.938838	0.974615	-0.701146	0.355575	1.17079
AC012358.8	-0.828932	0.499297	0.036009	-2.02518	-0.540404	0.580555	1.54428
LINC-TBCC-1	0.0721756	0.674486	0.361181	-1.12408	-0.137782	0.566812	1.02194
